# Supplementary material for: CD32 captures committed haemogenic endothelial cells during human embryonic development
Source: Nat Cell Biol. 2024 Apr 9;26(5):719–30. doi: 10.1038/s41556-024-01403-0 (PMC11098737; doi:10.1038/s41556-024-01403-0)
Supplement: Supplementary file 3 — A spreadsheet containing Supplementary Tables 1–19. [file 41556_2024_1403_MOESM3_ESM.xlsx]

## Sheet: Suppl Tables Legend
Supplementary Table 1: Differentially expressed genes (adj. p value < 0.05) in ACE+ and ACEneg endothelial cells, as determind using DESeq2
Supplementary Table 2: C5 Ontology gene sets determined by ORA enriched in ACE+ and ACEneg endothelial cells (FDR < 0.05)
Supplementary Table 3: C5 Ontology gene sets determined by GSEA enriched in ACE+ and ACEneg endothelial cells (FDR < 0.05)
Supplementary Table 4: Gene Ontology Biological Process (BP) terms determined by ORA enriched in ACE+ and ACEneg endothelial cells (FDR < 0.05)
Supplementary Table 5: Gene Ontology Biological Process (BP) terms determined by GSEA enriched in ACE+ and ACEneg endothelial cells (FDR < 0.05)
Supplementary Table 6: Differentially expressed genes coding for surface proteins (adj. p value < 0.05) in ACE+ and ACEneg endothelial cells, as determind using DESeq2
Supplementary Table 7: Differential gene expression analysis between DLL4+ and CD32+ in day 8 WNTd hPS-derived endothelial cells
Supplementary Table 8: Differential markers of each cluster in the WNTd-HE sample scRNAseq analysis as determined by "FindAllMarkers" function from Seurat
Supplementary Table 9: Differentially expressed genes between cluster 11 vs clusters 0,1,2 as determined using "Findmarkers" function from Seurat
Supplementary Table 10: Differentially expressed genes between cluster 11 vs clusters 16, 17 as determined using "Findmarkers" function from Seurat
Supplementary Table 11: C5 Ontology gene sets determined by GSEA enriched in cluster 11 vs clusters 0,1,2 (FDR < 0.05)
Supplementary Table 12: C5 Ontology gene sets determined by ORA enriched in cluster 11 vs clusters 0,1,2 (FDR < 0.05)
Supplementary Table 13: Reactome Pathways determined by ORA enriched in cluster 11 vs clusters 0,1,2 (FDR < 0.05)
Supplementary Table 14: C5 Ontology gene sets determined by GSEA enriched in cluster 11 vs clusters 16,17 (FDR < 0.05)
Supplementary Table 15: C5 Ontology gene sets determined by ORA enriched in cluster 11 vs clusters 16,17 (FDR < 0.05)
Supplementary Table 16: Reactome Pathways determined by ORA enriched in cluster 11 vs clusters 16,17 (FDR < 0.05)
Supplementary Table 17: C5 Ontology gene sets determined by ORA enriched in CD32+ vs DLL4+ cells
Supplementary Table 18: Reactome Pathways determined by ORA enriched in clusters 0,1,2 vs cluster 11 (FDR < 0.05)
Supplementary Table 19: List of the antibodies employed for cell staining, flow citometry and cell sorting

## Sheet: Suppl Table 1
Supplementary Table 1: Differentially expressed genes (adj. p value < 0.05) in ACE+ and ACEneg endothelial cells, as determind using DESeq2
	Upregulated in ACE+					Upregulated in ACEneg
	Gene	Log2 FC	p-val	padj		Gene	Log2 FC	p-val	padj
	SLC19A3	12.1954	7.52596e-19	9.72881e-15		TFF3	11.5871	8.70925e-18	2.89612e-14
	PRSS23	3.41529	6.7467e-18	2.89612e-14		MAF	5.10624	3.20695e-15	5.18203e-12
	GPRIN3	11.1965	8.96146e-18	2.89612e-14		NTS	6.80881	2.19303e-14	3.14993e-11
	SULF1	7.98333	2.19172e-17	5.66647e-14		OAS1	3.27458	1.50092e-13	1.49249e-10
	IRF6	11.7895	1.13259e-16	2.09156e-13		PRCD	10.4438	1.70173e-13	1.5713e-10
	PRDM16	8.24182	9.85885e-17	2.09156e-13		TLL2	10.3681	6.12919e-12	3.44487e-09
	MECOM	3.45704	3.0005e-14	3.87874e-11		CPB1	10.6169	1.00448e-11	4.80925e-09
	TACR1	10.9569	4.23258e-14	4.97405e-11		MLLT11	2.57582	1.57622e-10	5.99289e-08
	COLEC12	4.44836	9.52441e-14	1.02602e-10		SYT6	9.38005	2.75541e-10	9.62679e-08
	SEPTIN4	5.00399	3.70995e-13	3.19724e-10		ITIH3	9.88826	3.74646e-10	1.21076e-07
	SYTL2	7.34965	4.05317e-13	3.27471e-10		PROX1	11.3637	5.95605e-10	1.8779e-07
	CLEC14A	4.35924	5.0439e-13	3.83544e-10		MEOX2	9.09869	7.47475e-10	2.24712e-07
	GJA5	9.04251	5.67177e-13	4.07328e-10		SLC2A12	9.97611	1.10131e-09	3.09492e-07
	TMEM100	7.86718	7.11699e-13	4.84217e-10		QRFPR	7.72115	4.22572e-09	1.03068e-06
	BMX	11.1119	7.72949e-13	4.99596e-10		TNFAIP8L3	7.82162	5.77937e-09	1.3341e-06
	CRYBG1	10.399	1.83526e-12	1.12973e-09		SEMA3A	9.04375	6.2749e-09	1.42308e-06
	PALMD	8.98997	3.92257e-12	2.30487e-09		FLRT2	3.53379	6.92006e-09	1.54234e-06
	THBS1	5.69073	6.98432e-12	3.76193e-09		NOSTRIN	2.52592	7.64211e-09	1.6744e-06
	IL33	8.88515	7.43361e-12	3.84377e-09		FABP3	9.15737	2.22568e-08	4.42637e-06
	PKP2	5.68487	9.0088e-12	4.47911e-09		ASGR1	2.63442	2.38968e-08	4.68052e-06
	TSPAN7	3.72099	1.11697e-11	5.15679e-09		S100P	5.24168	8.24918e-08	1.46078e-05
	NFE2L3	9.86079	4.06044e-11	1.80998e-08		FLRT3	7.77011	8.9318e-08	1.56029e-05
	NTNG1	7.40171	7.53171e-11	3.24542e-08		IGFBP7	4.57233	9.47216e-08	1.61114e-05
	SYNPO	5.72859	8.7433e-11	3.64596e-08		SEMA3D	8.35622	1.34874e-07	2.17939e-05
	B3GNT2	3.58634	1.06885e-10	4.31782e-08		C1orf21	3.41897	1.55359e-07	2.47941e-05
	SLC22A15	9.12943	1.22229e-10	4.78803e-08		PMP22	2.88485	1.68302e-07	2.62125e-05
	FCGR2B	8.42545	1.83861e-10	6.79077e-08		CAMK2N1	7.53507	2.08324e-07	3.06023e-05
	LRRC36	5.20138	2.20603e-10	7.92147e-08		HOXD1	3.78422	2.62154e-07	3.60375e-05
	ACSM3	4.31621	3.26678e-10	1.11131e-07		COL3A1	7.42091	2.6481e-07	3.60375e-05
	NHLH2	10.3332	3.37996e-10	1.12033e-07		TSHZ2	8.65384	2.64838e-07	3.60375e-05
	CBLN2	10.488	6.18389e-10	1.90331e-07		S100A10	2.62073	2.95629e-07	3.98083e-05
	DEPP1	3.39088	8.62828e-10	2.53495e-07		S100A6	2.68799	4.48361e-07	5.73858e-05
	PRRT1	9.1374	1.06505e-09	3.05952e-07		HOXD3	9.36735	5.75677e-07	7.02054e-05
	BTK	4.63633	1.85197e-09	5.09369e-07		CD38	6.60515	7.85087e-07	9.22619e-05
	BMPER	6.99953	2.06989e-09	5.57447e-07		IL1R2	8.45352	8.1429e-07	9.48318e-05
	MYB	8.28065	2.20212e-09	5.80955e-07		FNDC5	9.94341	8.27336e-07	9.54909e-05
	SORT1	4.90771	2.37155e-09	6.13141e-07		ADAP2	8.28282	9.89169e-07	0.000109402
	MPZL2	5.20244	3.68337e-09	9.33626e-07		NRP2	3.38306	9.90177e-07	0.000109402
	CSF1R	5.78446	4.13033e-09	1.02678e-06		NKAIN1	9.91205	1.02009e-06	0.000111752
	HEY2	6.60439	4.35946e-09	1.04361e-06		HOXD8	5.78843	1.06371e-06	0.000115551
	IL11RA	3.01121	4.69969e-09	1.1046e-06		PRKCZ	8.5592	1.22976e-06	0.000128202
	HLF	8.51628	8.25197e-09	1.77032e-06		TMSB15A	2.84091	1.25335e-06	0.000129617
	C7	10.2646	8.35378e-09	1.77032e-06		PDLIM3	4.89335	1.55337e-06	0.000158113
	ADGRG6	6.02871	9.78121e-09	2.03938e-06		GPC3	7.73827	1.82293e-06	0.000184102
	TNFRSF1B	2.52553	1.21894e-08	2.50114e-06		CFAP43	3.52773	1.95527e-06	0.000192945
	LYPD6B	8.10521	1.32334e-08	2.67293e-06		AURKB	5.64677	2.21345e-06	0.000215138
	SETBP1	5.50728	2.67224e-08	5.15582e-06		ALDH1A2	10.9936	4.30091e-06	0.000386096
	SLC1A3	5.55837	2.91297e-08	5.53765e-06		CA12	9.07231	4.39296e-06	0.00039164
	GFI1	9.92558	3.03746e-08	5.69061e-06		PDE2A	6.72965	4.44943e-06	0.000393958
	CGNL1	2.92823	4.91566e-08	9.07782e-06		RBP5	2.96824	4.56982e-06	0.000399149
	CXCR4	4.61642	5.0418e-08	9.17963e-06		RNF165	7.90763	5.77921e-06	0.000494754
	KCNK17	7.64305	7.82642e-08	1.40517e-05		PTCHD1	9.50455	6.60741e-06	0.000551872
	AQP1	6.4359	9.3774e-08	1.61114e-05		H4C11	3.62044	6.99212e-06	0.000565916
	HMCN2	7.88972	9.84643e-08	1.65305e-05		PKNOX2	8.2336	7.21372e-06	0.000575628
	SMAD6	3.21009	1.06732e-07	1.76887e-05		IGSF1	6.59308	9.53542e-06	0.000733717
	GP9	6.40591	1.09848e-07	1.79747e-05		GGH	2.28627	9.72227e-06	0.000743667
	PRKCD	3.80496	1.64086e-07	2.58676e-05		CENPN	2.73969	1.01468e-05	0.000764779
	CD44	7.2537	1.79252e-07	2.75856e-05		NEFM	6.98938	1.01758e-05	0.000764779
	PPBP	4.58667	1.87518e-07	2.81866e-05		SPC25	6.20655	1.04937e-05	0.000779619
	MAP3K5	8.5158	1.85599e-07	2.81866e-05		SEMA4D	3.35166	1.05541e-05	0.000779619
	TMEFF2	9.01899	1.95736e-07	2.90837e-05		REEP1	6.28023	1.1984e-05	0.00087524
	EFNB2	2.79225	2.12535e-07	3.0749e-05		SMAGP	2.56754	1.21871e-05	0.000885071
	MANBA	5.40674	2.14079e-07	3.0749e-05		ANKRD35	6.52596	1.27361e-05	0.000907766
	SUSD4	12.5511	2.34587e-07	3.33243e-05		STXBP6	6.39465	1.37629e-05	0.000966921
	AGTR2	6.91331	2.40817e-07	3.38374e-05		BEND5	1.79337	1.40235e-05	0.000979903
	TMEM64	2.47691	3.30584e-07	4.36067e-05		HOXA2	7.77883	1.43864e-05	0.000994506
	EPB41	2.90859	3.29223e-07	4.36067e-05		TAC3	7.06504	1.53891e-05	0.00105816
	SLC16A4	5.06245	4.34867e-07	5.67831e-05		CIART	6.97768	1.55621e-05	0.0010588
	GNPTAB	3.57406	4.44666e-07	5.73858e-05		NAV3	6.07659	1.6052e-05	0.00108198
	GALNT18	2.21162	4.81522e-07	6.04333e-05		GABRR1	7.94066	1.60703e-05	0.00108198
	BMP6	4.00004	4.80418e-07	6.04333e-05		SNCG	1.95437	1.95767e-05	0.0012717
	SLC30A3	8.83447	5.06741e-07	6.2987e-05		NR2F2	2.4694	1.99195e-05	0.00128387
	RASSF8	2.69323	5.19332e-07	6.39372e-05		SGK1	2.52684	2.34104e-05	0.00147623
	P2RY1	4.02041	5.99552e-07	7.24337e-05		SEPTIN6	2.01332	2.43573e-05	0.00151378
	ALDH1A1	5.88753	6.53849e-07	7.82621e-05		ABLIM3	8.3552	2.63479e-05	0.0016219
	LPCAT2	3.06558	7.13477e-07	8.46157e-05		NET1	2.23109	2.67583e-05	0.00163936
	MYORG	5.89866	8.92865e-07	0.000102142		JPT1	1.79751	2.81357e-05	0.00169326
	FREM1	4.66684	9.01277e-07	0.0001022		CKS1B	1.99286	3.06746e-05	0.00179698
	MMP16	2.09471	9.59171e-07	0.000107819		DDR2	9.24874	3.09846e-05	0.00179698
	PTGS2	2.39684	1.13723e-06	0.000122508		SLC2A9	6.15557	3.09991e-05	0.00179698
	MAP4K3	1.94002	1.22951e-06	0.000128202		GADD45G	2.56802	3.27309e-05	0.00188889
	NPAS2	4.15458	1.21129e-06	0.000128202		DPYSL3	7.18561	3.43318e-05	0.00193802
	PPM1L	5.56581	1.20978e-06	0.000128202		STAB2	5.76198	3.46292e-05	0.00194631
	DRAM1	2.47212	1.29632e-06	0.000132996		KLK6	4.48257	3.69551e-05	0.00205029
	SLC1A4	5.22102	1.84894e-06	0.000185281		MYF6	4.2877	3.86243e-05	0.00211566
	TNFRSF21	3.3348	1.88294e-06	0.000187237		COTL1	1.63355	3.89248e-05	0.00212313
	FERMT3	3.87263	2.02072e-06	0.000197893		BCL2	3.74146	4.04355e-05	0.00216892
	CD74	2.44109	2.24515e-06	0.00021659		TLR4	3.06671	4.34126e-05	0.00229998
	CLEC3B	7.1807	2.33229e-06	0.00022333		SLC7A3	7.59839	4.56372e-05	0.00239818
	GCNT2	4.5528	2.79967e-06	0.000266113		CCL23	7.67493	4.95385e-05	0.00255133
	SIDT1	7.66747	2.94153e-06	0.000277556		AKAP12	2.13862	4.98443e-05	0.00255689
	JAML	6.17406	3.04479e-06	0.000285218		GYPC	1.78394	5.0908e-05	0.0025909
	SORBS2	7.90529	3.24186e-06	0.000301493		MRC1	5.99297	5.29408e-05	0.00268379
	GFOD1	5.78485	3.29127e-06	0.000303902		CHRM3	3.95599	5.72556e-05	0.0028577
	LCP2	4.05791	3.5771e-06	0.000327951		C10orf82	8.56072	5.92481e-05	0.00294577
	GBP4	4.61485	3.71031e-06	0.000337769		SPC24	4.81526	6.01573e-05	0.00297527
	IGFBP3	3.05239	4.0951e-06	0.000370191		UBE2T	1.87311	6.8069e-05	0.00329561
	DLL4	4.39092	4.49125e-06	0.000394955		LRCOL1	7.72491	6.87891e-05	0.00331805
	CLCN4	3.46963	5.37795e-06	0.000466582		PCDH17	3.61061	6.90729e-05	0.00331935
	GUCY1A1	5.25006	5.4174e-06	0.000466871		PCOLCE	6.08057	7.1149e-05	0.00340646
	NCOA7	3.50827	6.28383e-06	0.000534415		IQCD	5.54728	7.18058e-05	0.0034152
	KCNJ2	4.51785	6.4757e-06	0.000547133		ARHGEF28	6.32792	7.38754e-05	0.00349812
	EPAS1	3.97698	6.61717e-06	0.000551872		NUF2	5.9927	7.79098e-05	0.00358413
	BGN	2.51816	6.74348e-06	0.000558801		LEF1	2.52656	8.07383e-05	0.003688
	ARHGAP5	3.25583	6.97414e-06	0.000565916		MTIF3	1.52234	8.26375e-05	0.00376146
	ACVR1	2.74068	7.04823e-06	0.000565916		FMNL2	2.3271	8.8555e-05	0.00398868
	CNTN4	3.36532	7.01981e-06	0.000565916		GAP43	3.72676	8.99192e-05	0.00402209
	PLCH1	11.708	6.9335e-06	0.000565916		ARL4D	2.22926	9.31783e-05	0.00413923
	C2orf88	5.1292	7.28906e-06	0.000578072		POLE2	6.76761	9.8842e-05	0.00436085
	CD24	1.80947	8.3866e-06	0.000661058		ATF3	5.81456	0.000100723	0.00439883
	SPNS2	2.86439	8.50135e-06	0.000664512		UPP1	1.9912	0.000105439	0.00451326
	ANKRD33B	7.66577	8.53322e-06	0.000664512		SLCO4C1	8.21709	0.000106952	0.00453303
	SMTNL2	9.99865	9.39081e-06	0.000726916		TTLL7	6.77441	0.000106661	0.00453303
	WNT5B	7.28646	1.0172e-05	0.000764779		NUDT6	6.24269	0.000113802	0.00476042
	RESF1	1.99161	1.05431e-05	0.000779619		DPCD	2.10087	0.000114803	0.00477191
	MPPED2	2.81297	1.17992e-05	0.000866636		E2F7	5.14063	0.000115886	0.00480145
	CLEC1B	5.67753	1.24416e-05	0.000898509		VTN	9.85838	0.000117123	0.00482179
	GLIPR1L2	7.28141	1.26549e-05	0.000907766		PAX8	8.11587	0.00012322	0.0050407
	LRP12	3.10073	1.27805e-05	0.000907766		SCUBE1	2.89621	0.000128285	0.00521492
	FRAS1	5.73337	1.35339e-05	0.000956024		UBE2C	4.27634	0.000134841	0.00541332
	ASPHD2	5.09207	1.42067e-05	0.000987368		CIT	5.1485	0.000141136	0.00564849
	EDN1	2.42516	1.55498e-05	0.0010588		GIMAP5	4.05651	0.00014226	0.00565843
	AP1G2	2.03845	1.66368e-05	0.00111432		CHST11	4.8842	0.00014384	0.00570373
	TTC29	6.34146	1.76205e-05	0.0011681		MXRA5	8.36485	0.000144298	0.0057044
	DACH2	11.4969	1.7549e-05	0.0011681		ZSCAN10	7.71541	0.000165196	0.00641287
	ABLIM1	1.93428	1.80926e-05	0.00119312		MRPL58	1.69845	0.000164957	0.00641287
	ODF3B	7.73656	1.81825e-05	0.00119312		TMEM88	1.74926	0.000167719	0.00649134
	ADAM9	3.24737	1.90784e-05	0.00124559		MICAL2	7.42544	0.000171283	0.00657027
	XPOT	1.938	1.99628e-05	0.00128387		NFASC	7.56387	0.000173723	0.00658569
	ATP2A3	6.06098	2.24454e-05	0.00143639		IGSF5	10.7622	0.000173362	0.00658569
	CCDC3	4.53519	2.32366e-05	0.00147623		MXD3	4.24942	0.000172927	0.00658569
	HRH1	7.22591	2.33984e-05	0.00147623		ASPM	5.41479	0.000175799	0.0066449
	THSD7B	9.65723	2.41976e-05	0.00151112		LHX6	5.85388	0.000189079	0.00700351
	FZD6	2.91755	2.40967e-05	0.00151112		EFNA5	4.78192	0.000192312	0.0071029
	GRM8	11.367	2.50486e-05	0.00154929		METRNL	3.64428	0.00019545	0.00719823
	SOX6	4.06458	2.7384e-05	0.00166978		B3GNTL1	6.3172	0.000202082	0.00739795
	CORO1A	5.24677	2.80024e-05	0.00169326		KIF2C	5.9072	0.00020259	0.00739795
	COL23A1	4.67138	2.81621e-05	0.00169326		GTSE1	5.14134	0.00020656	0.00747956
	DKK1	4.9669	2.8453e-05	0.00170283		EBF3	3.28662	0.000207586	0.00749569
	COQ8A	1.7801	2.89118e-05	0.00172232		RGCC	1.89984	0.000213694	0.00763101
	RFNG	6.16468	2.93163e-05	0.0017384		FANCB	6.42189	0.00022107	0.00787265
	LTBP4	4.63949	3.02018e-05	0.00178273		AGAP1	5.23163	0.000227345	0.00805174
	ALOX12	4.08395	3.0904e-05	0.00179698		LXN	1.63331	0.000243813	0.00856458
	BTG2	2.53548	3.29167e-05	0.00189117		GPRASP1	10.0651	0.000244624	0.00856979
	ANXA1	2.24091	3.35753e-05	0.00192048		ASIC2	9.02563	0.000247922	0.00863851
	CYP2C8	11.2282	3.39154e-05	0.00193139		KCNMA1	7.05151	0.000252292	0.00876714
	CFH	4.84411	3.42789e-05	0.00193802		C11orf96	3.0353	0.0002601	0.00898395
	SPI1	6.36997	3.53159e-05	0.00197631		EME1	6.40934	0.000260616	0.00898395
	CARTPT	6.90245	3.68662e-05	0.00205029		DIXDC1	5.91891	0.000261323	0.00898436
	MIXL1	4.68552	3.77091e-05	0.00207432		AMBRA1	6.15657	0.000262933	0.00901573
	TNFSF10	4.5407	3.75714e-05	0.00207432		GAS2L3	6.11864	0.000265857	0.00909188
	OCLN	3.38659	3.91326e-05	0.00212549		MRPL40	1.64477	0.000274246	0.00932593
	PPT2	1.84414	3.97216e-05	0.00214846		THRB	4.31472	0.000274031	0.00932593
	FMNL1	8.37117	4.00555e-05	0.00215749		GPR1	5.70506	0.000283601	0.00959714
	ALOX5	5.91263	4.1994e-05	0.00223398		LGALS7B	3.73226	0.000293284	0.00979659
	GATA6	2.59966	4.18915e-05	0.00223398		MAP2K6	1.51561	0.00030024	0.00992634
	FYB1	5.69969	4.4571e-05	0.00235171		COL1A1	5.84599	0.000304142	0.00999109
	ZNF782	4.25243	4.62811e-05	0.00242217		CFDP1	1.30365	0.000310301	0.010116
	TTPAL	2.20374	4.73861e-05	0.00247		OIT3	5.56883	0.000312623	0.0101173
	PSMB8	5.72843	4.83337e-05	0.00250928		MME	4.14891	0.000313059	0.0101173
	ABHD4	2.29013	4.95368e-05	0.00255133		COLEC10	6.30249	0.000314862	0.0101249
	SNX32	4.17373	5.07693e-05	0.0025909		ADD2	5.17608	0.000316775	0.010144
	PTPRC	5.67746	5.43109e-05	0.00274249		CDC25C	5.06677	0.000317025	0.010144
	BTBD3	1.6934	5.47984e-05	0.00275634		L1TD1	5.07968	0.000326037	0.0103301
	GPR176	4.96439	5.64809e-05	0.00282996		LRRN3	7.09836	0.000328518	0.0103832
	RAB37	5.9585	6.03018e-05	0.00297527		SHISA6	6.11542	0.000338826	0.0106569
	CROT	2.88216	6.14026e-05	0.00301807		NUP35	6.36579	0.000338818	0.0106569
	TM7SF2	2.0053	6.21113e-05	0.00304134		ACP5	5.44391	0.000343017	0.0107365
	SLC7A7	4.29536	6.27822e-05	0.00306259		TYMS	1.89343	0.000347005	0.010809
	ADCK2	4.85768	6.58907e-05	0.00320214		CD200	1.41494	0.000348269	0.0108223
	GALNT10	4.75848	7.18599e-05	0.0034152		SMOC1	7.68609	0.00036306	0.0112011
	URB2	4.60097	7.43271e-05	0.00350667		CETP	2.28001	0.000368165	0.0113289
	NXF3	6.89501	7.50745e-05	0.00352905		OIP5	5.32661	0.000372146	0.0113998
	NKX2-3	4.21616	7.57953e-05	0.00355002		STEAP1B	5.85155	0.000376159	0.0114955
	PLEK	4.14804	7.61726e-05	0.00355481		PIEZO2	4.60809	0.000380101	0.0115886
	UNC5B	2.8822	7.68336e-05	0.00357276		ASF1B	5.00149	0.000383489	0.0116593
	PDLIM1	4.0613	7.72822e-05	0.00357472		SH3PXD2B	2.45198	0.000396984	0.0119344
	PIK3C2A	1.62531	7.74287e-05	0.00357472		RBP1	2.15251	0.000400414	0.0120096
	FDXACB1	4.83694	8.07231e-05	0.003688		BRCA1	4.24703	0.000423098	0.0125445
	SEMA5A	4.77135	8.40792e-05	0.00381365		PCLAF	2.25198	0.000425091	0.0125747
	DAB1	5.83586	8.67937e-05	0.00392301		BICRAL	5.93605	0.000428749	0.0125965
	PAPSS2	2.52386	8.96775e-05	0.00402209		FAM167B	5.08182	0.00042875	0.0125965
	SLC25A43	5.01767	9.10439e-05	0.00405836		KNSTRN	2.86099	0.000436008	0.0127518
	LIFR	1.6897	9.73112e-05	0.00430802		SELENOP	1.58547	0.000442598	0.0128976
	SERINC5	1.75432	9.92783e-05	0.00436521		ALOX5AP	4.50265	0.000445913	0.0129245
	ARGLU1	1.86485	9.98233e-05	0.00437429		MRPL14	1.68068	0.000448124	0.0129306
	SYNGR2	1.84348	0.000101265	0.00440758		DNAJC9	1.76544	0.000454061	0.0130727
	SMAD7	1.73281	0.000102657	0.00444766		ENOX1	10.71	0.000458909	0.0131524
	ZEB2	1.62095	0.000102874	0.00444766		EVA1A	4.49856	0.00045988	0.0131524
	IFIT2	4.92252	0.000103943	0.0044789		FRZB	3.62113	0.00046223	0.0131904
	WNT11	7.67753	0.000105388	0.00451326		COL13A1	5.08399	0.000466904	0.0132944
	VCL	1.47339	0.000106095	0.00452637		TUBA1B	1.34582	0.000482817	0.0136573
	GJB3	9.04035	0.000109692	0.00463395		TRAF3IP2	2.17975	0.000500984	0.0141402
	ELMO1	1.94682	0.000110271	0.00464325		RNFT2	6.03915	0.000515032	0.014505
	TRAM2	2.55371	0.000112621	0.0047268		CAPG	5.31957	0.00053612	0.0150661
	DPY19L2	3.63116	0.000114159	0.00476042		FGGY	6.40235	0.000539356	0.0150915
	GPRC5B	1.99339	0.000116556	0.0048138		HIVEP3	5.10891	0.000555884	0.0154204
	ZNF600	4.56088	0.000120595	0.00494897		BLNK	6.67388	0.000561741	0.0154832
	RAB15	3.3213	0.000124309	0.0050692		CNN1	9.77869	0.000567376	0.0155499
	MYO1F	5.0108	0.000132967	0.0053883		KATNAL1	3.02605	0.000571676	0.015558
	VSIG10	2.10178	0.000133666	0.00539107		TICRR	5.8605	0.000577865	0.0155707
	ELN	2.71522	0.00013387	0.00539107		LRP5L	3.39575	0.000578164	0.0155707
	RELCH	3.45336	0.000142177	0.00565843		FAM71F1	7.50629	0.000577708	0.0155707
	ATP6V0A2	1.97458	0.000148157	0.00583908		RAB39B	5.85408	0.00057759	0.0155707
	C1orf115	4.33262	0.000155329	0.00610314		HROB	6.25099	0.000581184	0.0156195
	SPARC	1.76824	0.000160063	0.0062701		RAET1G	5.90472	0.000593252	0.015845
	TOM1L1	5.68167	0.000160606	0.00627238		TK1	1.53808	0.000613854	0.0162276
	SRGN	3.85493	0.000169743	0.00654827		ADAM19	6.11468	0.000619562	0.0163216
	ME3	3.30553	0.000170203	0.00654827		DSCC1	4.79112	0.000642004	0.0167322
	SH2D4A	6.5006	0.000173699	0.00658569		NR2F6	1.48962	0.000654095	0.0169789
	KRI1	1.92829	0.000180986	0.00680117		LRRC70	5.55095	0.000656009	0.0169944
	SYNJ2	4.56368	0.000180857	0.00680117		CCNA2	4.38197	0.000674976	0.0173468
	MYO3A	7.02615	0.000185597	0.00695335		CENPI	4.98808	0.00067802	0.0173904
	AGAP2	8.04643	0.000186111	0.00695335		CDC7	5.15199	0.00071059	0.017906
	TM4SF1	2.34161	0.000186954	0.00696473		CDPF1	6.05849	0.000773257	0.0191492
	ANKRD6	4.38329	0.000187615	0.00696927		PRC1	5.79359	0.00077746	0.0192165
	ZNF697	10.3704	0.000201231	0.0073901		PLAAT1	6.0825	0.000802086	0.0197496
	CCSER2	1.54762	0.000204956	0.00746329		BCHE	2.42286	0.000805386	0.0197932
	SLC35F2	3.39496	0.000206448	0.00747956		KPNA2	1.46652	0.000807866	0.0198165
	NCKAP1	1.5604	0.000208581	0.00749803		EYA1	7.90896	0.000815639	0.0199315
	GPR37	7.49352	0.00020881	0.00749803		RARRES2	3.239	0.000848136	0.0205701
	PPP1R3C	3.54425	0.000213327	0.00763101		TWIST2	5.44549	0.000851263	0.0206073
	IRF2BP2	2.17564	0.000224251	0.00796401		FBXO5	1.71694	0.000858923	0.0207538
	MMRN1	2.12873	0.000229506	0.00810607		MRAS	5.59629	0.000893669	0.0213504
	SLIT3	4.42096	0.000243194	0.00856458		RPP30	1.617	0.00092688	0.0218089
	RAMP1	6.71831	0.00024773	0.00863851		KIF20A	5.15747	0.000925501	0.0218089
	GCA	1.76173	0.000260393	0.00898395		AKNA	3.33043	0.000929399	0.0218089
	ABCC4	3.65124	0.000274865	0.00932593		FSIP1	6.11887	0.000944589	0.0220013
	BST2	1.95962	0.000287107	0.00969042		OSCP1	6.29829	0.000943497	0.0220013
	KCNH7	5.76444	0.000290561	0.0097727		GPR83	6.04508	0.000977427	0.0224426
	SLC45A4	4.24679	0.000291057	0.0097727		DMRTA1	2.57889	0.000986522	0.0225713
	GALC	2.10448	0.00029287	0.00979659		ATL1	4.2784	0.00100484	0.0229094
	IFIH1	2.98527	0.000294434	0.00980965		EPC1	1.65157	0.00103711	0.023562
	TRIM62	5.64	0.000295217	0.00981045		CLVS1	4.28868	0.00104533	0.023624
	FAM234A	3.13377	0.000299878	0.00992634		STMN1	1.34214	0.00104529	0.023624
	CDYL2	4.09758	0.000301896	0.00995564		RAP2A	1.5897	0.00104952	0.0236362
	GJA4	3.97717	0.000304517	0.00999109		DPF3	7.88899	0.00107883	0.0241016
	EMP1	4.54332	0.000307494	0.0100632		CTSH	1.61306	0.00107951	0.0241016
	NPFFR2	8.98038	0.000311453	0.010116		KNL1	4.68056	0.00109505	0.0243643
	TMEM47	3.07412	0.000310906	0.010116		RFC4	2.86475	0.00115002	0.0252918
	TMEM63A	4.17209	0.000314342	0.0101249		CEP55	4.35773	0.00120411	0.026073
	ZNF460	5.10847	0.000320799	0.010196		KIAA0825	5.7942	0.00120178	0.026073
	RIPK1	2.41082	0.000321015	0.010196		OLFML3	3.99592	0.00120246	0.026073
	SPIN4	2.01495	0.000319584	0.010196		CCND1	1.93331	0.00122034	0.0263802
	RGS6	3.94586	0.000340191	0.0106739		PINLYP	4.57016	0.00125887	0.0270824
	EVA1C	4.27335	0.000343954	0.0107399		AKR1C1	5.52932	0.0012661	0.0271423
	MAP3K6	6.16211	0.00035911	0.0111324		HMGN4	4.20211	0.00128179	0.0273595
	PARD6A	5.23469	0.000362909	0.0112011		SCARA3	5.53311	0.00130934	0.0277019
	NEMP2	2.4437	0.000368954	0.0113289		UBE2E2	1.39153	0.00131354	0.0277109
	KIF13B	2.45356	0.000384223	0.0116593		IGDCC4	6.13826	0.00132937	0.0278522
	CDH18	2.89911	0.000388298	0.0117553		MADCAM1	1.49438	0.0013286	0.0278522
	PREX2	2.32211	0.000393081	0.0118723		WNT8A	7.08892	0.00132787	0.0278522
	RRNAD1	2.24794	0.00039542	0.0119151		TKTL1	9.349	0.00134162	0.0280124
	ITGA2B	5.70735	0.000410686	0.0122892		ZSCAN20	6.90537	0.00134352	0.0280124
	TAGLN2	1.40883	0.000418181	0.0124558		RAD51AP1	3.41173	0.00135866	0.028244
	HOOK1	6.35451	0.000417417	0.0124558		INAFM1	3.07563	0.001359	0.028244
	CSPP1	2.20929	0.000421835	0.0125358		SCG5	1.753	0.00137322	0.0283572
	DEPTOR	4.81603	0.000426115	0.0125762		TMEM273	5.58778	0.00139442	0.0287429
	SYT14	5.94203	0.00043424	0.0127288		SYNGR4	3.70146	0.0014253	0.0291532
	RGS18	5.34537	0.000442989	0.0128976		CDKL1	5.81451	0.00146243	0.0297714
	SLC52A2	6.12841	0.000444111	0.0129012		AUNIP	5.26955	0.00146637	0.0298047
	HSPG2	3.78978	0.000447252	0.0129306		ANLN	5.19775	0.00148503	0.0300894
	DAPP1	8.3436	0.000457892	0.0131524		KIF11	5.44271	0.00150602	0.0303717
	PLCB2	3.8799	0.000474992	0.013495		DTYMK	1.40857	0.00152817	0.0307225
	IL17D	5.57127	0.000479387	0.01359		SYT1	2.65465	0.0015423	0.0309106
	RASSF5	4.1962	0.000538526	0.0150915		APOC1	5.24191	0.0015523	0.0310627
	RNF10	1.50535	0.000548724	0.0153005		CCDC58	1.86153	0.0015768	0.0313588
	SCARF2	5.08112	0.000549192	0.0153005		TNMD	10.6457	0.00162135	0.0320968
	CEMIP2	1.77986	0.0005521	0.0153484		ATAD5	3.1762	0.00165522	0.0326672
	SPEF2	3.7169	0.000559115	0.0154768		ARMC12	10.6126	0.00167554	0.0329175
	TCIRG1	1.96359	0.000561271	0.0154832		MRPS6	1.32606	0.00167934	0.0329421
	PDXDC1	2.4718	0.000569859	0.0155499		THG1L	4.61569	0.00168412	0.0329858
	PRNP	3.58824	0.000570175	0.0155499		LUM	7.22717	0.0017252	0.0335868
	LTA	10.9268	0.00056662	0.0155499		ARHGEF15	1.75289	0.00173218	0.0336214
	TAPBP	1.55956	0.000569678	0.0155499		INTU	3.39849	0.00173946	0.033712
	JAM2	4.42431	0.000577196	0.0155707		TRIP13	4.78645	0.00177094	0.034179
	ATP8B2	2.43901	0.000588502	0.0157833		MYOM2	4.19283	0.00177148	0.034179
	ZNF225	4.54366	0.000592522	0.015845		ST8SIA1	3.48685	0.00179664	0.03451
	PLCG2	3.599	0.000597391	0.0159226		DDIT3	1.83399	0.00179541	0.03451
	SV2C	4.24525	0.000602609	0.0160287		MDK	1.61913	0.00180545	0.0345763
	ISYNA1	1.66554	0.000605475	0.0160718		KRT8	2.28664	0.00180341	0.0345763
	MMP28	3.93016	0.000613343	0.0162276		CRELD2	1.43883	0.00181766	0.0347587
	MFAP3	3.21212	0.000619937	0.0163216		SPAG5	4.73391	0.0018247	0.0347903
	FFAR2	9.67606	0.00063149	0.0165656		TM4SF18	1.51768	0.00182743	0.0347911
	CA8	1.71175	0.000631768	0.0165656		ZBTB25	4.33155	0.00188995	0.0357184
	ZDHHC2	4.09049	0.000634014	0.0165909		TCFL5	4.39228	0.00189384	0.0357397
	PLAGL1	1.65868	0.000635461	0.0165952		LRRC43	5.71519	0.00191401	0.0360151
	TC2N	5.02565	0.000649941	0.016905		TTC26	5.12825	0.00193045	0.0362716
	ENPP4	4.4016	0.000659407	0.0170483		CENPW	1.86646	0.00195154	0.0365088
	RNF26	2.67314	0.000665136	0.0171621		CRYBB1	3.73826	0.00196279	0.0366661
	CYP3A5	3.35989	0.000669259	0.0172341		TCTEX1D2	2.18263	0.00198399	0.0369554
	PLA2G4A	4.2404	0.000681008	0.0174232		MAD2L1	1.64154	0.00198732	0.0369642
	COG6	1.56205	0.000681995	0.0174232		NOX3	7.7601	0.00203485	0.0377396
	ANXA3	2.61287	0.000686127	0.0174942		USP45	2.20883	0.00204149	0.0378085
	PROCR	1.35211	0.000688862	0.0175294		ZNF611	4.31789	0.00205988	0.0380401
	LIN9	1.72281	0.000695784	0.0175908		NDUFA4L2	8.15612	0.00207472	0.038205
	ZNF710	3.52691	0.000696719	0.0175908		PLAAT3	1.67237	0.00208903	0.0384137
	CHPF2	2.73865	0.000693731	0.0175908		HOXA5	2.49642	0.00211475	0.0387765
	RPS6KA1	1.48685	0.000696051	0.0175908		NOS2	9.57975	0.002128	0.0389641
	AMHR2	4.23395	0.000725775	0.0182531		CRYZ	1.52693	0.00213613	0.0390577
	SEC24C	1.85675	0.000732505	0.0183866		PPP2R2C	8.05954	0.00215796	0.0393733
	PCTP	1.58343	0.00075601	0.0189162		CCNB1	1.42602	0.00215948	0.0393733
	FAM124B	1.48504	0.000756532	0.0189162		H2BC9	3.43061	0.00216747	0.0394631
	FURIN	2.82151	0.000762095	0.0190185		WFS1	2.76751	0.00219531	0.0398579
	PTGS1	3.63752	0.000763713	0.0190222		PIK3R6	5.36267	0.0022109	0.040032
	PIP4K2C	7.01398	0.000772275	0.0191492		RIBC2	4.82344	0.0022142	0.040032
	N4BP2L1	3.13843	0.00077292	0.0191492		KLHL18	4.41196	0.00221402	0.040032
	ARHGEF1	2.3382	0.000794987	0.0196122		MOXD1	6.86221	0.00223542	0.0403031
	WBP1L	1.75262	0.000814729	0.0199315		GNA14	5.74546	0.00231913	0.0414653
	CCDC169	4.37674	0.000829288	0.0202268		CLSPN	2.96527	0.00233649	0.0417179
	HGH1	1.98321	0.000843825	0.0205426		RHOH	4.80577	0.0023473	0.0418532
	P3H3	3.76869	0.000848006	0.0205701		PIH1D2	5.54656	0.00237826	0.0422305
	LYZ	5.94931	0.000862604	0.0208039		PLK4	5.08126	0.0023781	0.0422305
	SHISA5	1.38223	0.000865483	0.0208344		KCNE5	5.61535	0.00237348	0.0422305
	MMD	1.50749	0.000868605	0.0208707		STX4	5.09375	0.00238284	0.0422538
	PRKG1	3.81995	0.000896159	0.0213504		ERLIN2	3.60618	0.00238791	0.0422857
	MMRN2	1.72781	0.000896827	0.0213504		DNASE1L3	3.85208	0.0024457	0.0431907
	CCDC173	4.77072	0.000895433	0.0213504		MDGA1	7.49916	0.00244415	0.0431907
	COL25A1	3.15242	0.000891311	0.0213504		ATP6V1G2	10.2329	0.00244915	0.0431926
	ST3GAL4	4.86186	0.000901104	0.0214128		ITGA3	4.8451	0.00247058	0.0433929
	PSAP	1.48539	0.000906733	0.021507		CDCA3	3.84843	0.00251173	0.043818
	C9orf72	2.13882	0.000918291	0.0217413		ZNF519	5.64982	0.00251166	0.043818
	LRATD2	4.45643	0.00092054	0.0217547		S100A4	1.96328	0.00262087	0.0453548
	BEX1	1.37766	0.000929582	0.0218089		SVIP	1.59749	0.00263009	0.0453927
	CLDN15	5.77084	0.000937439	0.0219534		CCDC7	5.28095	0.00266355	0.0458477
	RGS10	4.44987	0.00094144	0.0220013		ING2	1.39461	0.00269242	0.0462222
	ARHGDIB	1.88888	0.00095513	0.0222068		DOCK8	4.73586	0.00270014	0.0462926
	FCHO1	4.53277	0.000957258	0.0222087		FAT1	3.90436	0.00270856	0.0463142
	SLC16A2	2.96148	0.000958649	0.0222087		MGST3	1.5116	0.00274036	0.0466727
	MPP7	2.65225	0.000967675	0.0223386		PLEKHF1	9.82352	0.00273475	0.0466727
	KIAA0895	3.9133	0.000969439	0.0223386		EDN3	10.1772	0.002762	0.0469164
	SLITRK4	6.87673	0.000969079	0.0223386		HMGB3	1.30841	0.00276555	0.0469164
	SIGLEC10	6.38432	0.000976312	0.0224426		SH3RF3	3.81355	0.00279721	0.0472673
	WASHC2C	2.6342	0.000984746	0.0225706		KIAA1328	2.59461	0.00280525	0.0473006
	PLD3	1.30522	0.000997858	0.0227903		RASD1	4.27778	0.00282259	0.0474482
	NFIA	3.66133	0.00102388	0.0233022		CORO2A	10.0811	0.00283522	0.0475368
	DDIT4L	4.57001	0.00104315	0.023624		SKA2	1.39359	0.00288017	0.0479575
	ATP7A	1.78473	0.0010493	0.0236362		TMEM200A	9.77712	0.00287519	0.0479575
	ZGLP1	4.94138	0.00105639	0.0237495		ODF2L	1.42397	0.00288257	0.0479575
	COL21A1	10.7255	0.00106698	0.023946		GFPT2	6.87689	0.00292857	0.0485695
	MMP9	6.81875	0.00106935	0.0239575		APOLD1	2.78871	0.00294161	0.048689
	ITGAV	1.49697	0.00108635	0.0242126		ITGA8	3.36017	0.0029804	0.0491424
	STXBP2	3.44051	0.00110586	0.0245626		MYO7A	1.86701	0.00297335	0.0491424
	TRAF3	3.16613	0.00110953	0.0245852		STOX2	6.468	0.00297828	0.0491424
	RNF40	2.26806	0.00111068	0.0245852		CSRP2	1.53922	0.00299139	0.0492607
	FLT1	1.44631	0.00112556	0.024872
	SELP	4.91686	0.00114347	0.0252246
	TNFRSF11A	4.17391	0.00115043	0.0252918
	MEDAG	3.5831	0.00116054	0.0254708
	RASSF4	2.88424	0.00116444	0.0255132
	STX3	3.08794	0.00117496	0.0257001
	GATA3	1.41146	0.00119543	0.026073
	RHAG	4.28792	0.0012035	0.026073
	PPP1R3B	3.90639	0.00120268	0.026073
	ITGA5	1.43671	0.00123265	0.0266017
	LIPH	10.7004	0.00125911	0.0270824
	MDGA2	5.57106	0.00126237	0.0271073
	SLC16A1	1.64778	0.00126823	0.027143
	TTC30B	8.21808	0.00128258	0.0273595
	ACSM1	5.17923	0.00128698	0.0274082
	PIGN	1.9549	0.00129637	0.0275629
	GAL3ST3	7.02236	0.0013041	0.0276668
	C15orf39	4.9832	0.00130554	0.0276668
	FAM189A2	3.82275	0.00131405	0.0277109
	SLC44A5	7.56244	0.00132902	0.0278522
	ELMO2	3.38448	0.00134188	0.0280124
	PLXDC2	1.36427	0.00136299	0.0282815
	TNFSF13B	5.6357	0.00137297	0.0283572
	CCN2	1.66254	0.00137149	0.0283572
	MCAM	1.86567	0.00139634	0.0287429
	SLA	4.51537	0.00140073	0.0287873
	RNF185	1.43115	0.00141575	0.0290287
	SERPINB6	1.65619	0.00141697	0.0290287
	ACER2	4.10245	0.00144102	0.0294282
	GBA2	2.55427	0.00145826	0.0297333
	BTN2A2	3.02438	0.00147056	0.0298429
	NNT	1.56174	0.00148824	0.0301072
	PECAM1	1.53939	0.00149855	0.0302684
	COG2	1.51437	0.00152271	0.0306605
	P2RX1	3.90993	0.00153222	0.0307562
	PRKCQ	2.63369	0.0015551	0.0310707
	RAVER2	1.46321	0.0015616	0.0311525
	POMGNT1	2.0478	0.00157277	0.031327
	ORAI1	1.69608	0.00159819	0.0316867
	CASS4	5.78699	0.00159693	0.0316867
	C1orf162	7.17682	0.00163538	0.032325
	STAT3	1.30685	0.00166611	0.0327821
	CXXC5	1.30068	0.00166589	0.0327821
	PTPN6	2.03508	0.00170913	0.0334251
	RAB27B	4.57119	0.00171415	0.0334726
	LEPR	2.32162	0.00172297	0.0335868
	FN1	1.76953	0.00172782	0.0335872
	CPQ	3.35302	0.00174302	0.0337305
	TMEM115	1.54069	0.00177905	0.034274
	RFTN1	2.76336	0.00182096	0.0347705
	CAMK1D	3.6164	0.00184037	0.0349861
	PCDH1	3.80673	0.00186339	0.0353717
	BICD1	1.24426	0.00187797	0.035596
	GSN	1.75702	0.00188207	0.0356215
	FAM43A	1.82873	0.00190073	0.0358175
	ZNF266	1.60591	0.00193671	0.036323
	COL6A2	1.93826	0.0019388	0.036323
	VEGFC	3.4856	0.00197078	0.0367622
	JAG1	2.03696	0.00199794	0.0371083
	CNNM4	5.40519	0.0020552	0.0380079
	SLC44A2	1.43175	0.0020695	0.0381632
	ATP6AP1	1.55901	0.00210559	0.0386634
	CSGALNACT1	1.79388	0.00217247	0.0394986
	C1QTNF6	1.55625	0.00222855	0.0402352
	TGM2	3.07837	0.00224422	0.0404054
	F2R	1.92847	0.00225258	0.0404995
	NECTIN2	1.36313	0.00225992	0.0405749
	GIPC2	7.2785	0.0022686	0.0406743
	VSIR	1.96101	0.0022944	0.0410799
	TIGD6	2.71603	0.00245593	0.0432531
	ASH2L	1.52671	0.00246632	0.043377
	ITGB3	5.57327	0.00248923	0.0436612
	LAMB2	1.72145	0.0024928	0.0436646
	MYD88	1.77015	0.00250076	0.0437446
	CRLF3	1.72075	0.00251839	0.0438749
	PSTPIP2	4.17507	0.00255125	0.0443876
	ULK3	1.73762	0.00257892	0.0448088
	DGKA	2.232	0.00260303	0.0451064
	FES	1.48236	0.00260205	0.0451064
	COBLL1	3.08168	0.00262752	0.0453927
	ZNF641	4.20897	0.0026599	0.045846
	HAS2	5.96362	0.00269245	0.0462222
	GIT1	1.88197	0.00270687	0.0463142
	GRK6	1.33084	0.00273893	0.0466727
	ZFYVE1	2.69845	0.00275115	0.0467948
	IL18R1	3.33483	0.00278551	0.0471931
	P3H1	1.38376	0.00279674	0.0472673
	PDE8B	6.04487	0.0028065	0.0473006
	NEXN	3.46588	0.00281218	0.0473348
	KLHDC3	1.326	0.00283157	0.0475368
	TFPI	1.1227	0.00284191	0.0475873
	NUP98	2.30775	0.00286797	0.0479575
	ANGPT1	2.04722	0.00288106	0.0479575
	SLC46A3	4.12104	0.00292679	0.0485695
	LMCD1	1.38283	0.00293063	0.0485695

## Sheet: Suppl Table 2
Supplementary Table 2: C5 Ontology gene sets determined by ORA enriched in ACE+ and ACEneg endothelial cells (FDR < 0.05)
	GO C5 terms upregulated in ACE+									GO C5 terms upregulated in ACEneg
	Description	GeneRatio	BgRatio	pvalue	p.adjust	qvalue	geneID	Count		Description	GeneRatio	BgRatio	pvalue	p.adjust	qvalue	geneID	Count
	GO_WOUND_HEALING	45/421	474/15264	3.83094e-13	2.5403e-09	2.12113e-09	THBS1/CXCR4/GP9/PRKCD/CD44/MAP3K5/TMEFF2/P2RY1/FERMT3/JAML/LCP2/WNT5B/CLEC1B/EDN1/FZD6/ALOX12/ANXA1/OCLN/ALOX5/GATA6/PLEK/PAPSS2/VCL/SPARC/MMRN1/ITGA2B/PLCG2/ENPP4/PLA2G4A/PROCR/PRKG1/SELP/GATA3/ITGA5/MCAM/PECAM1/P2RX1/PRKCQ/PTPN6/FN1/GSN/F2R/ITGB3/DGKA/TFPI	45		GO_KINETOCHORE	16/325	135/15264	2.88641e-08	0.000106201	9.96043e-05	AURKB/CENPN/SPC25/SEPTIN6/SPC24/NUF2/KIF2C/CFDP1/KNSTRN/CENPI/KNL1/SPAG5/CENPW/MAD2L1/CCNB1/SKA2	16
	GO_PLATELET_DEGRANULATION	21/421	125/15264	2.79374e-11	9.26264e-08	7.73425e-08	THBS1/PPBP/FERMT3/CLEC3B/PLEK/VCL/SPARC/SRGN/MMRN1/ABCC4/ITGA2B/TAGLN2/PSAP/STXBP2/SELP/PECAM1/P2RX1/RAB27B/FN1/VEGFC/ITGB3	21		GO_CONDENSED_CHROMOSOME_CENTROMERIC_REGION	15/325	120/15264	3.82088e-08	0.000106201	9.96043e-05	AURKB/CENPN/SPC25/SEPTIN6/SPC24/NUF2/KIF2C/CFDP1/KNSTRN/KNL1/SPAG5/CENPW/MAD2L1/CCNB1/SKA2	15
	GO_PLATELET_ACTIVATION	22/421	150/15264	1.46921e-10	3.24745e-07	2.7116e-07	GP9/PRKCD/P2RY1/FERMT3/LCP2/CLEC1B/FZD6/ALOX12/PLEK/VCL/ITGA2B/PLCG2/PLA2G4A/PRKG1/SELP/P2RX1/PRKCQ/PTPN6/FN1/F2R/ITGB3/DGKA	22		GO_CHROMOSOME_CENTROMERIC_REGION	18/325	194/15264	1.78814e-07	0.000331343	0.00031076	AURKB/CENPN/SPC25/SEPTIN6/SPC24/NUF2/KIF2C/CFDP1/OIP5/KNSTRN/DSCC1/CENPI/KNL1/SPAG5/CENPW/MAD2L1/CCNB1/SKA2	18
	GO_COAGULATION	31/421	314/15264	8.00485e-10	1.327e-06	1.10804e-06	THBS1/GP9/PRKCD/P2RY1/FERMT3/LCP2/CLEC1B/EDN1/FZD6/ALOX12/GATA6/PLEK/PAPSS2/VCL/MMRN1/ITGA2B/PLCG2/ENPP4/PLA2G4A/PROCR/PRKG1/SELP/GATA3/P2RX1/PRKCQ/PTPN6/FN1/F2R/ITGB3/DGKA/TFPI	31		GO_POSITIVE_REGULATION_OF_CELL_CYCLE_PROCESS	19/325	265/15264	4.16325e-06	0.00578588	0.00542647	AURKB/E2F7/UBE2C/CIT/GTSE1/RGCC/CDC25C/BRCA1/CDC7/FBXO5/CCND1/UBE2E2/ATAD5/SPAG5/MAD2L1/CCNB1/KLHL18/PLK4/EDN3	19
	GO_LEUKOCYTE_MIGRATION	34/421	389/15264	2.91571e-09	3.86682e-06	3.22877e-06	THBS1/IL33/CSF1R/CXCR4/CD44/PPBP/CD74/JAML/SPNS2/EDN1/HRH1/CORO1A/ANXA1/ALOX5/SLC7A7/NKX2-3/ITGA2B/JAM2/MMP28/FFAR2/ITGAV/FLT1/SELP/TNFRSF11A/GATA3/ITGA5/SLC16A1/PECAM1/PTPN6/FN1/CAMK1D/VEGFC/ITGB3/ANGPT1	34		GO_ATTACHMENT_OF_SPINDLE_MICROTUBULES_TO_KINETOCHORE	7/325	34/15264	6.10199e-06	0.00678419	0.00636277	AURKB/NUF2/KIF2C/KNSTRN/KNL1/SPAG5/CCNB1	7
	GO_COLLAGEN_CONTAINING_EXTRACELLULAR_MATRIX	32/421	375/15264	1.54197e-08	1.70414e-05	1.42294e-05	SULF1/CLEC14A/THBS1/NTNG1/HMCN2/TMEFF2/FREM1/CLEC3B/BGN/WNT5B/FRAS1/COL23A1/LTBP4/ANXA1/ELN/SPARC/MMRN1/HSPG2/MMP28/MMRN2/COL25A1/PSAP/COL21A1/MMP9/CCN2/SERPINB6/FN1/COL6A2/TGM2/LAMB2/P3H1/ANGPT1	32		GO_CONDENSED_CHROMOSOME	16/325	208/15264	1.00009e-05	0.00856544	0.00803337	AURKB/CENPN/SPC25/SEPTIN6/SPC24/NUF2/KIF2C/CFDP1/BRCA1/KNSTRN/KNL1/SPAG5/CENPW/MAD2L1/CCNB1/SKA2	16
	GO_REGULATION_OF_BODY_FLUID_LEVELS	36/421	463/15264	2.16245e-08	2.04846e-05	1.71045e-05	SYTL2/GJA5/THBS1/AQP1/GP9/PRKCD/P2RY1/FERMT3/LCP2/CLEC1B/EDN1/FZD6/ALOX12/GATA6/PLEK/PAPSS2/VCL/MMRN1/ITGA2B/PLCG2/ENPP4/PLA2G4A/PROCR/PRKG1/ATP7A/SELP/GATA3/P2RX1/PRKCQ/PTPN6/FN1/F2R/ITGB3/DGKA/HAS2/TFPI	36		GO_CHROMOSOME_SEGREGATION	20/325	309/15264	1.07858e-05	0.00856544	0.00803337	AURKB/CENPN/SPC25/NUF2/UBE2C/KIF2C/EME1/OIP5/BRCA1/KNSTRN/DSCC1/PRC1/FBXO5/KNL1/TRIP13/SPAG5/CENPW/MAD2L1/CCNB1/SKA2	20
	GO_AMEBOIDAL_TYPE_CELL_MIGRATION	32/421	384/15264	2.70901e-08	2.24543e-05	1.87492e-05	CLEC14A/THBS1/BMPER/EFNB2/AGTR2/PTGS2/DLL4/ACVR1/EDN1/ADAM9/ALOX12/ANXA1/MIXL1/PDLIM1/PIK3C2A/SEMA5A/ZEB2/WNT11/SPARC/PDXDC1/PLCG2/ANXA3/MMRN2/ARHGDIB/MMP9/GATA3/PECAM1/FN1/VEGFC/ITGB3/HAS2/ANGPT1	32		GO_POSITIVE_REGULATION_OF_CELL_CYCLE	21/325	352/15264	2.22614e-05	0.0125439	0.0117647	PROX1/AURKB/CKS1B/E2F7/UBE2C/CIT/GTSE1/RGCC/CDC25C/BRCA1/CDC7/FBXO5/CCND1/UBE2E2/ATAD5/SPAG5/MAD2L1/CCNB1/KLHL18/PLK4/EDN3	21
	HP_ABNORMAL_THROMBOCYTE_MORPHOLOGY	29/421	332/15264	4.47703e-08	3.29857e-05	2.75429e-05	MECOM/FCGR2B/BTK/GP9/PRKCD/MYORG/FERMT3/DLL4/GUCY1A1/CFH/OCLN/FYB1/PSMB8/SLC7A7/IRF2BP2/GALC/IFIH1/ITGA2B/JAM2/PLA2G4A/COG6/SEC24C/ARHGEF1/PSAP/FLT1/TNFRSF11A/ORAI1/STAT3/ITGB3	29		GO_CHEMOREPELLENT_ACTIVITY	6/325	28/15264	2.25651e-05	0.0125439	0.0117647	SEMA3A/FLRT2/FLRT3/SEMA3D/SEMA4D/EFNA5	6
	HP_VASCULAR_SKIN_ABNORMALITY	34/421	440/15264	6.30143e-08	4.02408e-05	3.36008e-05	PRDM16/TNFRSF1B/GP9/PRKCD/MANBA/GNPTAB/MYORG/FERMT3/DLL4/GUCY1A1/CFH/OCLN/PSMB8/GJB3/ELN/ATP6V0A2/IRF2BP2/IFIH1/ITGA2B/SLC52A2/TCIRG1/JAM2/PLCG2/SEC24C/PRKG1/NFIA/ATP7A/ELMO2/CCN2/ORAI1/STAT3/GSN/ITGB3/MYD88	34		GO_POSITIVE_REGULATION_OF_CELL_CYCLE_G2_M_PHASE_TRANSITION	6/325	28/15264	2.25651e-05	0.0125439	0.0117647	CDC25C/CDC7/FBXO5/CCND1/ATAD5/CCNB1	6
	GO_EXTRACELLULAR_MATRIX	36/421	484/15264	6.67545e-08	4.02408e-05	3.36008e-05	SULF1/COLEC12/CLEC14A/THBS1/NTNG1/BMPER/HMCN2/TMEFF2/FREM1/MMP16/CLEC3B/BGN/WNT5B/FRAS1/COL23A1/LTBP4/ANXA1/WNT11/ELN/SPARC/MMRN1/HSPG2/MMP28/MMRN2/COL25A1/PSAP/COL21A1/MMP9/CCN2/SERPINB6/FN1/COL6A2/TGM2/LAMB2/P3H1/ANGPT1	36		GO_POSITIVE_REGULATION_OF_CELL_CYCLE_PHASE_TRANSITION	10/325	92/15264	2.56383e-05	0.0129567	0.0121518	UBE2C/RGCC/CDC25C/CDC7/FBXO5/CCND1/UBE2E2/ATAD5/CCNB1/KLHL18	10
	GO_ADAPTIVE_IMMUNE_RESPONSE_BASED_ON_SOMATIC_RECOMBINATION_OF_IMMUNE_RECEPTORS_BUILT_FROM_IMMUNOGLOBULIN_SUPERFAMILY_DOMAINS	23/421	230/15264	1.0179e-07	5.62473e-05	4.69661e-05	IL33/FCGR2B/BTK/C7/TNFRSF1B/PRKCD/SUSD4/CD74/ANXA1/PTPRC/SMAD7/TCIRG1/LTA/PLA2G4A/GATA3/TNFSF13B/PRKCQ/STAT3/PTPN6/RFTN1/JAG1/NECTIN2/IL18R1	23		GO_MESENCHYMAL_CELL_DIFFERENTIATION	15/325	207/15264	3.80957e-05	0.0174076	0.0163262	SEMA3A/SEMA3D/NRP2/ALDH1A2/SEMA4D/BCL2/LEF1/RGCC/COL1A1/FRZB/AKNA/WNT8A/MDK/S100A4/EDN3	15
	HP_ABNORMAL_PLATELET_COUNT	26/421	298/15264	2.31481e-07	0.000118073	9.85905e-05	MECOM/FCGR2B/BTK/GP9/PRKCD/MYORG/DLL4/GUCY1A1/CFH/OCLN/FYB1/PSMB8/SLC7A7/IRF2BP2/GALC/IFIH1/ITGA2B/JAM2/COG6/SEC24C/ARHGEF1/PSAP/FLT1/TNFRSF11A/STAT3/ITGB3	26		GO_NEGATIVE_CHEMOTAXIS	7/325	45/15264	4.21086e-05	0.0174076	0.0163262	SEMA3A/FLRT2/FLRT3/SEMA3D/NRP2/SEMA4D/EFNA5	7
	GO_CELL_CELL_JUNCTION	33/421	446/15264	2.71549e-07	0.000128617	0.000107395	GJA5/PKP2/SYNPO/CGNL1/PRKCD/EFNB2/JAML/LCP2/KCNJ2/CORO1A/ANXA1/OCLN/PDLIM1/SMAD7/VCL/GJB3/VSIG10/GJA4/TMEM47/PARD6A/CDH18/JAM2/CLDN15/MPP7/STX3/ITGA5/PECAM1/PTPN6/PCDH1/JAG1/NECTIN2/ITGB3/NEXN	33		GO_MITOTIC_CELL_CYCLE_CHECKPOINT	13/325	162/15264	4.38399e-05	0.0174076	0.0163262	AURKB/E2F7/GTSE1/RGCC/EME1/CDC25C/BRCA1/TICRR/CCND1/TRIP13/MAD2L1/CCNB1/CLSPN	13
	GO_TISSUE_MIGRATION	25/421	283/15264	3.13492e-07	0.000130238	0.000108748	CLEC14A/THBS1/BMPER/EFNB2/AGTR2/PTGS2/DLL4/EDN1/ADAM9/ALOX12/ANXA1/PIK3C2A/SEMA5A/ZEB2/SPARC/PLCG2/ANXA3/MMRN2/MMP9/GATA3/PECAM1/VEGFC/ITGB3/HAS2/ANGPT1	25		GO_MITOTIC_NUCLEAR_DIVISION	17/325	269/15264	6.66538e-05	0.0234704	0.0220124	AURKB/NUF2/UBE2C/KIF2C/RGCC/CDC25C/KNSTRN/DSCC1/PRC1/FBXO5/ANLN/KIF11/TRIP13/SPAG5/MAD2L1/CCNB1/EDN3	17
	GO_POSITIVE_REGULATION_OF_EPITHELIAL_CELL_MIGRATION	17/421	141/15264	3.45964e-07	0.000130238	0.000108748	THBS1/PTGS2/EDN1/ADAM9/ALOX12/ANXA1/PIK3C2A/SEMA5A/SPARC/PLCG2/ANXA3/MMP9/GATA3/VEGFC/ITGB3/HAS2/ANGPT1	17		GO_POSITIVE_REGULATION_OF_MITOTIC_CELL_CYCLE	12/325	146/15264	6.81676e-05	0.0234704	0.0220124	AURKB/UBE2C/RGCC/CDC25C/CDC7/FBXO5/CCND1/UBE2E2/MAD2L1/CCNB1/KLHL18/EDN3	12
	GO_REGULATION_OF_COAGULATION	13/421	82/15264	3.52066e-07	0.000130238	0.000108748	THBS1/PRKCD/EDN1/ALOX12/PLEK/ENPP4/PLA2G4A/PROCR/PRKG1/SELP/PRKCQ/F2R/TFPI	13		GO_SPINDLE	20/325	353/15264	7.17749e-05	0.0234704	0.0220124	AURKB/SNCG/SEPTIN6/ASPM/KIF2C/KNSTRN/CAPG/KATNAL1/CDC7/PRC1/FBXO5/KIF20A/AUNIP/KIF11/SPAG5/TCTEX1D2/MAD2L1/CCNB1/PLK4/SKA2	20
	GO_ADAPTIVE_IMMUNE_RESPONSE	28/421	345/15264	3.53534e-07	0.000130238	0.000108748	BMX/IL33/FCGR2B/BTK/C7/TNFRSF1B/PRKCD/SUSD4/TNFRSF21/CD74/ANXA1/PTPRC/SMAD7/TCIRG1/LTA/PLA2G4A/SIGLEC10/TNFRSF11A/GATA3/TNFSF13B/PRKCQ/ORAI1/STAT3/PTPN6/RFTN1/JAG1/NECTIN2/IL18R1	28		GO_SPINDLE_ORGANIZATION	13/325	178/15264	0.000115193	0.0331382	0.0310798	AURKB/SPC25/NUF2/ASPM/KNSTRN/PRC1/FBXO5/STMN1/AUNIP/KIF11/SPAG5/CENPW/CCNB1	13
	GO_SEMI_LUNAR_VALVE_DEVELOPMENT	9/421	36/15264	4.12258e-07	0.000143878	0.000120137	GJA5/HEY2/TNFRSF1B/SMAD6/DLL4/ELN/SLIT3/GATA3/JAG1	9		GO_DNA_REPLICATION_INDEPENDENT_NUCLEOSOME_ORGANIZATION	7/325	53/15264	0.000123645	0.0331382	0.0310798	H4C11/CENPN/OIP5/ASF1B/CENPI/KNL1/CENPW	7
	GO_TISSUE_REMODELING	17/421	144/15264	4.68869e-07	0.000155453	0.000129803	GJA5/CSF1R/AGTR2/TMEM64/DLL4/EPAS1/BGN/CARTPT/TCIRG1/ATP7A/TNFRSF11A/LEPR/JAG1/ATP6AP1/TGM2/F2R/ITGB3	17		GO_REGULATION_OF_ATTACHMENT_OF_SPINDLE_MICROTUBULES_TO_KINETOCHORE	4/325	13/15264	0.000123917	0.0331382	0.0310798	AURKB/KNSTRN/SPAG5/CCNB1	4
	GO_PLATELET_AGGREGATION	11/421	59/15264	5.24256e-07	0.000155793	0.000130086	PRKCD/FERMT3/ALOX12/PLEK/VCL/ITGA2B/PRKG1/PRKCQ/PTPN6/FN1/ITGB3	11		GO_MESENCHYME_DEVELOPMENT	16/325	257/15264	0.000129553	0.0331382	0.0310798	SEMA3A/SEMA3D/NRP2/ALDH1A2/SEMA4D/BCL2/LEF1/RGCC/COL1A1/FRZB/AKNA/WNT8A/MDK/HOXA5/S100A4/EDN3	16
	GO_SPROUTING_ANGIOGENESIS	15/421	114/15264	5.46258e-07	0.000155793	0.000130086	CLEC14A/THBS1/BMPER/EFNB2/PTGS2/DLL4/ANXA1/ALOX5/PIK3C2A/SEMA5A/CEMIP2/MMRN2/ITGA5/VEGFC/ANGPT1	15		GO_REGIONALIZATION	18/325	312/15264	0.000131146	0.0331382	0.0310798	MEOX2/SEMA3A/HOXD3/NRP2/HOXD8/GPC3/ALDH1A2/HOXA2/NR2F2/MYF6/LEF1/DPCD/PAX8/LRP5L/WNT8A/INTU/DDIT3/HOXA5	18
	GO_PEPTIDE_SECRETION	33/421	460/15264	5.48202e-07	0.000155793	0.000130086	GJA5/IL33/FCGR2B/CSF1R/AGTR2/GNPTAB/BMP6/CD74/LCP2/EDN1/ADAM9/LTBP4/ANXA1/CARTPT/ALOX5/PLEK/RAB15/SRGN/IFIH1/PARD6A/TCIRG1/FFAR2/PSAP/SLC16A2/ITGAV/SLC16A1/TNFSF13B/BTN2A2/STAT3/FN1/VEGFC/F2R/P3H1	33		GO_SPINDLE_POLE	12/325	158/15264	0.000145336	0.0348423	0.0326779	AURKB/ASPM/KNSTRN/KATNAL1/PRC1/AUNIP/KIF11/SPAG5/TCTEX1D2/MAD2L1/CCNB1/PLK4	12
	GO_NEGATIVE_REGULATION_OF_CELL_ADHESION	23/421	253/15264	5.65729e-07	0.000155793	0.000130086	THBS1/FCGR2B/PRKCD/BMP6/TNFRSF21/CD74/GCNT2/ALOX12/ANXA1/PTPRC/SEMA5A/DAB1/SMAD7/PRNP/JAM2/PRKG1/ARHGDIB/ACER2/BTN2A2/PTPN6/JAG1/VSIR/ANGPT1	23		GO_MITOTIC_SISTER_CHROMATID_SEGREGATION	12/325	159/15264	0.000154257	0.0348423	0.0326779	AURKB/NUF2/UBE2C/KIF2C/KNSTRN/DSCC1/PRC1/FBXO5/TRIP13/SPAG5/MAD2L1/CCNB1	12
	GO_REGULATION_OF_RESPONSE_TO_WOUNDING	18/421	163/15264	5.89484e-07	0.000155793	0.000130086	THBS1/CXCR4/PRKCD/EDN1/ALOX12/ANXA1/OCLN/ALOX5/PLEK/ENPP4/PLA2G4A/PRKG1/SIGLEC10/ATP7A/SELP/PRKCQ/F2R/TFPI	18		GO_COLLAGEN_CONTAINING_EXTRACELLULAR_MATRIX	20/325	375/15264	0.000162755	0.0348423	0.0326779	IGFBP7/COL3A1/S100A10/S100A6/GPC3/PCOLCE/VTN/MXRA5/EFNA5/COL1A1/SMOC1/COL13A1/ADAM19/RARRES2/CTSH/SCARA3/WNT8A/LUM/MDK/S100A4	20
	GO_REGULATION_OF_CELL_CELL_ADHESION	29/421	376/15264	6.29423e-07	0.000155793	0.000130086	FCGR2B/MYB/PRKCD/CD44/EFNB2/BMP6/TNFRSF21/FERMT3/CD74/GCNT2/CD24/CORO1A/ALOX12/ANXA1/ALOX5/PTPRC/SMAD7/PRNP/ZDHHC2/PRKG1/SELP/GATA3/TNFSF13B/BTN2A2/PRKCQ/PTPN6/JAG1/VSIR/HAS2	29		GO_CHROMOSOMAL_REGION	19/325	346/15264	0.000162961	0.0348423	0.0326779	AURKB/H4C11/CENPN/SPC25/SEPTIN6/SPC24/NUF2/KIF2C/CFDP1/OIP5/KNSTRN/DSCC1/CENPI/KNL1/SPAG5/CENPW/MAD2L1/CCNB1/SKA2	19
	GO_REGULATION_OF_EPITHELIAL_CELL_MIGRATION	21/421	217/15264	6.34354e-07	0.000155793	0.000130086	THBS1/BMPER/AGTR2/PTGS2/DLL4/EDN1/ADAM9/ALOX12/ANXA1/PIK3C2A/SEMA5A/SPARC/PLCG2/ANXA3/MMRN2/MMP9/GATA3/VEGFC/ITGB3/HAS2/ANGPT1	21		GO_CELL_CYCLE_CHECKPOINT	14/325	213/15264	0.000193892	0.0399202	0.0374404	PROX1/AURKB/E2F7/GTSE1/RGCC/EME1/CDC25C/BRCA1/TICRR/CCND1/TRIP13/MAD2L1/CCNB1/CLSPN	14
	GO_EXTERNAL_SIDE_OF_PLASMA_MEMBRANE	24/421	279/15264	8.75839e-07	0.000202289	0.00016891	CLEC14A/THBS1/FCGR2B/IL11RA/CXCR4/MAP3K5/CD74/CD24/ADAM9/ANXA1/PTPRC/LIFR/ABCC4/ITGA2B/PRNP/ITGAV/SELP/TNFRSF11A/ITGA5/MCAM/BTN2A2/PECAM1/P2RX1/LEPR	24		GO_NEGATIVE_REGULATION_OF_CELL_DIVISION	4/325	15/15264	0.000228724	0.04541	0.0425892	AURKB/E2F7/ASPM/INTU	4
	GO_ENDOTHELIAL_CELL_MIGRATION	20/421	203/15264	8.84689e-07	0.000202289	0.00016891	CLEC14A/THBS1/BMPER/EFNB2/AGTR2/PTGS2/DLL4/EDN1/ALOX12/ANXA1/PIK3C2A/SEMA5A/SPARC/ANXA3/MMRN2/GATA3/PECAM1/VEGFC/ITGB3/ANGPT1	20		GO_REGULATION_OF_CYCLIN_DEPENDENT_PROTEIN_KINASE_ACTIVITY	9/325	98/15264	0.000240338	0.0460704	0.0432086	PROX1/CAMK2N1/NR2F2/CKS1B/RGCC/CDC25C/CCNA2/CCND1/CCNB1	9
	GO_REGULATION_OF_WOUND_HEALING	16/421	135/15264	9.6716e-07	0.000213775	0.0001785	THBS1/CXCR4/PRKCD/EDN1/ALOX12/ANXA1/OCLN/ALOX5/PLEK/ENPP4/PLA2G4A/PRKG1/SELP/PRKCQ/F2R/TFPI	16		GO_REGULATION_OF_CHROMOSOME_SEGREGATION	9/325	99/15264	0.000259514	0.048088	0.0451009	AURKB/UBE2C/KIF2C/KNSTRN/FBXO5/TRIP13/SPAG5/MAD2L1/CCNB1	9
	GO_T_CELL_ACTIVATION	30/421	409/15264	1.15347e-06	0.00024673	0.000206018	FCGR2B/MYB/TNFRSF1B/CD44/EFNB2/TNFRSF21/CD74/JAML/DLL4/CD24/CORO1A/ANXA1/PTPRC/NKX2-3/SMAD7/KIF13B/TCIRG1/PRNP/PSAP/ATP7A/GATA3/TNFSF13B/BTN2A2/PRKCQ/STAT3/PTPN6/LEPR/GSN/VSIR/IL18R1	30		HP_HYDROURETER	7/325	60/15264	0.000272801	0.0489194	0.0458806	GPC3/CHRM3/UBE2T/FANCB/PIEZO2/BRCA1/WFS1	7
	GO_CYTOKINE_BINDING	14/421	106/15264	1.24603e-06	0.0002582	0.000215596	THBS1/CSF1R/IL11RA/TNFRSF1B/CXCR4/CD74/ACVR1/LTBP4/LIFR/ITGAV/TNFRSF11A/LEPR/ITGB3/IL18R1	14
	GO_AORTIC_VALVE_DEVELOPMENT	8/421	31/15264	1.41597e-06	0.000284524	0.000237576	HEY2/TNFRSF1B/SMAD6/DLL4/ELN/SLIT3/GATA3/JAG1	8
	GO_LEUKOCYTE_CELL_CELL_ADHESION	25/421	308/15264	1.511e-06	0.000292841	0.00024452	FCGR2B/MYB/CD44/EFNB2/TNFRSF21/FERMT3/CD74/CD24/CORO1A/ANXA1/ALOX5/PTPRC/SMAD7/PRNP/JAM2/SELP/GATA3/ITGA5/TNFSF13B/BTN2A2/PECAM1/PRKCQ/PTPN6/VSIR/HAS2	25
	GO_EXTRACELLULAR_MATRIX_BINDING	10/421	53/15264	1.54568e-06	0.000292841	0.00024452	CLEC14A/THBS1/ADGRG6/BGN/ADAM9/ELN/SPARC/ITGA2B/ITGAV/ITGB3	10
	GO_REGULATION_OF_ENDOTHELIAL_CELL_MIGRATION	17/421	157/15264	1.59745e-06	0.000294241	0.00024569	THBS1/BMPER/AGTR2/PTGS2/DLL4/EDN1/ALOX12/ANXA1/PIK3C2A/SEMA5A/SPARC/ANXA3/MMRN2/GATA3/VEGFC/ITGB3/ANGPT1	17
	HP_SUBCUTANEOUS_HEMORRHAGE	19/421	193/15264	1.67974e-06	0.000301036	0.000251363	GP9/PRKCD/MYORG/FERMT3/CFH/OCLN/ELN/IRF2BP2/ITGA2B/TCIRG1/JAM2/SEC24C/PRKG1/ATP7A/ORAI1/STAT3/GSN/ITGB3/MYD88	19
	GO_NEGATIVE_REGULATION_OF_CYTOKINE_PRODUCTION	21/421	233/15264	2.02225e-06	0.000352883	0.000294655	THBS1/IL33/FCGR2B/BTK/TNFRSF21/CD24/ANXA1/GATA6/PTPRC/SMAD7/WNT11/SRGN/BST2/IFIH1/PRNP/FURIN/GATA3/BTN2A2/PTPN6/FN1/VSIR	21
	GO_SECRETORY_GRANULE_MEMBRANE	23/421	274/15264	2.25452e-06	0.000383325	0.000320074	TNFRSF1B/CD44/MANBA/PTPRC/RAB37/SPARC/ABCC4/BST2/TMEM63A/ITGA2B/TCIRG1/ENPP4/PSAP/ITGAV/STXBP2/SELP/STX3/SERPINB6/PECAM1/P2RX1/RAB27B/SLC44A2/ITGB3	23
	GO_HOMOTYPIC_CELL_CELL_ADHESION	12/421	82/15264	2.39642e-06	0.000397267	0.000331715	PKP2/PRKCD/FERMT3/ALOX12/PLEK/VCL/ITGA2B/PRKG1/PRKCQ/PTPN6/FN1/ITGB3	12
	GO_EXTRACELLULAR_STRUCTURE_ORGANIZATION	27/421	360/15264	2.63068e-06	0.000417171	0.000348335	SULF1/THBS1/NTNG1/TNFRSF1B/CD44/MMP16/BGN/COL23A1/ELN/SPARC/ITGA2B/HSPG2/JAM2/MMP28/FURIN/ATP7A/MMP9/ITGAV/ITGA5/CCN2/PECAM1/FN1/COL6A2/CSGALNACT1/ITGB3/LAMB2/HAS2	27
	GO_REGULATION_OF_CELL_ACTIVATION	33/421	494/15264	2.64231e-06	0.000417171	0.000348335	THBS1/IL33/FCGR2B/BTK/MYB/TNFRSF1B/PRKCD/EFNB2/TNFRSF21/CD74/CD24/CORO1A/ALOX12/ANXA1/PTPRC/PLEK/SMAD7/PRNP/PLA2G4A/RPS6KA1/PRKG1/STXBP2/SELP/GATA3/TNFSF13B/CCN2/BTN2A2/PRKCQ/PTPN6/GSN/NECTIN2/VSIR/FES	33
	GO_EXTRACELLULAR_MATRIX_STRUCTURAL_CONSTITUENT	16/421	147/15264	3.02056e-06	0.000446589	0.000372899	THBS1/HMCN2/BGN/FRAS1/COL23A1/LTBP4/ELN/SPARC/MMRN1/HSPG2/MMRN2/COL25A1/COL21A1/FN1/COL6A2/LAMB2	16
	GO_REGULATION_OF_ADAPTIVE_IMMUNE_RESPONSE	16/421	147/15264	3.02056e-06	0.000446589	0.000372899	IL33/FCGR2B/BTK/TNFRSF1B/SUSD4/ANXA1/PTPRC/SMAD7/LTA/PLA2G4A/GATA3/TNFSF13B/PRKCQ/PTPN6/NECTIN2/IL18R1	16
	GO_TRANSFORMING_GROWTH_FACTOR_BETA_PRODUCTION	8/421	34/15264	3.03069e-06	0.000446589	0.000372899	THBS1/MYB/PTGS2/CD24/GATA6/WNT11/FURIN/ITGAV	8
	GO_POSITIVE_REGULATION_OF_ENDOTHELIAL_CELL_MIGRATION	13/421	100/15264	3.57925e-06	0.000515957	0.00043082	THBS1/PTGS2/EDN1/ALOX12/ANXA1/PIK3C2A/SEMA5A/SPARC/ANXA3/GATA3/VEGFC/ITGB3/ANGPT1	13
	GO_HEART_VALVE_DEVELOPMENT	10/421	59/15264	4.29676e-06	0.000606209	0.000506181	GJA5/HEY2/TNFRSF1B/SMAD6/DLL4/ACVR1/ELN/SLIT3/GATA3/JAG1	10
	GO_ICOSANOID_BIOSYNTHETIC_PROCESS	9/421	47/15264	4.56042e-06	0.000630003	0.000526048	PTGS2/CD74/EDN1/ALOX12/ANXA1/CYP2C8/ALOX5/PLA2G4A/PTGS1	9
	GO_REGULATION_OF_VASCULATURE_DEVELOPMENT	24/421	307/15264	4.69991e-06	0.000630592	0.000526541	SULF1/TMEM100/THBS1/BMPER/HEY2/CXCR4/AQP1/EFNB2/PTGS2/DLL4/ANXA1/ALOX5/GATA6/PIK3C2A/SEMA5A/SPARC/HSPG2/CEMIP2/ANXA3/MMRN2/FLT1/ITGA5/STAT3/VEGFC	24
	HP_ABNORMAL_LYMPHOCYTE_PHYSIOLOGY	19/421	207/15264	4.75488e-06	0.000630592	0.000526541	BTK/TNFRSF1B/CXCR4/PRKCD/PSMB8/SLC7A7/IRF2BP2/IFIH1/RIPK1/PLCG2/COG6/SEC24C/STXBP2/TNFRSF11A/GATA3/STAT3/LEPR/ATP6AP1/MYD88	19
	HP_ABNORMAL_BLEEDING	28/421	395/15264	5.08281e-06	0.000652548	0.000544873	GP9/PRKCD/MYORG/FERMT3/DLL4/EPAS1/CFH/OCLN/FYB1/SLC7A7/ELN/ATP6V0A2/SPARC/IRF2BP2/ITGA2B/TCIRG1/JAM2/COG6/SEC24C/PRKG1/ATP7A/ELMO2/ORAI1/STAT3/FN1/GSN/ITGB3/MYD88	28
	GO_PLATELET_ALPHA_GRANULE	12/421	88/15264	5.11725e-06	0.000652548	0.000544873	THBS1/PPBP/FERMT3/SPARC/SRGN/MMRN1/ITGA2B/SELP/PECAM1/FN1/VEGFC/ITGB3	12
	GO_MULTICELLULAR_ORGANISMAL_HOMEOSTASIS	31/421	464/15264	5.33654e-06	0.000667672	0.000557501	PRDM16/CSF1R/CXCR4/AQP1/TMEM64/BMP6/ALDH1A1/PTGS2/GCNT2/EPAS1/CORO1A/ALOX12/CARTPT/OCLN/VCL/TCIRG1/JAM2/PCTP/LYZ/TNFRSF11A/RHAG/CCN2/PECAM1/STAT3/LEPR/ATP6AP1/F2R/ITGB3/HAS2/IL18R1/ANGPT1	31
	GO_CELL_CHEMOTAXIS	21/421	249/15264	5.78415e-06	0.000704499	0.000588252	THBS1/CSF1R/CXCR4/PRKCD/PPBP/CD74/JAML/EDN1/HRH1/CORO1A/ANXA1/ALOX5/SEMA5A/MMP28/FFAR2/FLT1/TNFRSF11A/ELMO2/PRKCQ/CAMK1D/VEGFC	21
	GO_CELL_CELL_JUNCTION_ORGANIZATION	18/421	191/15264	5.84338e-06	0.000704499	0.000588252	GJA5/PKP2/CSF1R/EFNB2/BMP6/RASSF8/OCLN/SMAD7/WNT11/VCL/GJA4/PARD6A/CDH18/CLDN15/MPP7/PECAM1/F2R/NECTIN2	18
	GO_INOSITOL_LIPID_MEDIATED_SIGNALING	17/421	173/15264	6.0544e-06	0.000716906	0.000598612	CSF1R/PLCH1/EDN1/UNC5B/PIK3C2A/PREX2/PLCB2/CA8/PIP4K2C/FLT1/SELP/GATA3/BTN2A2/PTPN6/GSN/F2R/ANGPT1	17
	GO_CELL_SUBSTRATE_ADHESION	25/421	334/15264	6.41582e-06	0.000746374	0.000623217	THBS1/NTNG1/SMAD6/CD44/TMEFF2/FREM1/FERMT3/GCNT2/ADAM9/CORO1A/VCL/ITGA2B/WASHC2C/ITGAV/ITGA5/CCN2/ACER2/PECAM1/CASS4/FN1/JAG1/ITGB3/LAMB2/HAS2/ANGPT1	25
	GO_POSITIVE_REGULATION_OF_CELL_ADHESION	27/421	381/15264	7.54709e-06	0.000862841	0.000720466	MYB/CD44/EFNB2/CD74/GCNT2/CD24/ADAM9/CORO1A/ANXA1/ALOX5/PTPRC/SMAD7/ITGAV/SELP/STX3/GATA3/ITGA5/TNFSF13B/BTN2A2/PRKCQ/CASS4/PTPN6/FN1/TGM2/VSIR/HAS2/ANGPT1	27
	GO_COLLAGEN_BINDING	10/421	63/15264	7.9219e-06	0.000890341	0.000743429	THBS1/ADGRG6/CD44/ADAM9/SMAD7/SPARC/MMP9/FN1/COL6A2/P3H1	10
	GO_POSITIVE_REGULATION_OF_MAPK_CASCADE	31/421	475/15264	8.54824e-06	0.000944723	0.000788838	THBS1/FCGR2B/BMPER/CSF1R/CXCR4/CD44/MAP3K5/P2RY1/MAP4K3/CD74/GCNT2/IGFBP3/CD24/EDN1/ADAM9/DKK1/CARTPT/PTPRC/ZEB2/ANKRD6/GPR37/RIPK1/MAP3K6/PSAP/TRAF3/FLT1/TNFRSF11A/CCN2/ATP6AP1/F2R/ANGPT1	31
	HP_PURPURA	12/421	93/15264	9.16746e-06	0.000996548	0.000832111	GP9/PRKCD/FERMT3/CFH/OCLN/IRF2BP2/ITGA2B/SEC24C/ORAI1/STAT3/ITGB3/MYD88	12
	GO_REGULATION_OF_HUMORAL_IMMUNE_RESPONSE_MEDIATED_BY_CIRCULATING_IMMUNOGLOBULIN	5/421	12/15264	1.05194e-05	0.00112507	0.000939427	FCGR2B/SUSD4/PTPRC/LTA/PTPN6	5
	GO_LEUKOCYTE_DIFFERENTIATION	30/421	457/15264	1.06929e-05	0.00112547	0.000939759	FCGR2B/BTK/MYB/CSF1R/TMEM64/CD74/DLL4/ANXA1/SPI1/CARTPT/PTPRC/NKX2-3/SMAD7/IRF2BP2/RIPK1/TCIRG1/PLCG2/PSAP/ATP7A/MMP9/TNFRSF11A/GATA3/BTN2A2/STAT3/PTPN6/LEPR/ATP6AP1/VSIR/FES/IL18R1	30
	GO_MUSCLE_CELL_PROLIFERATION	17/421	181/15264	1.10767e-05	0.00113062	0.000944059	THBS1/MYB/HEY2/MAP3K5/PTGS2/IGFBP3/EDN1/ALOX12/GATA6/ELN/ABCC4/RIPK1/PRKG1/MMP9/STAT3/TGM2/ANGPT1	17
	GO_REGULATION_OF_LEUKOCYTE_PROLIFERATION	18/421	200/15264	1.10828e-05	0.00113062	0.000944059	IL33/FCGR2B/BTK/CSF1R/TNFRSF1B/TNFRSF21/CD74/CD24/CORO1A/ANXA1/PTPRC/BST2/PRNP/TNFSF13B/BTN2A2/PRKCQ/PTPN6/VSIR	18
	GO_POSITIVE_REGULATION_OF_RESPONSE_TO_WOUNDING	10/421	66/15264	1.21483e-05	0.00120232	0.00100393	THBS1/CXCR4/ANXA1/OCLN/PLEK/ENPP4/PLA2G4A/ATP7A/SELP/F2R	10
	GO_REGULATION_OF_SPROUTING_ANGIOGENESIS	10/421	66/15264	1.21483e-05	0.00120232	0.00100393	THBS1/BMPER/PTGS2/DLL4/ANXA1/ALOX5/PIK3C2A/CEMIP2/MMRN2/ITGA5	10
	GO_CD4_POSITIVE_ALPHA_BETA_T_CELL_ACTIVATION	11/421	81/15264	1.31762e-05	0.00128487	0.00107286	MYB/ANXA1/NKX2-3/SMAD7/TCIRG1/ATP7A/GATA3/PRKCQ/STAT3/VSIR/IL18R1	11
	GO_PHAGOCYTOSIS	20/421	245/15264	1.55864e-05	0.00149787	0.00125071	COLEC12/THBS1/FCGR2B/PRKCD/CORO1A/ANXA1/PTPRC/ELMO1/NCKAP1/PLCG2/ANXA3/ITGAV/ELMO2/PECAM1/LEPR/CAMK1D/GSN/TGM2/ITGB3/MYD88	20
	GO_LEUKOCYTE_CHEMOTAXIS	17/421	186/15264	1.58584e-05	0.00150224	0.00125436	THBS1/CSF1R/CXCR4/PPBP/CD74/JAML/EDN1/HRH1/CORO1A/ANXA1/ALOX5/MMP28/FFAR2/FLT1/TNFRSF11A/CAMK1D/VEGFC	17
	GO_VASCULAR_PROCESS_IN_CIRCULATORY_SYSTEM	16/421	168/15264	1.68316e-05	0.00157198	0.00131259	GJA5/AGTR2/BMP6/P2RY1/PTGS2/GUCY1A1/SMTNL2/EDN1/HRH1/ALOX12/OCLN/PIK3C2A/PRKG1/P2RX1/F2R/ANGPT1	16
	HP_RESPIRATORY_TRACT_INFECTION	29/421	447/15264	1.87203e-05	0.00172408	0.0014396	BTK/SETBP1/GFI1/CXCR4/PRKCD/MANBA/GNPTAB/SLC1A4/CORO1A/GATA6/PTPRC/ELN/ATP6V0A2/IFIH1/RIPK1/CSPP1/SPEF2/TCIRG1/TAPBP/PLCG2/COG6/PSAP/TNFRSF11A/PIGN/STAT3/LEPR/GSN/COL6A2/LAMB2	29
	GO_TISSUE_HOMEOSTASIS	19/421	228/15264	1.90172e-05	0.00172744	0.0014424	CSF1R/TMEM64/PTGS2/GCNT2/EPAS1/CORO1A/CARTPT/OCLN/VCL/TCIRG1/JAM2/LYZ/TNFRSF11A/CCN2/PECAM1/ATP6AP1/F2R/ITGB3/ANGPT1	19
	GO_POSITIVE_REGULATION_OF_WOUND_HEALING	9/421	56/15264	2.03589e-05	0.00182432	0.0015233	THBS1/CXCR4/ANXA1/OCLN/PLEK/ENPP4/PLA2G4A/SELP/F2R	9
	GO_POSITIVE_REGULATION_OF_PROTEIN_KINASE_ACTIVITY	31/421	498/15264	2.16368e-05	0.00189778	0.00158464	THBS1/CSF1R/CXCR4/PRKCD/MAP3K5/MAP4K3/CD74/LCP2/CD24/EDN1/ADAM9/DKK1/CARTPT/PTPRC/DAB1/ZEB2/WNT11/GPRC5B/TOM1L1/AGAP2/RIPK1/MAP3K6/PRNP/MMD/FLT1/TNFRSF11A/CASS4/VEGFC/F2R/ITGB3/ANGPT1	31
	HP_AUTOIMMUNITY	14/421	135/15264	2.17511e-05	0.00189778	0.00158464	FCGR2B/BTK/GFI1/PRKCD/SLC7A7/GALC/IFIH1/TCIRG1/PLCG2/SEC24C/ARHGEF1/FLT1/CCN2/STAT3	14
	GO_POSITIVE_REGULATION_OF_VASCULATURE_DEVELOPMENT	16/421	175/15264	2.7967e-05	0.00239748	0.00200188	TMEM100/THBS1/BMPER/CXCR4/AQP1/EFNB2/PTGS2/ANXA1/GATA6/PIK3C2A/SEMA5A/ANXA3/FLT1/ITGA5/STAT3/VEGFC	16
	GO_POSITIVE_REGULATION_OF_CELL_ACTIVATION	22/421	298/15264	2.84519e-05	0.00239748	0.00200188	THBS1/IL33/BTK/MYB/EFNB2/CD74/CD24/CORO1A/ANXA1/PTPRC/PLEK/PLA2G4A/RPS6KA1/SELP/GATA3/TNFSF13B/CCN2/BTN2A2/PRKCQ/PTPN6/NECTIN2/VSIR	22
	GO_CELL_SUBSTRATE_JUNCTION	27/421	411/15264	2.92609e-05	0.00239748	0.00200188	CD44/EFNB2/FERMT3/SORBS2/ADAM9/ANXA1/PTPRC/PDLIM1/VCL/NCKAP1/ITGA2B/HSPG2/SCARF2/PROCR/ITGAV/FLT1/ITGA5/MCAM/SLA/CASS4/GSN/TGM2/NECTIN2/ITGB3/FES/GIT1/NEXN	27
	GO_CARDIAC_CHAMBER_MORPHOGENESIS	13/421	121/15264	2.92657e-05	0.00239748	0.00200188	GJA5/PKP2/HEY2/ADGRG6/SMAD6/DLL4/ACVR1/GATA6/SMAD7/WNT11/SLIT3/GATA3/JAG1	13
	GO_LYMPHOCYTE_MEDIATED_IMMUNITY	18/421	215/15264	2.9535e-05	0.00239748	0.00200188	FCGR2B/BTK/C7/TNFRSF1B/PRKCD/SUSD4/CD74/CORO1A/PTPRC/SMAD7/TCIRG1/LTA/GATA3/PTPN6/RFTN1/JAG1/NECTIN2/IL18R1	18
	GO_POSITIVE_REGULATION_OF_PEPTIDYL_TYROSINE_PHOSPHORYLATION	15/421	157/15264	2.96476e-05	0.00239748	0.00200188	CSF1R/CD44/BMP6/CD74/ACVR1/CD24/PTPRC/GPRC5B/PRNP/ITGA5/PECAM1/CASS4/STAT3/ITGB3/ANGPT1	15
	GO_LEUKOCYTE_PROLIFERATION	20/421	257/15264	3.11143e-05	0.00248577	0.0020756	IL33/FCGR2B/BTK/CSF1R/TNFRSF1B/PRKCD/TNFRSF21/CD74/CD24/CORO1A/ANXA1/PTPRC/BST2/TCIRG1/PRNP/TNFSF13B/BTN2A2/PRKCQ/PTPN6/VSIR	20
	GO_ALPHA_BETA_T_CELL_ACTIVATION	13/421	122/15264	3.19508e-05	0.00251449	0.00209959	MYB/ANXA1/PTPRC/NKX2-3/SMAD7/TCIRG1/PSAP/ATP7A/GATA3/PRKCQ/STAT3/VSIR/IL18R1	13
	GO_REGULATION_OF_PLATELET_ACTIVATION	7/421	34/15264	3.26114e-05	0.00251449	0.00209959	PRKCD/ALOX12/PLEK/PLA2G4A/PRKG1/SELP/PRKCQ	7
	HP_CELLULITIS	7/421	34/15264	3.26114e-05	0.00251449	0.00209959	BTK/GFI1/CXCR4/TCIRG1/PLCG2/STAT3/VEGFC	7
	HP_DYSPHAGIA	23/421	323/15264	3.31947e-05	0.00253005	0.00211257	SLC19A3/IRF6/PRDM16/SETBP1/MYORG/SLC1A4/GUCY1A1/LRP12/DKK1/DAB1/LIFR/GALC/SYT14/SLC52A2/PRNP/PSAP/C9orf72/ATP7A/PIGN/CCN2/GBA2/LAMB2/PDE8B	23
	GO_REGULATION_OF_TUBE_SIZE	13/421	123/15264	3.48486e-05	0.00262592	0.00219263	GJA5/AGTR2/P2RY1/PTGS2/GUCY1A1/SMTNL2/EDN1/HRH1/ALOX12/PIK3C2A/PRKG1/P2RX1/F2R	13
	GO_GLYCOSAMINOGLYCAN_BINDING	17/421	199/15264	3.79311e-05	0.00282608	0.00235976	SULF1/THBS1/CD44/CLEC3B/BGN/LTBP4/CFH/PTPRC/SEMA5A/SLIT3/EVA1C/PRNP/COL25A1/SELP/LIPH/CCN2/FN1	17
	GO_POSITIVE_REGULATION_OF_CELL_CELL_ADHESION	19/421	241/15264	4.09988e-05	0.0030207	0.00252227	MYB/CD44/EFNB2/CD74/GCNT2/CD24/CORO1A/ANXA1/ALOX5/PTPRC/SMAD7/SELP/GATA3/TNFSF13B/BTN2A2/PRKCQ/PTPN6/VSIR/HAS2	19
	GO_REGULATION_OF_PEPTIDASE_ACTIVITY	25/421	373/15264	4.16243e-05	0.00303309	0.00253261	THBS1/AQP1/CD44/MAP3K5/PTGS2/ATP2A3/ALOX12/TNFSF10/PSMB8/BST2/RIPK1/PRNP/RPS6KA1/FURIN/MMP9/CCN2/SERPINB6/ACER2/P2RX1/STAT3/FN1/GSN/F2R/VSIR/TFPI	25
	GO_REGULATION_OF_INFLAMMATORY_RESPONSE	22/421	306/15264	4.25122e-05	0.00306412	0.00255852	IL33/FCGR2B/BTK/TNFRSF1B/PRKCD/PTGS2/ANXA1/ALOX5/PTPRC/GPRC5B/RIPK1/IL17D/LTA/FFAR2/SIGLEC10/PLD3/MMP9/TNFRSF11A/GATA3/STAT3/TGM2/MYD88	22
	GO_LYMPHOCYTE_DIFFERENTIATION	22/421	307/15264	4.46493e-05	0.00318354	0.00265824	FCGR2B/BTK/MYB/CD74/DLL4/ANXA1/SPI1/PTPRC/NKX2-3/SMAD7/IRF2BP2/TCIRG1/PLCG2/PSAP/ATP7A/GATA3/BTN2A2/STAT3/PTPN6/LEPR/VSIR/IL18R1	22
	GO_POSITIVE_REGULATION_OF_LEUKOCYTE_CELL_CELL_ADHESION	17/421	202/15264	4.5853e-05	0.00323459	0.00270086	MYB/CD44/EFNB2/CD74/CD24/CORO1A/ANXA1/ALOX5/PTPRC/SELP/GATA3/TNFSF13B/BTN2A2/PRKCQ/PTPN6/VSIR/HAS2	17
	GO_SIDE_OF_MEMBRANE	29/421	471/15264	4.86644e-05	0.00336827	0.00281248	CLEC14A/THBS1/FCGR2B/IL11RA/CXCR4/MAP3K5/EPB41/CD74/CD24/ADAM9/ANXA1/PTPRC/LIFR/ABCC4/ITGA2B/PRNP/TAPBP/ITGAV/TRAF3/SELP/TNFRSF11A/ITGA5/MCAM/SLA/BTN2A2/PECAM1/P2RX1/LEPR/FES	29
	GO_CYTOKINE_SECRETION	11/421	93/15264	4.92719e-05	0.00336827	0.00281248	IL33/FCGR2B/CSF1R/AGTR2/LCP2/SRGN/IFIH1/ITGAV/BTN2A2/STAT3/FN1	11
	GO_VASCULAR_ENDOTHELIAL_GROWTH_FACTOR_RECEPTOR_SIGNALING_PATHWAY	11/421	93/15264	4.92719e-05	0.00336827	0.00281248	SULF1/CLEC14A/ELMO1/NCKAP1/MMRN2/ITGAV/FLT1/ITGA5/ELMO2/VEGFC/ITGB3	11
	GO_REGULATION_OF_IMMUNE_EFFECTOR_PROCESS	24/421	355/15264	5.16467e-05	0.00349458	0.00291795	IL33/FCGR2B/BTK/MYB/C7/TNFRSF1B/SUSD4/CD74/ANXA1/CFH/PTPRC/SMAD7/GPRC5B/BST2/LTA/FFAR2/RNF26/STXBP2/TRAF3/GATA3/PTPN6/NECTIN2/FES/IL18R1	24
	GO_CIRCULATORY_SYSTEM_PROCESS	30/421	498/15264	5.39036e-05	0.00361014	0.00301444	GJA5/PKP2/ACSM3/HEY2/CXCR4/AGTR2/BMP6/P2RY1/PTGS2/DLL4/GUCY1A1/KCNJ2/EPAS1/SMTNL2/EDN1/ATP2A3/HRH1/ALOX12/CARTPT/OCLN/PIK3C2A/SMAD7/ELN/PTGS1/PRKG1/CCN2/P2RX1/VEGFC/F2R/ANGPT1	30
	GO_COLLAGEN_METABOLIC_PROCESS	11/421	94/15264	5.44433e-05	0.00361014	0.00301444	MYB/MMP16/TRAM2/MMP28/FURIN/P3H3/MMP9/CCN2/F2R/VSIR/P3H1	11
	GO_BLOOD_VESSEL_ENDOTHELIAL_CELL_MIGRATION	12/421	112/15264	6.06786e-05	0.00395179	0.00329972	CLEC14A/THBS1/EFNB2/AGTR2/PTGS2/DLL4/ALOX12/ANXA1/PIK3C2A/MMRN2/VEGFC/ANGPT1	12
	GO_PROSTANOID_BIOSYNTHETIC_PROCESS	6/421	26/15264	6.1197e-05	0.00395179	0.00329972	PTGS2/CD74/EDN1/ANXA1/PLA2G4A/PTGS1	6
	HP_ABNORMALITY_OF_THE_SPLEEN	28/421	453/15264	6.13836e-05	0.00395179	0.00329972	PRDM16/TNFRSF1B/SETBP1/PRKCD/EPB41/GNPTAB/FERMT3/OCLN/PSMB8/PTPRC/SLC7A7/PIK3C2A/IFIH1/CSPP1/SPEF2/TCIRG1/COG6/SEC24C/LYZ/PSAP/STXBP2/TNFRSF11A/RHAG/COG2/ORAI1/GSN/ATP6AP1/MYD88	28
	GO_BLOOD_VESSEL_REMODELING	7/421	38/15264	6.95613e-05	0.0044352	0.00370336	AGTR2/DLL4/EPAS1/BGN/ATP7A/JAG1/TGM2	7
	HP_RECURRENT_BACTERIAL_INFECTIONS	11/421	97/15264	7.28471e-05	0.00450146	0.00375869	BTK/C7/GFI1/CXCR4/FERMT3/CFH/SLC7A7/TCIRG1/STAT3/ATP6AP1/MYD88	11
	GO_CERAMIDE_CATABOLIC_PROCESS	5/421	17/15264	7.33158e-05	0.00450146	0.00375869	PRKCD/GALC/PSAP/ACER2/GBA2	5
	GO_PLATELET_ALPHA_GRANULE_MEMBRANE	5/421	17/15264	7.33158e-05	0.00450146	0.00375869	SPARC/ITGA2B/SELP/PECAM1/ITGB3	5
	GO_POSITIVE_REGULATION_OF_TRANSFORMING_GROWTH_FACTOR_BETA_PRODUCTION	5/421	17/15264	7.33158e-05	0.00450146	0.00375869	THBS1/MYB/PTGS2/WNT11/FURIN	5
	HP_ABNORMALITY_OF_HUMORAL_IMMUNITY	17/421	210/15264	7.45694e-05	0.00453642	0.00378788	BTK/C7/TNFRSF1B/CXCR4/PRKCD/CFH/PSMB8/SLC7A7/IRF2BP2/IFIH1/RIPK1/PLCG2/COG6/TNFRSF11A/STAT3/ATP6AP1/MYD88	17
	GO_MEMBRANE_REGION	22/421	319/15264	7.89173e-05	0.00475728	0.00397229	SULF1/BTK/TNFRSF1B/PTGS2/LCP2/CD24/PTPRC/UNC5B/SYNJ2/BST2/RIPK1/PRNP/FURIN/ATP7A/PECAM1/P2RX1/ORAI1/RFTN1/F2R/HAS2/TFPI/ANGPT1	22
	GO_CELL_MIGRATION_INVOLVED_IN_SPROUTING_ANGIOGENESIS	8/421	52/15264	8.13669e-05	0.00481736	0.00402246	CLEC14A/THBS1/EFNB2/PTGS2/DLL4/ANXA1/PIK3C2A/MMRN2	8
	GO_UNSATURATED_FATTY_ACID_BIOSYNTHETIC_PROCESS	8/421	52/15264	8.13669e-05	0.00481736	0.00402246	PTGS2/CD74/EDN1/ALOX12/ANXA1/ALOX5/PLA2G4A/PTGS1	8
	HP_ABNORMALITY_OF_FEMUR_MORPHOLOGY	17/421	212/15264	8.38527e-05	0.0049206	0.00410867	SETBP1/BGN/ACVR1/PIK3C2A/LIFR/ATP6V0A2/IFIH1/CSPP1/HSPG2/SCARF2/TCIRG1/PSAP/ATP7A/MMP9/TNFRSF11A/FN1/P3H1	17
	GO_CYTOKINE_RECEPTOR_BINDING	16/421	193/15264	9.12578e-05	0.00530816	0.00443228	IL33/SMAD6/PPBP/TNFSF10/LIFR/SMAD7/RIPK1/LTA/TRAF3/GATA3/ITGA5/TNFSF13B/STAT3/VEGFC/ITGB3/MYD88	16
	GO_PEPTIDYL_TYROSINE_MODIFICATION	22/421	323/15264	9.47029e-05	0.00546065	0.00455961	BMX/BTK/CSF1R/PRKCD/CD44/BMP6/CD74/ACVR1/CD24/PTPRC/GPRC5B/PRNP/FLT1/ITGA5/SLA/PECAM1/CASS4/STAT3/PTPN6/ITGB3/FES/ANGPT1	22
	HP_ABNORMAL_ORAL_MUCOSA_MORPHOLOGY	18/421	237/15264	0.000105094	0.00600756	0.00501627	SETBP1/GFI1/CXCR4/GP9/PRKCD/GNPTAB/PTPRC/ELN/IRF2BP2/ITGA2B/TCIRG1/PLAGL1/PIGN/ELMO2/ORAI1/STAT3/ITGB3/MYD88	18
	GO_ENDOTHELIUM_DEVELOPMENT	12/421	119/15264	0.000109617	0.00620454	0.00518075	GJA5/TMEM100/HEY2/CXCR4/BMP6/DLL4/ACVR1/ALOX12/VCL/GJA4/PECAM1/JAG1	12
	HP_ABNORMALITY_OF_THE_GINGIVA	15/421	176/15264	0.000110411	0.00620454	0.00518075	SETBP1/GFI1/CXCR4/GP9/GNPTAB/ELN/IRF2BP2/ITGA2B/TCIRG1/PLAGL1/PIGN/ELMO2/STAT3/ITGB3/MYD88	15
	GO_REGULATION_OF_PEPTIDYL_TYROSINE_PHOSPHORYLATION	17/421	217/15264	0.000111646	0.00622122	0.00519468	CSF1R/PRKCD/CD44/BMP6/CD74/ACVR1/CD24/PTPRC/GPRC5B/PRNP/ITGA5/PECAM1/CASS4/STAT3/PTPN6/ITGB3/ANGPT1	17
	GO_POSITIVE_REGULATION_OF_CYTOKINE_PRODUCTION	25/421	397/15264	0.000113278	0.00625955	0.00522669	SULF1/THBS1/IL33/MYB/CSF1R/AGTR2/PTGS2/CD74/ANXA1/PTPRC/WNT11/GPRC5B/IFIH1/RIPK1/IL17D/LTA/PLCG2/FFAR2/FURIN/GATA3/PRKCQ/STAT3/F2R/MYD88/IL18R1	25
	GO_POSITIVE_REGULATION_OF_COAGULATION	6/421	29/15264	0.00011772	0.00645123	0.00538674	THBS1/PLEK/ENPP4/PLA2G4A/SELP/F2R	6
	GO_INTERLEUKIN_8_PRODUCTION	9/421	70/15264	0.000124345	0.00675846	0.00564327	CD74/ANXA1/PTPRC/RIPK1/IL17D/FFAR2/STAT3/F2R/MYD88	9
	HP_ABNORMALITY_OF_BLOOD_CIRCULATION	19/421	262/15264	0.000125372	0.00675887	0.00564362	GP9/DLL4/EPAS1/CFH/SLC7A7/ELN/ATP6V0A2/SPARC/IRF2BP2/ITGA2B/PLAGL1/SEC24C/PRKG1/ATP7A/STX3/STAT3/FN1/ITGB3/MYD88	19
	GO_REGULATION_OF_PEPTIDE_SECRETION	23/421	353/15264	0.000128395	0.00686603	0.00573309	GJA5/IL33/FCGR2B/CSF1R/AGTR2/BMP6/CD74/ADAM9/ANXA1/CARTPT/ALOX5/SRGN/IFIH1/PARD6A/TCIRG1/FFAR2/SLC16A1/BTN2A2/STAT3/FN1/VEGFC/F2R/P3H1	23
	GO_NEGATIVE_REGULATION_OF_CELL_CELL_ADHESION	14/421	159/15264	0.000131643	0.00698338	0.00583108	FCGR2B/PRKCD/BMP6/TNFRSF21/CD74/ALOX12/ANXA1/SMAD7/PRNP/PRKG1/BTN2A2/PTPN6/JAG1/VSIR	14
	GO_POSITIVE_REGULATION_OF_INFLAMMATORY_RESPONSE	12/421	122/15264	0.000139233	0.0073274	0.00611833	IL33/BTK/PTGS2/GPRC5B/RIPK1/IL17D/LTA/FFAR2/TNFRSF11A/STAT3/TGM2/MYD88	12
	GO_CELL_SURFACE_RECEPTOR_SIGNALING_PATHWAY_INVOLVED_IN_HEART_DEVELOPMENT	6/421	30/15264	0.000143756	0.00750587	0.00626735	HEY2/DLL4/ACVR1/DKK1/WNT11/JAG1	6
	GO_FATTY_ACID_DERIVATIVE_BIOSYNTHETIC_PROCESS	10/421	88/15264	0.0001516	0.00785358	0.00655769	PTGS2/CD74/EDN1/ALOX12/ANXA1/CYP2C8/PPT2/ALOX5/PLA2G4A/PTGS1	10
	GO_RECEPTOR_COMPLEX	22/421	334/15264	0.000153537	0.00789226	0.00658998	CSF1R/IL11RA/TNFRSF1B/CD44/CD74/ACVR1/TM7SF2/LIFR/GPRC5B/GPR37/RAMP1/RIPK1/ITGA2B/AMHR2/ITGAV/TRAF3/FLT1/ITGA5/PTPN6/LEPR/ITGB3/IL18R1	22
	HP_PETECHIAE	7/421	43/15264	0.000157733	0.00801945	0.00669619	GP9/FERMT3/OCLN/IRF2BP2/ITGA2B/STAT3/ITGB3	7
	HP_HYPOCALCEMIA	8/421	57/15264	0.00015843	0.00801945	0.00669619	BTK/CSF1R/PIK3C2A/TCIRG1/SEC24C/TNFRSF11A/GATA3/ORAI1	8
	HP_FEVER	18/421	245/15264	0.000159705	0.00802275	0.00669894	SLC19A3/BTK/GFI1/EPB41/CFH/LIFR/IRF2BP2/GALC/IFIH1/TCIRG1/PRNP/COG6/PSAP/STXBP2/TRAF3/ORAI1/STAT3/MYD88	18
	GO_MUSCLE_SYSTEM_PROCESS	24/421	383/15264	0.000166732	0.0083128	0.00694113	SULF1/TACR1/GJA5/PKP2/HEY2/TNFRSF1B/CXCR4/AGTR2/P2RY1/PTGS2/SORBS2/GUCY1A1/KCNJ2/EDN1/GATA6/PIK3C2A/SMAD7/VCL/PRKG1/CCN2/P2RX1/GSN/F2R/LMCD1	24
	GO_PULMONARY_VALVE_DEVELOPMENT	5/421	20/15264	0.000171553	0.0084152	0.00702664	GJA5/HEY2/TNFRSF1B/SMAD6/JAG1	5
	HP_ARNOLD_CHIARI_TYPE_I_MALFORMATION	5/421	20/15264	0.000171553	0.0084152	0.00702664	SETBP1/DKK1/ELN/NFIA/STAT3	5
	GO_CARDIAC_SEPTUM_MORPHOGENESIS	9/421	73/15264	0.000172593	0.0084152	0.00702664	GJA5/HEY2/SMAD6/ACVR1/GATA6/SMAD7/WNT11/SLIT3/JAG1	9
	GO_MEMBRANE_LIPID_CATABOLIC_PROCESS	6/421	31/15264	0.000174148	0.00842903	0.00703818	PRKCD/GALC/PDXDC1/PSAP/ACER2/GBA2	6
	GO_GROWTH_FACTOR_BINDING	12/421	126/15264	0.000189186	0.00909052	0.00759053	THBS1/SORT1/IL11RA/IGFBP3/ACVR1/LTBP4/LIFR/FURIN/ITGAV/FLT1/CCN2/ITGB3	12
	GO_B_CELL_MEDIATED_IMMUNITY	11/421	109/15264	0.000209171	0.00990055	0.00826689	FCGR2B/BTK/C7/PRKCD/SUSD4/CD74/PTPRC/TCIRG1/LTA/PTPN6/NECTIN2	11
	GO_ENDODERMAL_CELL_DIFFERENTIATION	7/421	45/15264	0.00021184	0.00990055	0.00826689	DKK1/MIXL1/GATA6/MMP9/ITGAV/ITGA5/FN1	7
	GO_REGULATION_OF_BONE_REMODELING	7/421	45/15264	0.00021184	0.00990055	0.00826689	CSF1R/TMEM64/CARTPT/TNFRSF11A/LEPR/ATP6AP1/ITGB3	7
	GO_REGULATION_OF_CYTOKINE_PRODUCTION_INVOLVED_IN_IMMUNE_RESPONSE	9/421	75/15264	0.000212718	0.00990055	0.00826689	BTK/TNFRSF1B/CD74/SMAD7/GPRC5B/BST2/FFAR2/GATA3/IL18R1	9
	GO_CARBOHYDRATE_BINDING	17/421	229/15264	0.000213509	0.00990055	0.00826689	COLEC12/CLEC14A/CRYBG1/MANBA/GALNT18/FREM1/CLEC3B/CLEC1B/GALNT10/PPP1R3C/EVA1C/P3H3/SIGLEC10/SELP/PPP1R3B/GAL3ST3/P3H1	17
	GO_BASEMENT_MEMBRANE	10/421	92/15264	0.000219635	0.0100652	0.00840438	NTNG1/HMCN2/TMEFF2/FREM1/FRAS1/SPARC/HSPG2/MMRN2/FN1/LAMB2	10
	HP_JOINT_CONTRACTURES_INVOLVING_THE_JOINTS_OF_THE_FEET	5/421	21/15264	0.000220096	0.0100652	0.00840438	PSMB8/LIFR/HSPG2/SCARF2/PIGN	5
	GO_NEGATIVE_REGULATION_OF_CELLULAR_COMPONENT_MOVEMENT	20/421	297/15264	0.000227158	0.010317	0.00861463	SULF1/THBS1/IL33/TMEFF2/AGTR2/CD74/IGFBP3/DLL4/SEMA5A/SMAD7/WNT11/VCL/BST2/MMP28/PRKG1/MMRN2/ARHGDIB/GATA3/STAT3/JAG1	20
	GO_REGULATION_OF_PRODUCTION_OF_MOLECULAR_MEDIATOR_OF_IMMUNE_RESPONSE	12/421	129/15264	0.000236031	0.0105751	0.00883016	IL33/FCGR2B/BTK/TNFRSF1B/CD74/PTPRC/SMAD7/GPRC5B/BST2/FFAR2/GATA3/IL18R1	12
	GO_SMOOTH_MUSCLE_CELL_PROLIFERATION	12/421	129/15264	0.000236031	0.0105751	0.00883016	THBS1/MYB/MAP3K5/PTGS2/IGFBP3/EDN1/ALOX12/ELN/ABCC4/PRKG1/MMP9/TGM2	12
	HP_ABNORMALITY_OF_THE_PULMONARY_ARTERY	10/421	93/15264	0.000240161	0.010688	0.00892438	DLL4/BGN/LTBP4/GATA6/LIFR/ZEB2/ELN/TCIRG1/PIGN/JAG1	10
	GO_MAINTENANCE_OF_BLOOD_BRAIN_BARRIER	6/421	33/15264	0.000250037	0.0110533	0.00922945	PTGS2/OCLN/VCL/JAM2/PECAM1/ANGPT1	6
	GO_GOLGI_STACK	12/421	130/15264	0.000253691	0.0111096	0.00927646	SULF1/SORT1/LPCAT2/TOM1L1/CHPF2/ST3GAL4/GAL3ST3/COG2/RAB27B/TMEM115/CSGALNACT1/ZFYVE1	12
	GO_POSITIVE_REGULATION_OF_RESPONSE_TO_EXTERNAL_STIMULUS	26/421	443/15264	0.000254662	0.0111096	0.00927646	THBS1/IL33/BTK/CSF1R/CXCR4/PRKCD/BMP6/PTGS2/CD74/EDN1/PSMB8/SEMA5A/GPRC5B/RIPK1/IL17D/LTA/PLCG2/FFAR2/TNFRSF11A/STX3/STAT3/CAMK1D/VEGFC/TGM2/NECTIN2/MYD88	26
	GO_REGULATION_OF_HEMOPOIESIS	26/421	444/15264	0.000263731	0.0114301	0.00954402	THBS1/FCGR2B/BTK/MYB/TMEM64/CD74/ANXA1/SPI1/CARTPT/MIXL1/PSMB8/PTPRC/SMAD7/RIPK1/ITGA2B/IL17D/GATA3/BTN2A2/PRKCQ/STAT3/PTPN6/JAG1/ATP6AP1/VSIR/ASH2L/FES	26
	GO_CELL_CELL_JUNCTION_ASSEMBLY	12/421	131/15264	0.000272463	0.0117318	0.00979602	GJA5/PKP2/OCLN/SMAD7/WNT11/VCL/GJA4/PARD6A/CDH18/CLDN15/MPP7/PECAM1	12
	GO_PEPTIDE_CROSS_LINKING	5/421	22/15264	0.000278424	0.011862	0.00990467	THBS1/BGN/ANXA1/FN1/TGM2	5
	GO_POSITIVE_REGULATION_OF_INTERLEUKIN_8_PRODUCTION	7/421	47/15264	0.000280003	0.011862	0.00990467	CD74/RIPK1/IL17D/FFAR2/STAT3/F2R/MYD88	7
	GO_MYELOID_CELL_DIFFERENTIATION	24/421	397/15264	0.000284298	0.011862	0.00990467	THBS1/CSF1R/TMEM64/CD74/EPAS1/CLEC1B/SOX6/SPI1/CARTPT/NKX2-3/RIPK1/ITGA2B/TCIRG1/MMP9/TNFRSF11A/GATA3/RHAG/PRKCQ/STAT3/PTPN6/JAG1/ATP6AP1/ASH2L/FES	24
	GO_POSITIVE_REGULATION_OF_ADAPTIVE_IMMUNE_RESPONSE	10/421	95/15264	0.000286058	0.011862	0.00990467	BTK/ANXA1/PTPRC/LTA/PLA2G4A/GATA3/TNFSF13B/PRKCQ/NECTIN2/IL18R1	10
	GO_REGULATION_OF_ACTIN_FILAMENT_BASED_PROCESS	23/421	373/15264	0.000286205	0.011862	0.00990467	GJA5/PKP2/SYNPO/CSF1R/CGNL1/PRKCD/TMEFF2/KCNJ2/EDN1/CORO1A/PLEK/SEMA5A/WNT11/ELN/NCKAP1/BST2/C9orf72/ARHGDIB/WASHC2C/CCN2/GBA2/GSN/FES	23
	GO_INOSITOL_PHOSPHATE_METABOLIC_PROCESS	8/421	62/15264	0.000287515	0.011862	0.00990467	P2RY1/PLCH1/HRH1/PLEK/SYNJ2/PLCB2/PLCG2/ISYNA1	8
	HP_ABNORMALITY_OF_THE_CEREBRAL_VASCULATURE	18/421	257/15264	0.000288007	0.011862	0.00990467	GUCY1A1/EPAS1/BGN/EDN1/CFH/GATA6/PIK3C2A/ELN/SPARC/IFIH1/ITGA2B/PRNP/PRKG1/ATP7A/FN1/JAG1/ITGB3/MYD88	18
	GO_REGULATION_OF_CYSTEINE_TYPE_ENDOPEPTIDASE_ACTIVITY	16/421	214/15264	0.000300258	0.0122902	0.0102622	THBS1/AQP1/CD44/MAP3K5/PTGS2/ATP2A3/ALOX12/TNFSF10/RIPK1/RPS6KA1/MMP9/CCN2/ACER2/P2RX1/GSN/F2R	16
	GO_LYMPHOCYTE_ACTIVATION_INVOLVED_IN_IMMUNE_RESPONSE	13/421	152/15264	0.000302392	0.012298	0.0102688	FCGR2B/MYB/CD74/CORO1A/ANXA1/PTPRC/NKX2-3/SMAD7/PLCG2/ATP7A/GATA3/STAT3/IL18R1	13
	GO_HEART_MORPHOGENESIS	17/421	236/15264	0.000304437	0.012298	0.0102688	GJA5/TMEM100/PKP2/HEY2/ADGRG6/SMAD6/DLL4/ACVR1/DKK1/GATA6/SMAD7/WNT11/ELN/SLIT3/GATA3/JAG1/HAS2	17
	GO_ACTIVATION_OF_IMMUNE_RESPONSE	24/421	399/15264	0.000306013	0.012298	0.0102688	BMX/FCGR2B/BTK/C7/PRKCD/SUSD4/TNFRSF21/LCP2/CFH/FYB1/PSMB8/PTPRC/ELMO1/NCKAP1/PRNP/PLCG2/FFAR2/GATA3/ELMO2/BTN2A2/PRKCQ/PTPN6/RFTN1/NECTIN2	24
	HP_INGUINAL_HERNIA	16/421	215/15264	0.000316385	0.0125627	0.0104898	BMPER/SETBP1/GNPTAB/CLCN4/LTBP4/GATA6/SEMA5A/ELN/ATP6V0A2/HSPG2/AMHR2/SEC24C/PRKG1/NFIA/ATP7A/P3H1	16
	HP_PROGRESSIVE_CEREBELLAR_ATAXIA	9/421	79/15264	0.000316389	0.0125627	0.0104898	SLC19A3/CLCN4/DKK1/COQ8A/ATP6V0A2/SLC52A2/PRNP/C9orf72/GBA2	9
	GO_REGULATION_OF_T_CELL_ACTIVATION	19/421	282/15264	0.000321773	0.0127005	0.0106048	FCGR2B/MYB/TNFRSF1B/EFNB2/TNFRSF21/CD74/CD24/CORO1A/ANXA1/PTPRC/SMAD7/PRNP/GATA3/TNFSF13B/BTN2A2/PRKCQ/PTPN6/GSN/VSIR	19
	GO_CELL_CELL_JUNCTION_MAINTENANCE	4/421	13/15264	0.000334688	0.0129541	0.0108166	CSF1R/RASSF8/PARD6A/F2R	4
	GO_GLYCOLIPID_CATABOLIC_PROCESS	4/421	13/15264	0.000334688	0.0129541	0.0108166	PRKCD/GALC/PSAP/GBA2	4
	HP_RECURRENT_SINOPULMONARY_INFECTIONS	4/421	13/15264	0.000334688	0.0129541	0.0108166	GFI1/ATP6V0A2/TCIRG1/STAT3	4
	GO_INTEGRIN_BINDING	12/421	134/15264	0.000336014	0.0129541	0.0108166	THBS1/FERMT3/JAML/ADAM9/LTBP4/JAM2/ITGAV/ITGA5/CCN2/FN1/ITGB3/LAMB2	12
	GO_IMMUNE_RESPONSE_REGULATING_SIGNALING_PATHWAY	22/421	354/15264	0.000346781	0.0132919	0.0110987	BMX/FCGR2B/BTK/PRKCD/TNFRSF21/LCP2/CD24/FYB1/PSMB8/PTPRC/ELMO1/NCKAP1/PRNP/PLCG2/FFAR2/GATA3/ELMO2/BTN2A2/PRKCQ/PTPN6/RFTN1/NECTIN2	22
	GO_T_CELL_DIFFERENTIATION	16/421	217/15264	0.000350894	0.0133723	0.0111658	MYB/CD74/DLL4/ANXA1/PTPRC/NKX2-3/SMAD7/TCIRG1/PSAP/ATP7A/GATA3/BTN2A2/STAT3/LEPR/VSIR/IL18R1	16
	GO_REGULATION_OF_HUMORAL_IMMUNE_RESPONSE	8/421	64/15264	0.000358764	0.0135941	0.011351	FCGR2B/C7/SUSD4/SPNS2/CFH/PTPRC/LTA/PTPN6	8
	HP_GINGIVAL_BLEEDING	7/421	49/15264	0.000364759	0.0137427	0.0114751	GP9/IRF2BP2/ITGA2B/ELMO2/STAT3/ITGB3/MYD88	7
	HP_ABNORMAL_LARYNX_MORPHOLOGY	10/421	98/15264	0.000368501	0.0138053	0.0115273	SETBP1/LRP12/FRAS1/EDN1/LTBP4/GALC/HSPG2/SCARF2/SEC24C/PSAP	10
	GO_ENDOTHELIAL_CELL_PROLIFERATION	12/421	136/15264	0.000385014	0.0142627	0.0119093	SULF1/THBS1/BMPER/BMP6/DLL4/ALOX5/SEMA5A/SPARC/FLT1/STAT3/VEGFC/ITGB3	12
	GO_PHOSPHATIDYLINOSITOL_3_KINASE_SIGNALING	12/421	136/15264	0.000385014	0.0142627	0.0119093	EDN1/UNC5B/PIK3C2A/PREX2/PIP4K2C/FLT1/SELP/GATA3/BTN2A2/PTPN6/F2R/ANGPT1	12
	GO_NEGATIVE_REGULATION_OF_SECRETION	13/421	156/15264	0.000389245	0.0143393	0.0119733	IL33/FCGR2B/TNFRSF1B/AGTR2/P2RY1/CD74/EDN1/ANXA1/CARTPT/SRGN/BTN2A2/FN1/F2R	13
	GO_PLATELET_ALPHA_GRANULE_LUMEN	8/421	65/15264	0.000399431	0.0145462	0.0121459	THBS1/PPBP/FERMT3/SPARC/SRGN/MMRN1/FN1/VEGFC	8
	GO_POSITIVE_REGULATION_OF_BLOOD_CIRCULATION	8/421	65/15264	0.000399431	0.0145462	0.0121459	GJA5/HEY2/PTGS2/SMTNL2/EDN1/HRH1/CCN2/F2R	8
	GO_NEGATIVE_REGULATION_OF_CELL_ACTIVATION	14/421	177/15264	0.00040144	0.0145462	0.0121459	FCGR2B/BTK/PRKCD/TNFRSF21/CD74/ALOX12/ANXA1/PTPRC/SMAD7/PRNP/PRKG1/BTN2A2/PTPN6/VSIR	14
	GO_REGULATION_OF_CELL_MIGRATION_INVOLVED_IN_SPROUTING_ANGIOGENESIS	6/421	36/15264	0.000410067	0.014778	0.0123395	THBS1/PTGS2/DLL4/ANXA1/PIK3C2A/MMRN2	6
	GO_NEGATIVE_REGULATION_OF_COAGULATION	7/421	50/15264	0.000414222	0.0148471	0.0123972	THBS1/PRKCD/EDN1/ALOX12/PROCR/PRKG1/TFPI	7
	GO_POSITIVE_REGULATION_OF_SMOOTH_MUSCLE_CELL_PROLIFERATION	9/421	82/15264	0.000418956	0.0148561	0.0124048	THBS1/MYB/MAP3K5/PTGS2/EDN1/ALOX12/ABCC4/MMP9/TGM2	9
	GO_T_CELL_ACTIVATION_INVOLVED_IN_IMMUNE_RESPONSE	9/421	82/15264	0.000418956	0.0148561	0.0124048	FCGR2B/MYB/CD74/ANXA1/SMAD7/ATP7A/GATA3/STAT3/IL18R1	9
	GO_FIBRONECTIN_BINDING	5/421	24/15264	0.000429422	0.0149868	0.0125139	THBS1/IGFBP3/ITGAV/CCN2/ITGB3	5
	GO_INTERLEUKIN_17_PRODUCTION	5/421	24/15264	0.000429422	0.0149868	0.0125139	PRNP/PRKCQ/RFTN1/VSIR/MYD88	5
	HP_ABNORMAL_PLATELET_AGGREGATION	5/421	24/15264	0.000429422	0.0149868	0.0125139	GP9/GUCY1A1/ITGA2B/PLA2G4A/ITGB3	5
	GO_ANTIGEN_RECEPTOR_MEDIATED_SIGNALING_PATHWAY	16/421	222/15264	0.0004517	0.0156818	0.0130942	BMX/FCGR2B/BTK/TNFRSF21/LCP2/FYB1/PSMB8/PTPRC/PRNP/PLCG2/GATA3/BTN2A2/PRKCQ/PTPN6/RFTN1/NECTIN2	16
	GO_UROGENITAL_SYSTEM_DEVELOPMENT	20/421	314/15264	0.00046714	0.0157979	0.0131912	SULF1/BMPER/SMAD6/EFNB2/AGTR2/BMP6/CD24/FRAS1/ANXA1/SMAD7/WNT11/PSAP/NFIA/MMP9/GATA3/PECAM1/JAG1/LAMB2/HAS2/ANGPT1	20
	HP_ABNORMALITY_OF_TEMPERATURE_REGULATION	20/421	314/15264	0.00046714	0.0157979	0.0131912	SLC19A3/BTK/GFI1/EPB41/CFH/LIFR/IRF2BP2/GALC/IFIH1/HSPG2/TCIRG1/PRNP/COG6/PSAP/ATP7A/STXBP2/TRAF3/ORAI1/STAT3/MYD88	20
	HP_SPLENOMEGALY	20/421	314/15264	0.00046714	0.0157979	0.0131912	TNFRSF1B/PRKCD/EPB41/GNPTAB/FERMT3/OCLN/PSMB8/PTPRC/SLC7A7/PIK3C2A/IFIH1/TCIRG1/COG6/SEC24C/LYZ/PSAP/TNFRSF11A/RHAG/ATP6AP1/MYD88	20
	GO_REGULATION_OF_B_CELL_MEDIATED_IMMUNITY	7/421	51/15264	0.000468901	0.0157979	0.0131912	FCGR2B/BTK/SUSD4/PTPRC/LTA/PTPN6/NECTIN2	7
	GO_REGULATION_OF_SMOOTH_MUSCLE_CONTRACTION	7/421	51/15264	0.000468901	0.0157979	0.0131912	TACR1/PTGS2/GUCY1A1/EDN1/PRKG1/P2RX1/F2R	7
	GO_POSITIVE_REGULATION_OF_MAP_KINASE_ACTIVITY	17/421	245/15264	0.00046934	0.0157979	0.0131912	THBS1/CXCR4/MAP3K5/MAP4K3/CD74/CD24/EDN1/ADAM9/DKK1/CARTPT/PTPRC/ZEB2/RIPK1/MAP3K6/FLT1/TNFRSF11A/F2R	17
	GO_LIPID_EXPORT_FROM_CELL	6/421	37/15264	0.000478187	0.015934	0.0133048	MYB/AGTR2/BMP6/EDN1/ABCC4/TNFRSF11A	6
	GO_NEGATIVE_REGULATION_OF_ENDOTHELIAL_CELL_PROLIFERATION	6/421	37/15264	0.000478187	0.015934	0.0133048	SULF1/THBS1/DLL4/ALOX5/SPARC/FLT1	6
	GO_OSSIFICATION	22/421	363/15264	0.00048813	0.0161513	0.0134862	SORT1/SMAD6/TMEM64/BMP6/MMP16/PTGS2/CLEC3B/IGFBP3/ACVR1/DKK1/ALOX5/SMAD7/WNT11/SPARC/SRGN/TCIRG1/TNFRSF11A/CCN2/VEGFC/JAG1/ATP6AP1/CSGALNACT1	22
	GO_POSITIVE_REGULATION_OF_PROTEOLYSIS	21/421	339/15264	0.000490306	0.0161513	0.0134862	IL33/TNFRSF1B/MAP3K5/CLEC3B/ADAM9/ATP2A3/ALOX12/TNFSF10/SMAD7/RIPK1/FURIN/RNF40/CCN2/RNF185/ACER2/P2RX1/STAT3/FN1/GSN/F2R/VSIR	21
	GO_CD4_POSITIVE_ALPHA_BETA_T_CELL_DIFFERENTIATION	8/421	67/15264	0.000492017	0.0161513	0.0134862	MYB/ANXA1/NKX2-3/SMAD7/ATP7A/GATA3/STAT3/IL18R1	8
	GO_REGULATION_OF_RESPONSE_TO_CYTOKINE_STIMULUS	13/421	160/15264	0.000496453	0.0162166	0.0135408	GFI1/CXCR4/CD74/CD24/EDN1/CCDC3/PTPRC/LIFR/SLIT3/IFIH1/RIPK1/PTPN6/ANGPT1	13
	GO_ATRIOVENTRICULAR_VALVE_DEVELOPMENT	5/421	25/15264	0.00052473	0.0169731	0.0141724	GJA5/HEY2/SMAD6/ACVR1/SLIT3	5
	HP_BONE_MARROW_HYPERCELLULARITY	5/421	25/15264	0.00052473	0.0169731	0.0141724	CXCR4/PRKCD/SLC7A7/IRF2BP2/STAT3	5
	HP_ABNORMALITIES_OF_PLACENTA_OR_UMBILICAL_CORD	7/421	52/15264	0.000529184	0.0170255	0.0142162	ADGRG6/CFH/GATA6/HSPG2/SCARF2/PLAGL1/FLT1	7
	GO_POSITIVE_REGULATION_OF_HEMOPOIESIS	14/421	182/15264	0.000531484	0.0170255	0.0142162	BTK/MYB/TMEM64/CD74/ANXA1/PTPRC/RIPK1/GATA3/BTN2A2/STAT3/JAG1/ATP6AP1/VSIR/FES	14
	GO_POSITIVE_REGULATION_OF_LEUKOCYTE_DIFFERENTIATION	12/421	141/15264	0.000534588	0.0170426	0.0142304	BTK/MYB/TMEM64/CD74/ANXA1/PTPRC/RIPK1/GATA3/BTN2A2/ATP6AP1/VSIR/FES	12
	GO_NEGATIVE_REGULATION_OF_PEPTIDE_SECRETION	9/421	85/15264	0.000547442	0.0173688	0.0145029	IL33/FCGR2B/CD74/ANXA1/CARTPT/SRGN/BTN2A2/FN1/F2R	9
	GO_MYELOID_LEUKOCYTE_MIGRATION	14/421	183/15264	0.000561392	0.0176426	0.0147315	THBS1/CSF1R/PPBP/CD74/JAML/EDN1/HRH1/ANXA1/MMP28/FLT1/TNFRSF11A/PECAM1/CAMK1D/VEGFC	14
	GO_REGULATION_OF_LEUKOCYTE_MEDIATED_IMMUNITY	14/421	183/15264	0.000561392	0.0176426	0.0147315	FCGR2B/BTK/TNFRSF1B/SUSD4/PTPRC/SMAD7/BST2/LTA/STXBP2/GATA3/PTPN6/NECTIN2/FES/IL18R1	14
	GO_SUBSTRATE_ADHESION_DEPENDENT_CELL_SPREADING	10/421	104/15264	0.000593329	0.0182806	0.0152641	NTNG1/TMEFF2/FERMT3/WASHC2C/ITGAV/CASS4/FN1/ITGB3/LAMB2/HAS2	10
	HP_LIMITATION_OF_JOINT_MOBILITY	20/421	320/15264	0.000593435	0.0182806	0.0152641	IRF6/PRDM16/MECOM/ADGRG6/SETBP1/GNPTAB/BGN/ACVR1/DKK1/PSMB8/PIK3C2A/LIFR/ELN/HSPG2/SCARF2/SLC16A2/ATP7A/MMP9/COL6A2/LAMB2	20
	GO_ALPHA_BETA_T_CELL_ACTIVATION_INVOLVED_IN_IMMUNE_RESPONSE	7/421	53/15264	0.000595476	0.0182806	0.0152641	MYB/ANXA1/SMAD7/ATP7A/GATA3/STAT3/IL18R1	7
	GO_ENDODERM_FORMATION	7/421	53/15264	0.000595476	0.0182806	0.0152641	DKK1/MIXL1/GATA6/MMP9/ITGAV/ITGA5/FN1	7
	GO_POSITIVE_REGULATION_OF_BLOOD_VESSEL_ENDOTHELIAL_CELL_MIGRATION	7/421	53/15264	0.000595476	0.0182806	0.0152641	THBS1/PTGS2/ALOX12/ANXA1/PIK3C2A/VEGFC/ANGPT1	7
	GO_BONE_DEVELOPMENT	14/421	185/15264	0.000625517	0.0190926	0.0159422	SULF1/BMP6/FREM1/MMP16/BGN/SPNS2/PTPRC/PAPSS2/SPARC/PTPN6/ATP6AP1/CSGALNACT1/HAS2/P3H1	14
	GO_CARDIAC_CHAMBER_DEVELOPMENT	13/421	164/15264	0.000627687	0.0190926	0.0159422	GJA5/PKP2/HEY2/ADGRG6/SMAD6/DLL4/ACVR1/GATA6/SMAD7/WNT11/SLIT3/GATA3/JAG1	13
	GO_CARDIAC_VENTRICLE_DEVELOPMENT	11/421	124/15264	0.000637997	0.0192905	0.0161074	GJA5/PKP2/HEY2/SMAD6/DLL4/ACVR1/SMAD7/WNT11/SLIT3/GATA3/JAG1	11
	GO_INTEGRIN_MEDIATED_SIGNALING_PATHWAY	10/421	105/15264	0.000640011	0.0192905	0.0161074	FERMT3/ADAM9/FYB1/PLEK/ITGA2B/ITGAV/ITGA5/CCN2/FN1/ITGB3	10
	GO_T_CELL_MEDIATED_IMMUNITY	9/421	87/15264	0.000649808	0.0194372	0.01623	FCGR2B/TNFRSF1B/PTPRC/SMAD7/GATA3/RFTN1/JAG1/NECTIN2/IL18R1	9
	GO_ORGANIC_HYDROXY_COMPOUND_METABOLIC_PROCESS	27/421	497/15264	0.000650741	0.0194372	0.01623	GFI1/AGTR2/BMP6/P2RY1/ALDH1A1/EPAS1/PLCH1/HRH1/ALOX12/CYP2C8/TM7SF2/PLEK/ZEB2/SYNJ2/GPR37/PLCB2/PLCG2/ISYNA1/CYP3A5/PLA2G4A/SLC16A2/ATP7A/GATA3/ACER2/GBA2/LEPR/CPQ	27
	GO_HUMORAL_IMMUNE_RESPONSE	14/421	186/15264	0.000659842	0.0196053	0.0163703	FCGR2B/C7/PPBP/SUSD4/TNFRSF21/SPNS2/CFH/ALOX5/PTPRC/LTA/LYZ/ATP7A/GATA3/PTPN6	14
	HP_PNEUMONIA	13/421	165/15264	0.000664722	0.0196053	0.0163703	BTK/SETBP1/GFI1/CXCR4/PRKCD/GNPTAB/PTPRC/CSPP1/SPEF2/TCIRG1/TNFRSF11A/PIGN/STAT3	13
	HP_LARYNGOMALACIA	7/421	54/15264	0.000668196	0.0196053	0.0163703	SETBP1/LTBP4/GALC/HSPG2/SCARF2/SEC24C/PSAP	7
	HP_PULMONARY_ARTERY_STENOSIS	7/421	54/15264	0.000668196	0.0196053	0.0163703	LTBP4/GATA6/ZEB2/ELN/TCIRG1/PIGN/JAG1	7
	HP_ABNORMALITY_OF_THE_ABDOMINAL_WALL	23/421	397/15264	0.000683296	0.0199601	0.0166665	IRF6/BMPER/SETBP1/MANBA/GNPTAB/FREM1/CLCN4/FRAS1/LTBP4/GATA6/SEMA5A/ELN/ATP6V0A2/HSPG2/PLAGL1/AMHR2/SEC24C/PRKG1/NFIA/ATP7A/PIGN/ELMO2/P3H1	23
	GO_REGULATION_OF_MUSCLE_CONTRACTION	12/421	145/15264	0.000686975	0.0199795	0.0166828	TACR1/GJA5/PKP2/PTGS2/GUCY1A1/KCNJ2/EDN1/SMAD7/PRKG1/CCN2/P2RX1/F2R	12
	GO_PRODUCTION_OF_MOLECULAR_MEDIATOR_OF_IMMUNE_RESPONSE	14/421	187/15264	0.00069575	0.0201464	0.0168221	IL33/FCGR2B/BTK/TNFRSF1B/CD74/PTPRC/SMAD7/GPRC5B/BST2/TCIRG1/FFAR2/GATA3/TNFSF13B/IL18R1	14
	HP_METAPHYSEAL_WIDENING	8/421	71/15264	0.000729329	0.0208598	0.0174178	CSF1R/GNPTAB/ACVR1/LIFR/HSPG2/TCIRG1/ATP7A/MMP9	8
	HP_ABNORMAL_DIAPHYSIS_MORPHOLOGY	16/421	232/15264	0.000729643	0.0208598	0.0174178	SETBP1/BGN/PAPSS2/LIFR/ELN/ATP6V0A2/IFIH1/CSPP1/HSPG2/SCARF2/TCIRG1/ATP7A/MMP9/TNFRSF11A/FN1/P3H1	16
	HP_BRUISING_SUSCEPTIBILITY	11/421	126/15264	0.000729827	0.0208598	0.0174178	GP9/PRKCD/ELN/IRF2BP2/ITGA2B/TCIRG1/PRKG1/ATP7A/STAT3/GSN/ITGB3	11
	GO_PHOSPHOLIPID_BIOSYNTHETIC_PROCESS	17/421	255/15264	0.000737877	0.0209994	0.0175344	BMX/LPCAT2/ABHD4/PIK3C2A/SERINC5/SYNJ2/AGAP2/PLCG2/ISYNA1/PLA2G4A/PCTP/PIP4K2C/LIPH/PIGN/SLC44A5/SLC44A2/DGKA	17
	GO_REGULATION_OF_VASOCONSTRICTION	7/421	55/15264	0.000747778	0.0211001	0.0176184	GJA5/PTGS2/SMTNL2/EDN1/HRH1/P2RX1/F2R	7
	HP_MACULAR_PURPURA	7/421	55/15264	0.000747778	0.0211001	0.0176184	GP9/FERMT3/OCLN/IRF2BP2/ITGA2B/STAT3/ITGB3	7
	HP_ABNORMAL_PUPILLARY_FUNCTION	5/421	27/15264	0.000761965	0.0214093	0.0178766	GALC/PRNP/PSAP/ORAI1/LAMB2	5
	GO_ACUTE_INFLAMMATORY_RESPONSE	9/421	89/15264	0.000767305	0.0214684	0.0179259	FCGR2B/BTK/PTGS2/ACVR1/FFAR2/TNFRSF11A/GATA3/STAT3/FN1	9
	GO_POSITIVE_REGULATION_OF_IMMUNE_EFFECTOR_PROCESS	14/421	189/15264	0.000772549	0.0215242	0.0179726	IL33/BTK/MYB/CD74/ANXA1/PTPRC/GPRC5B/LTA/FFAR2/STXBP2/GATA3/NECTIN2/FES/IL18R1	14
	GO_RESPONSE_TO_TUMOR_NECROSIS_FACTOR	18/421	280/15264	0.000796015	0.0217713	0.0181789	THBS1/TNFRSF1B/MAP3K5/PTGS2/MAP4K3/TNFRSF21/EDN1/ADAM9/CCDC3/OCLN/PSMB8/RIPK1/LTA/TRAF3/TNFRSF11A/GATA3/TNFSF13B/HAS2	18
	GO_LYMPH_NODE_DEVELOPMENT	4/421	16/15264	0.000797753	0.0217713	0.0181789	SPNS2/NKX2-3/LTA/TNFRSF11A	4
	GO_PULMONARY_VALVE_MORPHOGENESIS	4/421	16/15264	0.000797753	0.0217713	0.0181789	GJA5/HEY2/SMAD6/JAG1	4
	HP_HYPOPLASTIC_VERTEBRAL_BODIES	4/421	16/15264	0.000797753	0.0217713	0.0181789	ACVR1/CSPP1/TCIRG1/TNFRSF11A	4
	GO_REGULATION_OF_ANATOMICAL_STRUCTURE_SIZE	26/421	478/15264	0.000801062	0.0217713	0.0181789	GJA5/AQP1/PRKCD/AGTR2/P2RY1/PTGS2/GUCY1A1/SMTNL2/EDN1/HRH1/CORO1A/ALOX12/PLEK/PIK3C2A/SEMA5A/ELN/NCKAP1/DEPTOR/PRKG1/WASHC2C/ATP7A/GBA2/P2RX1/FN1/GSN/F2R	26
	GO_NEGATIVE_REGULATION_OF_LEUKOCYTE_PROLIFERATION	8/421	72/15264	0.000801116	0.0217713	0.0181789	IL33/FCGR2B/BTK/TNFRSF21/PRNP/BTN2A2/PTPN6/VSIR	8
	GO_FATTY_ACID_BIOSYNTHETIC_PROCESS	12/421	148/15264	0.000823801	0.0222964	0.0186174	ACSM3/PTGS2/CD74/EDN1/ALOX12/ANXA1/CYP2C8/ALOX5/PLA2G4A/PTGS1/LIPH/ACSM1	12
	GO_HETEROTYPIC_CELL_CELL_ADHESION	7/421	56/15264	0.000834675	0.0224078	0.0187104	PKP2/CD44/GCNT2/PTPRC/ITGAV/ITGA5/ITGB3	7
	HP_CONTRACTURES_INVOLVING_THE_JOINTS_OF_THE_FEET	7/421	56/15264	0.000834675	0.0224078	0.0187104	PSMB8/LIFR/HSPG2/SCARF2/PIGN/CCN2/COL6A2	7
	GO_FATTY_ACID_DERIVATIVE_TRANSPORT	6/421	41/15264	0.00084284	0.0224453	0.0187416	AGTR2/EDN1/ANXA1/ABCC4/PLA2G4A/TNFRSF11A	6
	GO_NEGATIVE_REGULATION_OF_ADAPTIVE_IMMUNE_RESPONSE	6/421	41/15264	0.00084284	0.0224453	0.0187416	IL33/FCGR2B/SUSD4/PTPRC/SMAD7/PTPN6	6
	GO_SPECIFIC_GRANULE	12/421	149/15264	0.000874179	0.0231157	0.0193015	TNFRSF1B/RAB37/VCL/TMEM63A/ANXA3/LYZ/ITGAV/STXBP2/STX3/P2RX1/PTPN6/SLC44A2	12
	GO_NEGATIVE_REGULATION_OF_BLOOD_VESSEL_DIAMETER	8/421	73/15264	0.000878473	0.0231157	0.0193015	GJA5/PTGS2/SMTNL2/EDN1/HRH1/PIK3C2A/P2RX1/F2R	8
	GO_VENTRICULAR_SEPTUM_DEVELOPMENT	8/421	73/15264	0.000878473	0.0231157	0.0193015	GJA5/HEY2/SMAD6/ACVR1/SMAD7/WNT11/SLIT3/GATA3	8
	GO_CARDIAC_MUSCLE_TISSUE_DEVELOPMENT	14/421	192/15264	0.000901115	0.0234316	0.0195652	GJA5/PKP2/HEY2/EFNB2/AGTR2/SORBS2/DLL4/ACVR1/EDN1/SOX6/DKK1/GATA6/SMAD7/RIPK1	14
	HP_ABNORMALITY_OF_DENTAL_ERUPTION	14/421	192/15264	0.000901115	0.0234316	0.0195652	IRF6/TSPAN7/IL11RA/SETBP1/AGTR2/CLCN4/KCNJ2/ZEB2/ATP6V0A2/IFIH1/TCIRG1/TNFRSF11A/ELMO2/STAT3	14
	GO_SMOOTH_MUSCLE_CONTRACTION	9/421	91/15264	0.000901556	0.0234316	0.0195652	SULF1/TACR1/PTGS2/GUCY1A1/EDN1/PIK3C2A/PRKG1/P2RX1/F2R	9
	GO_CARDIAC_SEPTUM_DEVELOPMENT	10/421	110/15264	0.000921266	0.0234316	0.0195652	GJA5/HEY2/SMAD6/ACVR1/GATA6/SMAD7/WNT11/SLIT3/GATA3/JAG1	10
	GO_RENAL_SYSTEM_PROCESS	10/421	110/15264	0.000921266	0.0234316	0.0195652	SULF1/GJA5/AQP1/AGTR2/EDN1/PSAP/MCAM/GSN/F2R/HAS2	10
	HP_CEREBRAL_CALCIFICATION	10/421	110/15264	0.000921266	0.0234316	0.0195652	MYORG/ACVR1/OCLN/PSMB8/IFIH1/TCIRG1/JAM2/SLC16A2/ATP7A/TNFRSF11A	10
	HP_DELAYED_ERUPTION_OF_TEETH	12/421	150/15264	0.000927102	0.0234316	0.0195652	TSPAN7/IL11RA/SETBP1/AGTR2/CLCN4/KCNJ2/ZEB2/ATP6V0A2/TCIRG1/TNFRSF11A/ELMO2/STAT3	12
	HP_LEUKOPENIA	13/421	171/15264	0.000927805	0.0234316	0.0195652	FCGR2B/GFI1/CXCR4/PRKCD/DLL4/CORO1A/PTPRC/SLC7A7/IRF2BP2/TCIRG1/STAT3/LEPR/ATP6AP1	13
	GO_B_CELL_RECEPTOR_SIGNALING_PATHWAY	7/421	57/15264	0.000929349	0.0234316	0.0195652	BMX/FCGR2B/BTK/PTPRC/PLCG2/PTPN6/RFTN1	7
	GO_BONE_RESORPTION	7/421	57/15264	0.000929349	0.0234316	0.0195652	CSF1R/TMEM64/CARTPT/TCIRG1/TNFRSF11A/ATP6AP1/ITGB3	7
	GO_CELLULAR_COMPONENT_MAINTENANCE	7/421	57/15264	0.000929349	0.0234316	0.0195652	FCGR2B/CBLN2/CSF1R/RASSF8/PARD6A/PRNP/F2R	7
	GO_POSITIVE_REGULATION_OF_JNK_CASCADE	11/421	130/15264	0.000946605	0.0236866	0.0197781	FCGR2B/MAP3K5/EDN1/DKK1/ZEB2/ANKRD6/RIPK1/MAP3K6/TRAF3/TNFRSF11A/CCN2	11
	GO_REGULATION_OF_LYMPHOCYTE_MEDIATED_IMMUNITY	11/421	130/15264	0.000946605	0.0236866	0.0197781	FCGR2B/BTK/TNFRSF1B/SUSD4/PTPRC/SMAD7/LTA/GATA3/PTPN6/NECTIN2/IL18R1	11
	HP_ABNORMALITY_OF_THE_RIBS	16/421	238/15264	0.000958108	0.023772	0.0198495	IRF6/PRDM16/BMPER/SETBP1/GNPTAB/BGN/GATA6/LIFR/CSPP1/HSPG2/SCARF2/TCIRG1/ATP7A/TNFRSF11A/JAG1/P3H1	16
	GO_GLIAL_CELL_PROLIFERATION	6/421	42/15264	0.000960775	0.023772	0.0198495	IL33/MYB/CSF1R/RNF10/LTA/LEPR	6
	GO_VENTRICULAR_SEPTUM_MORPHOGENESIS	6/421	42/15264	0.000960775	0.023772	0.0198495	GJA5/HEY2/ACVR1/SMAD7/WNT11/SLIT3	6
	GO_ALPHA_BETA_T_CELL_DIFFERENTIATION	9/421	92/15264	0.000975499	0.0239575	0.0200044	MYB/ANXA1/NKX2-3/SMAD7/PSAP/ATP7A/GATA3/STAT3/IL18R1	9
	GO_ICOSANOID_METABOLIC_PROCESS	9/421	92/15264	0.000975499	0.0239575	0.0200044	PTGS2/CD74/EDN1/ALOX12/ANXA1/CYP2C8/ALOX5/PLA2G4A/PTGS1	9
	GO_GLYCOSYLCERAMIDE_METABOLIC_PROCESS	4/421	17/15264	0.00102066	0.0247911	0.0207004	PRKCD/GALC/PSAP/GBA2	4
	HP_OSTEOPETROSIS	4/421	17/15264	0.00102066	0.0247911	0.0207004	CSF1R/FERMT3/TCIRG1/TNFRSF11A	4
	HP_SPONTANEOUS_HEMATOMAS	4/421	17/15264	0.00102066	0.0247911	0.0207004	GP9/ITGA2B/ATP7A/ITGB3	4
	GO_T_CELL_DIFFERENTIATION_INVOLVED_IN_IMMUNE_RESPONSE	7/421	58/15264	0.00103228	0.0249819	0.0208598	MYB/ANXA1/SMAD7/ATP7A/GATA3/STAT3/IL18R1	7
	GO_ACTIVATION_OF_PROTEIN_KINASE_ACTIVITY	19/421	311/15264	0.00105756	0.0255006	0.0212929	THBS1/CXCR4/PRKCD/MAP3K5/MAP4K3/CD74/ADAM9/CARTPT/PTPRC/WNT11/GPRC5B/TOM1L1/AGAP2/RIPK1/MAP3K6/PRNP/F2R/ITGB3/ANGPT1	19
	HP_DECREASED_CIRCULATING_ANTIBODY_LEVEL	11/421	132/15264	0.00107349	0.025791	0.0215354	BTK/CXCR4/PRKCD/SLC7A7/IRF2BP2/RIPK1/PLCG2/COG6/TNFRSF11A/STAT3/ATP6AP1	11
	GO_ARACHIDONIC_ACID_METABOLIC_PROCESS	6/421	43/15264	0.001091	0.0259298	0.0216512	PTGS2/ALOX12/CYP2C8/ALOX5/PLA2G4A/PTGS1	6
	GO_PROSTANOID_METABOLIC_PROCESS	6/421	43/15264	0.001091	0.0259298	0.0216512	PTGS2/CD74/EDN1/ANXA1/PLA2G4A/PTGS1	6
	GO_TUMOR_NECROSIS_FACTOR_RECEPTOR_SUPERFAMILY_BINDING	6/421	43/15264	0.001091	0.0259298	0.0216512	TNFSF10/RIPK1/LTA/TRAF3/TNFSF13B/MYD88	6
	GO_REGULATION_OF_MAP_KINASE_ACTIVITY	19/421	312/15264	0.00109822	0.0260081	0.0217166	THBS1/CXCR4/PRKCD/MAP3K5/MAP4K3/CD74/CD24/EDN1/ADAM9/DKK1/CARTPT/PTPRC/ZEB2/RIPK1/MAP3K6/FLT1/TNFRSF11A/PTPN6/F2R	19
	GO_FORMATION_OF_PRIMARY_GERM_LAYER	10/421	113/15264	0.00113391	0.0267099	0.0223026	ACVR1/DKK1/MIXL1/GATA6/WNT11/MMP9/ITGAV/ITGA5/FN1/ITGB3	10
	GO_CYTOKINE_PRODUCTION_INVOLVED_IN_IMMUNE_RESPONSE	9/421	94/15264	0.00113815	0.0267099	0.0223026	BTK/TNFRSF1B/CD74/SMAD7/GPRC5B/BST2/FFAR2/GATA3/IL18R1	9
	GO_APICAL_PLASMA_MEMBRANE	19/421	313/15264	0.0011402	0.0267099	0.0223026	AQP1/CD44/P2RY1/SORBS2/FZD6/ANXA1/OCLN/ABCC4/BST2/PARD6A/TCIRG1/SLC16A2/ATP7A/STXBP2/STX3/SLC16A1/RAB27B/FN1/JAG1	19
	GO_GLOMERULUS_DEVELOPMENT	7/421	59/15264	0.00114396	0.0267099	0.0223026	SULF1/AGTR2/CD24/PECAM1/JAG1/LAMB2/ANGPT1	7
	GO_PHOSPHOLIPID_METABOLIC_PROCESS	23/421	413/15264	0.00116126	0.0270187	0.0225604	BMX/CSF1R/PRKCD/LPCAT2/GATA6/ABHD4/PLEK/PIK3C2A/SERINC5/SYNJ2/AGAP2/PLCB2/PLCG2/ISYNA1/PLA2G4A/PCTP/PIP4K2C/FLT1/LIPH/PIGN/SLC44A5/SLC44A2/DGKA	23
	HP_ABNORMALITY_OF_THE_METAPHYSIS	13/421	176/15264	0.00120906	0.0280325	0.0234069	CSF1R/SETBP1/GNPTAB/BGN/ACVR1/LIFR/CSPP1/HSPG2/TCIRG1/ATP7A/MMP9/TNFRSF11A/FN1	13
	GO_HUMORAL_IMMUNE_RESPONSE_MEDIATED_BY_CIRCULATING_IMMUNOGLOBULIN	6/421	44/15264	0.00123434	0.0284198	0.0237303	FCGR2B/C7/SUSD4/PTPRC/LTA/PTPN6	6
	GO_NEGATIVE_REGULATION_OF_LEUKOCYTE_MEDIATED_IMMUNITY	6/421	44/15264	0.00123434	0.0284198	0.0237303	FCGR2B/SUSD4/PTPRC/SMAD7/BST2/PTPN6	6
	GO_CARDIAC_EPITHELIAL_TO_MESENCHYMAL_TRANSITION	5/421	30/15264	0.00125673	0.028637	0.0239117	TMEM100/HEY2/ACVR1/JAG1/HAS2	5
	GO_POSITIVE_REGULATION_OF_VASOCONSTRICTION	5/421	30/15264	0.00125673	0.028637	0.0239117	GJA5/PTGS2/SMTNL2/HRH1/F2R	5
	GO_TRANS_GOLGI_NETWORK_TRANSPORT_VESICLE	5/421	30/15264	0.00125673	0.028637	0.0239117	SORT1/AP1G2/FURIN/ATP7A/RAB27B	5
	GO_POSITIVE_REGULATION_OF_PEPTIDASE_ACTIVITY	13/421	177/15264	0.00127308	0.0288614	0.0240991	MAP3K5/ATP2A3/ALOX12/TNFSF10/RIPK1/CCN2/ACER2/P2RX1/STAT3/FN1/GSN/F2R/VSIR	13
	GO_GLIOGENESIS	17/421	268/15264	0.00127528	0.0288614	0.0240991	IL33/MYB/CSF1R/ADGRG6/TNFRSF1B/CXCR4/P2RY1/TNFRSF21/SOX6/ANXA1/DAB1/RNF10/LTA/STAT3/LEPR/GSN/LAMB2	17
	GO_RESPONSE_TO_MOLECULE_OF_BACTERIAL_ORIGIN	18/421	292/15264	0.00128386	0.0289567	0.0241786	FCGR2B/TNFRSF1B/GFI1/SMAD6/PPBP/BMP6/PTGS2/CD24/EDN1/ADAM9/SPARC/LTA/PLCG2/SELP/TNFRSF11A/F2R/MYD88/TFPI	18
	GO_KIDNEY_EPITHELIUM_DEVELOPMENT	11/421	135/15264	0.00128987	0.0289938	0.0242096	BMPER/SMAD6/EFNB2/AGTR2/CD24/SMAD7/WNT11/GATA3/PECAM1/JAG1/LAMB2	11
	GO_UNSATURATED_FATTY_ACID_METABOLIC_PROCESS	9/421	96/15264	0.00132204	0.0296165	0.0247296	PTGS2/CD74/EDN1/ALOX12/ANXA1/CYP2C8/ALOX5/PLA2G4A/PTGS1	9
	HP_ABNORMAL_BLOOD_ION_CONCENTRATION	16/421	246/15264	0.00135497	0.0302518	0.0252601	BTK/CSF1R/KCNJ2/EPAS1/SLC7A7/PIK3C2A/ELN/ATP6V0A2/TCIRG1/SEC24C/TRAF3/TNFRSF11A/GATA3/NNT/COG2/ORAI1	16
	GO_HYDROLASE_ACTIVITY_HYDROLYZING_O_GLYCOSYL_COMPOUNDS	8/421	78/15264	0.00135993	0.0302608	0.0252676	MANBA/MYORG/GALC/CEMIP2/LYZ/PSAP/ACER2/GBA2	8
	GO_SKELETAL_SYSTEM_DEVELOPMENT	25/421	470/15264	0.00137103	0.0304058	0.0253886	SULF1/GJA5/CD44/BMP6/FREM1/MMP16/BGN/SPNS2/WNT5B/EDN1/SOX6/PTPRC/PAPSS2/SMAD7/WNT11/SPARC/SPEF2/ATP7A/MMP9/CCN2/PTPN6/ATP6AP1/CSGALNACT1/HAS2/P3H1	25
	HP_ABNORMALITY_OF_THE_PULMONARY_VASCULATURE	10/421	116/15264	0.00138507	0.0306146	0.025563	DLL4/BGN/LTBP4/GATA6/LIFR/ZEB2/ELN/TCIRG1/PIGN/JAG1	10
	GO_REGULATION_OF_T_CELL_MEDIATED_IMMUNITY	7/421	61/15264	0.00139562	0.0306436	0.0255872	FCGR2B/TNFRSF1B/PTPRC/SMAD7/GATA3/NECTIN2/IL18R1	7
	HP_APLASIA_HYPOPLASIA_INVOLVING_THE_VERTEBRAL_COLUMN	7/421	61/15264	0.00139562	0.0306436	0.0255872	GNPTAB/BGN/ACVR1/CSPP1/TCIRG1/TNFRSF11A/FN1	7
	GO_T_CELL_RECEPTOR_SIGNALING_PATHWAY	13/421	179/15264	0.00140961	0.0308243	0.0257381	TNFRSF21/LCP2/FYB1/PSMB8/PTPRC/PRNP/PLCG2/GATA3/BTN2A2/PRKCQ/PTPN6/RFTN1/NECTIN2	13
	GO_REGULATION_OF_LEUKOCYTE_DIFFERENTIATION	16/421	247/15264	0.00141315	0.0308243	0.0257381	FCGR2B/BTK/MYB/TMEM64/CD74/ANXA1/CARTPT/PTPRC/SMAD7/RIPK1/GATA3/BTN2A2/PTPN6/ATP6AP1/VSIR/FES	16
	GO_CELL_JUNCTION_MAINTENANCE	5/421	31/15264	0.00146492	0.0315385	0.0263345	CBLN2/CSF1R/RASSF8/PARD6A/F2R	5
	GO_REGULATION_OF_NEUROINFLAMMATORY_RESPONSE	5/421	31/15264	0.00146492	0.0315385	0.0263345	IL33/TNFRSF1B/PTGS2/PTPRC/MMP9	5
	HP_ABNORMALITY_OF_BLOOD_VOLUME_HOMEOSTASIS	5/421	31/15264	0.00146492	0.0315385	0.0263345	ELN/PLAGL1/PRKG1/STX3/STAT3	5
	HP_SLURRED_SPEECH	5/421	31/15264	0.00146492	0.0315385	0.0263345	SLC1A3/ATP6V0A2/GALC/PRNP/CA8	5
	HP_EPISTAXIS	8/421	79/15264	0.00147752	0.0317069	0.026475	GP9/FERMT3/FYB1/IRF2BP2/ITGA2B/STAT3/ITGB3/MYD88	8
	HP_ABNORMAL_IMMUNE_SYSTEM_MORPHOLOGY	25/421	473/15264	0.00149626	0.0320056	0.0267245	PRDM16/MECOM/FCGR2B/BTK/TNFRSF1B/SETBP1/GFI1/CXCR4/PRKCD/FERMT3/DLL4/CORO1A/PTPRC/SLC7A7/VCL/IRF2BP2/IFIH1/TCIRG1/STXBP2/TRAF3/STAT3/LEPR/ATP6AP1/MYD88/NEXN	25
	GO_NEGATIVE_REGULATION_OF_TRANSPORT	22/421	396/15264	0.00152155	0.0323959	0.0270504	THBS1/IL33/FCGR2B/TNFRSF1B/AGTR2/P2RY1/PTGS2/CD74/EDN1/CORO1A/ANXA1/CARTPT/SRGN/BST2/ATP7A/MMP9/ITGAV/BTN2A2/FN1/F2R/ITGB3/ANGPT1	22
	GO_POSITIVE_REGULATION_OF_SECRETION	19/421	321/15264	0.00152826	0.0323959	0.0270504	SYTL2/IL33/MYB/CSF1R/AQP1/AGTR2/BMP6/P2RY1/EDN1/ADAM9/CARTPT/RAB15/IFIH1/PARD6A/TNFRSF11A/STAT3/RAB27B/VEGFC/ATP6AP1	19
	HP_PLATYSPONDYLY	9/421	98/15264	0.00152917	0.0323959	0.0270504	CSF1R/BGN/PAPSS2/SPARC/HSPG2/TCIRG1/ATP7A/TNFRSF11A/P3H1	9
	GO_ARTERY_MORPHOGENESIS	7/421	62/15264	0.00153666	0.0324508	0.0270962	GJA5/HEY2/EFNB2/DLL4/SMAD7/WNT11/JAG1	7
	GO_REGULATION_OF_CARDIOCYTE_DIFFERENTIATION	6/421	46/15264	0.00156379	0.032919	0.0274872	HEY2/EFNB2/EDN1/SOX6/DKK1/GATA6	6
	GO_POLYOL_METABOLIC_PROCESS	10/421	118/15264	0.00157634	0.0330761	0.0276183	P2RY1/PLCH1/HRH1/PLEK/SYNJ2/PLCB2/PLCG2/ISYNA1/PLA2G4A/ACER2	10
	GO_LAMELLIPODIUM_MEMBRANE	4/421	19/15264	0.0015912	0.0330761	0.0276183	CD44/NCKAP1/ITGAV/ITGB3	4
	GO_REGULATION_OF_PLATELET_AGGREGATION	4/421	19/15264	0.0015912	0.0330761	0.0276183	PRKCD/ALOX12/PRKG1/PRKCQ	4
	HP_ABNORMAL_GERM_CELL_MORPHOLOGY	4/421	19/15264	0.0015912	0.0330761	0.0276183	TTC29/DPY19L2/SPEF2/GBA2	4
	GO_REGULATION_OF_MUSCLE_SYSTEM_PROCESS	14/421	204/15264	0.0016103	0.0333684	0.0278624	TACR1/GJA5/PKP2/TNFRSF1B/PTGS2/GUCY1A1/KCNJ2/EDN1/SMAD7/PRKG1/CCN2/P2RX1/F2R/LMCD1	14
	GO_CARDIAC_MUSCLE_CELL_DIFFERENTIATION	9/421	99/15264	0.00164208	0.033921	0.0283238	HEY2/EFNB2/AGTR2/SORBS2/ACVR1/EDN1/SOX6/DKK1/GATA6	9
	GO_ADHERENS_JUNCTION_ORGANIZATION	7/421	63/15264	0.00168855	0.0345579	0.0288556	EFNB2/BMP6/RASSF8/SMAD7/VCL/CDH18/NECTIN2	7
	GO_EXOGENOUS_PROTEIN_BINDING	7/421	63/15264	0.00168855	0.0345579	0.0288556	CXCR4/EFNB2/SLC52A2/ITGAV/ITGA5/NECTIN2/ITGB3	7
	GO_PRODUCTION_OF_MOLECULAR_MEDIATOR_INVOLVED_IN_INFLAMMATORY_RESPONSE	7/421	63/15264	0.00168855	0.0345579	0.0288556	BTK/ALOX5/IL17D/PLD3/P2RX1/STAT3/MYD88	7
	GO_ADHERENS_JUNCTION	12/421	161/15264	0.00170719	0.0348319	0.0290844	PKP2/EFNB2/ANXA1/PDLIM1/SMAD7/VCL/TMEM47/CDH18/MPP7/JAG1/NECTIN2/NEXN	12
	GO_BONE_REMODELING	8/421	81/15264	0.00173682	0.0353278	0.0294985	CSF1R/TMEM64/CARTPT/TCIRG1/TNFRSF11A/LEPR/ATP6AP1/ITGB3	8
	HP_ABNORMALITY_OF_THE_CHEEK	13/421	184/15264	0.00180496	0.0366016	0.0305621	GJA5/KCNJ2/EDN1/GATA6/SEMA5A/ELN/ATP6V0A2/CSPP1/HSPG2/ATP7A/PIGN/ELMO2/JAG1	13
	GO_RESPONSE_TO_CORTICOSTEROID	11/421	141/15264	0.00183052	0.0370067	0.0309004	AQP1/AGTR2/BMP6/PTGS2/EDN1/ADAM9/ANXA1/SPARC/SLIT3/ANXA3/CCN2	11
	GO_MESENCHYMAL_CELL_DIFFERENTIATION	14/421	207/15264	0.00184651	0.0372163	0.0310754	TMEM100/HEY2/GCNT2/ACVR1/EDN1/SEMA5A/SMAD7/ZEB2/WNT11/TRIM62/GATA3/FN1/JAG1/HAS2	14
	HP_COMA	8/421	82/15264	0.00187929	0.0376483	0.0314361	SLC19A3/CFH/SLC7A7/PLAGL1/TRAF3/SLC16A1/NNT/STAT3	8
	HP_HEPATOSPLENOMEGALY	8/421	82/15264	0.00187929	0.0376483	0.0314361	GNPTAB/FERMT3/SLC7A7/IFIH1/TCIRG1/PSAP/STXBP2/COG2	8
	GO_MYELOID_LEUKOCYTE_DIFFERENTIATION	13/421	185/15264	0.00189411	0.0377019	0.0314808	CSF1R/TMEM64/CD74/SPI1/CARTPT/NKX2-3/RIPK1/TCIRG1/MMP9/TNFRSF11A/GATA3/ATP6AP1/FES	13
	GO_AMINOGLYCAN_METABOLIC_PROCESS	12/421	163/15264	0.00189495	0.0377019	0.0314808	B3GNT2/CD44/GCNT2/BGN/HSPG2/CEMIP2/CHPF2/ST3GAL4/GAL3ST3/CSGALNACT1/HAS2/ANGPT1	12
	HP_ABNORMAL_BLOOD_INORGANIC_CATION_CONCENTRATION	10/421	121/15264	0.00190293	0.0377019	0.0314808	BTK/CSF1R/EPAS1/PIK3C2A/ELN/TCIRG1/SEC24C/TNFRSF11A/GATA3/ORAI1	10
	GO_BLOOD_VESSEL_ENDOTHELIAL_CELL_PROLIFERATION_INVOLVED_IN_SPROUTING_ANGIOGENESIS	4/421	20/15264	0.00194611	0.0377019	0.0314808	THBS1/BMPER/DLL4/SEMA5A	4
	GO_INTERLEUKIN_6_MEDIATED_SIGNALING_PATHWAY	4/421	20/15264	0.00194611	0.0377019	0.0314808	GFI1/SPI1/RIPK1/STAT3	4
	GO_PLATELET_DENSE_GRANULE	4/421	20/15264	0.00194611	0.0377019	0.0314808	CLEC3B/ABCC4/SELP/RAB27B	4
	GO_RENAL_FILTRATION	4/421	20/15264	0.00194611	0.0377019	0.0314808	SULF1/GJA5/MCAM/F2R	4
	HP_ABNORMAL_PLATELET_VOLUME	4/421	20/15264	0.00194611	0.0377019	0.0314808	GP9/FYB1/ITGA2B/ITGB3	4
	HP_TRUNCUS_ARTERIOSUS	4/421	20/15264	0.00194611	0.0377019	0.0314808	GJA5/DLL4/GATA6/SEC24C	4
	GO_ACTIN_FILAMENT_ORGANIZATION	22/421	404/15264	0.00195456	0.0377019	0.0314808	SYNPO/CGNL1/PRKCD/TMEFF2/SORBS2/CORO1A/PLEK/PDLIM1/SEMA5A/WNT11/ELMO1/MYO1F/ELN/NCKAP1/C9orf72/WASHC2C/ELMO2/CCN2/GBA2/CASS4/GSN/PSTPIP2	22
	GO_PROTEIN_COMPLEX_INVOLVED_IN_CELL_ADHESION	5/421	33/15264	0.00195588	0.0377019	0.0314808	ITGA2B/JAM2/ITGAV/ITGA5/ITGB3	5
	GO_PROTEOGLYCAN_BINDING	5/421	33/15264	0.00195588	0.0377019	0.0314808	THBS1/CFH/PTPRC/SEMA5A/FN1	5
	GO_RESPONSE_TO_FLUID_SHEAR_STRESS	5/421	33/15264	0.00195588	0.0377019	0.0314808	SMAD6/PTGS2/ADAM9/SMAD7/HAS2	5
	GO_APICAL_PART_OF_CELL	21/421	379/15264	0.00199376	0.0382336	0.0319248	AQP1/CD44/P2RY1/SORBS2/ACVR1/FZD6/ANXA1/OCLN/DAB1/ABCC4/BST2/PARD6A/TCIRG1/SLC16A2/ATP7A/STXBP2/STX3/SLC16A1/RAB27B/FN1/JAG1	21
	GO_T_CELL_PROLIFERATION	12/421	164/15264	0.001995	0.0382336	0.0319248	TNFRSF1B/TNFRSF21/CD24/CORO1A/ANXA1/PTPRC/PRNP/TNFSF13B/BTN2A2/PRKCQ/PTPN6/VSIR	12
	GO_GRANULOCYTE_MIGRATION	10/421	122/15264	0.00202319	0.038551	0.0321899	THBS1/CSF1R/PPBP/CD74/JAML/EDN1/HRH1/ANXA1/PECAM1/CAMK1D	10
	GO_REGULATION_OF_FAT_CELL_DIFFERENTIATION	10/421	122/15264	0.00202319	0.038551	0.0321899	PRDM16/SORT1/TMEM64/PTGS2/WNT5B/CCDC3/ALOX5/MEDAG/GATA3/JAG1	10
	HP_ABNORMALITY_OF_THE_FEMORAL_NECK_OR_HEAD_REGION	11/421	143/15264	0.00204719	0.0388967	0.0324785	BGN/ACVR1/PIK3C2A/ATP6V0A2/IFIH1/CSPP1/HSPG2/TCIRG1/ATP7A/MMP9/FN1	11
	GO_DENDRITIC_CELL_ANTIGEN_PROCESSING_AND_PRESENTATION	3/421	10/15264	0.00216354	0.0405267	0.0338395	THBS1/FCGR2B/CD74	3
	GO_INOSITOL_TRISPHOSPHATE_METABOLIC_PROCESS	3/421	10/15264	0.00216354	0.0405267	0.0338395	P2RY1/HRH1/PLCG2	3
	GO_RESPONSE_TO_INTERLEUKIN_18	3/421	10/15264	0.00216354	0.0405267	0.0338395	OCLN/ALOX5/IL18R1	3
	GO_ZYMOGEN_GRANULE_MEMBRANE	3/421	10/15264	0.00216354	0.0405267	0.0338395	STXBP2/STX3/RAB27B	3
	HP_SPERM_HEAD_ANOMALY	3/421	10/15264	0.00216354	0.0405267	0.0338395	TTC29/DPY19L2/GBA2	3
	GO_ACTIVATION_OF_MAPKK_ACTIVITY	6/421	49/15264	0.00217822	0.0406867	0.0339732	MAP3K5/ADAM9/CARTPT/RIPK1/MAP3K6/F2R	6
	HP_RECURRENT_LOWER_RESPIRATORY_TRACT_INFECTIONS	8/421	84/15264	0.00219181	0.0408256	0.0340891	BTK/SETBP1/CXCR4/GNPTAB/TNFRSF11A/STAT3/COL6A2/LAMB2	8
	GO_CELL_ADHESION_MEDIATED_BY_INTEGRIN	7/421	66/15264	0.002215	0.041142	0.0343533	FERMT3/ADAM9/ITGAV/ITGA5/ACER2/PTPN6/ITGB3	7
	GO_CARDIAC_ATRIUM_DEVELOPMENT	5/421	34/15264	0.00224196	0.0412957	0.0344816	GJA5/HEY2/DLL4/ACVR1/WNT11	5
	HP_PATHOLOGIC_FRACTURE	5/421	34/15264	0.00224196	0.0412957	0.0344816	GNPTAB/SLC7A7/LIFR/TCIRG1/TNFRSF11A	5
	HP_PROLONGED_NEONATAL_JAUNDICE	5/421	34/15264	0.00224196	0.0412957	0.0344816	EPB41/IFIH1/ATP7A/JAG1/ATP6AP1	5
	HP_ABNORMALITY_OF_SKIN_PHYSIOLOGY	20/421	358/15264	0.00229921	0.0422008	0.0352374	FCGR2B/BTK/TNFRSF1B/GFI1/FERMT3/PTPRC/PAPSS2/GJB3/IRF2BP2/IFIH1/RIPK1/TCIRG1/SEC24C/LYZ/STX3/GATA3/STAT3/GSN/VEGFC/MYD88	20
	GO_CELL_MATRIX_ADHESION	14/421	212/15264	0.00230383	0.0422008	0.0352374	THBS1/CD44/FREM1/FERMT3/ADAM9/VCL/ITGA2B/ITGAV/CCN2/ACER2/PECAM1/FN1/JAG1/ITGB3	14
	HP_DEVIATION_OF_TOES	9/421	104/15264	0.00231104	0.0422162	0.0352503	TSPAN7/IL11RA/AGTR2/CLCN4/KCNJ2/ACVR1/ELN/SCARF2/SLC16A2	9
	GO_GLOMERULAR_EPITHELIUM_DEVELOPMENT	4/421	21/15264	0.00235224	0.0425005	0.0354876	CD24/PECAM1/JAG1/LAMB2	4
	GO_NEGATIVE_REGULATION_OF_CYTOKINE_SECRETION	4/421	21/15264	0.00235224	0.0425005	0.0354876	FCGR2B/SRGN/BTN2A2/FN1	4
	GO_REGULATION_OF_T_HELPER_1_TYPE_IMMUNE_RESPONSE	4/421	21/15264	0.00235224	0.0425005	0.0354876	IL33/ANXA1/PLA2G4A/IL18R1	4
	GO_TRANSFORMING_GROWTH_FACTOR_BETA_BINDING	4/421	21/15264	0.00235224	0.0425005	0.0354876	THBS1/ACVR1/LTBP4/ITGAV	4
	GO_NEGATIVE_REGULATION_OF_RESPONSE_TO_WOUNDING	8/421	85/15264	0.00236266	0.0425727	0.035548	THBS1/PRKCD/EDN1/ALOX12/ALOX5/PRKG1/SIGLEC10/TFPI	8
	GO_EPITHELIAL_CELL_PROLIFERATION	20/421	359/15264	0.00237449	0.04267	0.0356292	SULF1/IRF6/THBS1/BMPER/EFNB2/BMP6/JAML/IGFBP3/DLL4/ALOX5/SEMA5A/SPARC/RPS6KA1/ATP7A/FLT1/GATA3/STAT3/VEGFC/ITGB3/HAS2	20
	GO_HEPARIN_BINDING	11/421	146/15264	0.00241089	0.0429273	0.035844	THBS1/CLEC3B/CFH/PTPRC/SLIT3/EVA1C/COL25A1/SELP/LIPH/CCN2/FN1	11
	GO_REGULATION_OF_CD4_POSITIVE_ALPHA_BETA_T_CELL_ACTIVATION	6/421	50/15264	0.00241877	0.0429273	0.035844	MYB/ANXA1/SMAD7/GATA3/PRKCQ/VSIR	6
	GO_REGULATION_OF_MACROPHAGE_ACTIVATION	6/421	50/15264	0.00241877	0.0429273	0.035844	THBS1/IL33/FCGR2B/CD74/PTPRC/PLA2G4A	6
	HP_STOMATITIS	6/421	50/15264	0.00241877	0.0429273	0.035844	GFI1/PRKCD/IRF2BP2/TCIRG1/ORAI1/STAT3	6
	GO_CARDIOCYTE_DIFFERENTIATION	10/421	125/15264	0.00242118	0.0429273	0.035844	HEY2/EFNB2/AGTR2/SORBS2/ACVR1/EDN1/SOX6/DKK1/GATA6/JAG1	10
	GO_GRANULOCYTE_CHEMOTAXIS	9/421	105/15264	0.00246769	0.0436354	0.0364353	THBS1/CSF1R/PPBP/CD74/JAML/EDN1/HRH1/ANXA1/CAMK1D	9
	HP_ABNORMALITY_OF_THE_UPPER_RESPIRATORY_TRACT	20/421	361/15264	0.00253131	0.0446412	0.0372751	BMPER/SETBP1/CXCR4/PRKCD/GNPTAB/LRP12/FRAS1/EDN1/LTBP4/ELN/GALC/RIPK1/HSPG2/SCARF2/SPEF2/TAPBP/SEC24C/ARHGEF1/PSAP/C9orf72	20
	GO_CELL_CELL_ADHESION_VIA_PLASMA_MEMBRANE_ADHESION_MOLECULES	15/421	238/15264	0.00256575	0.0451287	0.0376822	NTNG1/MPZL2/JAML/ACVR1/CNTN4/DAB1/CDH18/SCARF2/CLDN15/SELP/ITGA5/PECAM1/PCDH1/NECTIN2/NEXN	15
	GO_MONOCARBOXYLIC_ACID_BIOSYNTHETIC_PROCESS	14/421	215/15264	0.00262053	0.04594	0.0383596	ACSM3/SLC1A3/PTGS2/CD74/BGN/EDN1/ALOX12/ANXA1/CYP2C8/ALOX5/PLA2G4A/PTGS1/LIPH/ACSM1	14
	GO_REGULATION_OF_TISSUE_REMODELING	7/421	68/15264	0.00263079	0.04594	0.0383596	CSF1R/TMEM64/CARTPT/TNFRSF11A/LEPR/ATP6AP1/ITGB3	7
	GO_REGULATION_OF_LIPID_TRANSPORT	9/421	106/15264	0.00263266	0.04594	0.0383596	THBS1/MYB/PRKCD/AGTR2/BMP6/EDN1/ITGAV/TNFRSF11A/ITGB3	9
	HP_SKIN_PIT	6/421	51/15264	0.00267875	0.0465417	0.038862	IRF6/GJA5/KCNJ2/EDN1/GATA6/JAG1	6
	GO_MONOCARBOXYLIC_ACID_TRANSPORT	11/421	148/15264	0.00268118	0.0465417	0.038862	THBS1/AGTR2/SLC16A4/EDN1/ANXA1/CROT/ABCC4/PLA2G4A/SLC16A2/TNFRSF11A/SLC16A1	11
	HP_ABNORMAL_URINE_CYTOLOGY	10/421	127/15264	0.00271974	0.0469651	0.0392156	GP9/EPAS1/CFH/IRF2BP2/ITGA2B/LYZ/GATA3/STAT3/FN1/ITGB3	10
	HP_RECURRENT_FRACTURES	10/421	127/15264	0.00271974	0.0469651	0.0392156	DKK1/SLC7A7/SEMA5A/LIFR/TCIRG1/ATP7A/TNFRSF11A/STAT3/FN1/P3H1	10
	GO_CELLULAR_RESPONSE_TO_HYDROGEN_PEROXIDE	8/421	87/15264	0.00273556	0.0469935	0.0392393	MYB/AQP1/PRKCD/MAP3K5/ANXA1/GPR37/RIPK1/PSAP	8
	GO_LYSOSOMAL_LUMEN	8/421	87/15264	0.00273556	0.0469935	0.0392393	MANBA/CD74/BGN/PPT2/GALC/HSPG2/PSAP/PLD3	8
	HP_ABNORMALITY_OF_THE_SMALL_INTESTINE	13/421	193/15264	0.00274646	0.0470588	0.0392938	TSPAN7/CXCR4/AGTR2/CLCN4/FRAS1/SLC7A7/PIK3C2A/ELN/PLAGL1/PLA2G4A/STX3/PIGN/STAT3	13
	GO_CELLULAR_CARBOHYDRATE_METABOLIC_PROCESS	16/421	264/15264	0.00277347	0.0471342	0.0393568	B3GNT2/GNPTAB/P2RY1/IGFBP3/HRH1/PLEK/SYNJ2/PPP1R3C/ISYNA1/PLA2G4A/PPP1R3B/GAL3ST3/STAT3/LEPR/CSGALNACT1/HAS2	16
	HP_ABNORMAL_CELLULAR_PHENOTYPE	23/421	442/15264	0.00277469	0.0471342	0.0393568	SLC19A3/BTK/TNFRSF1B/CXCR4/PRKCD/GNPTAB/PSMB8/SLC7A7/IRF2BP2/IFIH1/RIPK1/PLCG2/COG6/SEC24C/C9orf72/STXBP2/TNFRSF11A/GATA3/RHAG/STAT3/LEPR/ATP6AP1/MYD88	23
	GO_NEGATIVE_REGULATION_OF_IMMUNE_EFFECTOR_PROCESS	9/421	107/15264	0.00280625	0.0471342	0.0393568	IL33/FCGR2B/SUSD4/ANXA1/PTPRC/SMAD7/BST2/RNF26/PTPN6	9
	GO_ATRIAL_SEPTUM_DEVELOPMENT	4/421	22/15264	0.00281308	0.0471342	0.0393568	GJA5/HEY2/ACVR1/WNT11	4
	GO_RECEPTOR_BIOSYNTHETIC_PROCESS	4/421	22/15264	0.00281308	0.0471342	0.0393568	EDN1/FURIN/ITGAV/ITGB3	4
	HP_AMYLOIDOSIS	4/421	22/15264	0.00281308	0.0471342	0.0393568	SLC7A7/PRNP/LYZ/GSN	4
	GO_RESPONSE_TO_BMP	11/421	149/15264	0.00282522	0.0471342	0.0393568	SULF1/TMEM100/BMPER/SMAD6/BMP6/ACVR1/DKK1/GATA6/SMAD7/AMHR2/GATA3	11
	GO_CELL_CELL_CONTACT_ZONE	7/421	69/15264	0.00285993	0.0471342	0.0393568	GJA5/PKP2/KCNJ2/VCL/JAM2/PECAM1/NECTIN2	7
	GO_POSITIVE_REGULATION_OF_JUN_KINASE_ACTIVITY	7/421	69/15264	0.00285993	0.0471342	0.0393568	MAP3K5/EDN1/DKK1/ZEB2/RIPK1/MAP3K6/TNFRSF11A	7
	GO_MEMBRANE_LIPID_METABOLIC_PROCESS	13/421	194/15264	0.00287215	0.0471342	0.0393568	PRKCD/PPM1L/SPNS2/SERINC5/GALC/PDXDC1/ST3GAL4/PSAP/PIGN/GAL3ST3/ACER2/GBA2/P2RX1	13
	HP_APLASIA_HYPOPLASIA_OF_THE_LUNGS	10/421	128/15264	0.00287969	0.0471342	0.0393568	BMPER/ADGRG6/SETBP1/FRAS1/LTBP4/GATA6/LIFR/CSPP1/HSPG2/PIGN	10
	GO_NEGATIVE_REGULATION_OF_LYMPHOCYTE_MEDIATED_IMMUNITY	5/421	36/15264	0.00290366	0.0471342	0.0393568	FCGR2B/SUSD4/PTPRC/SMAD7/PTPN6	5
	GO_FIBROBLAST_ACTIVATION	3/421	11/15264	0.00291435	0.0471342	0.0393568	MYB/RPS6KA1/ULK3	3
	GO_INFLAMMATORY_RESPONSE_TO_WOUNDING	3/421	11/15264	0.00291435	0.0471342	0.0393568	ALOX5/SIGLEC10/F2R	3
	GO_MITRAL_VALVE_DEVELOPMENT	3/421	11/15264	0.00291435	0.0471342	0.0393568	GJA5/SMAD6/ACVR1	3
	GO_NEGATIVE_REGULATION_OF_B_CELL_MEDIATED_IMMUNITY	3/421	11/15264	0.00291435	0.0471342	0.0393568	FCGR2B/SUSD4/PTPN6	3
	GO_NEGATIVE_REGULATION_OF_PATHWAY_RESTRICTED_SMAD_PROTEIN_PHOSPHORYLATION	3/421	11/15264	0.00291435	0.0471342	0.0393568	SMAD6/DKK1/SMAD7	3
	GO_NEGATIVE_REGULATION_OF_PLATELET_AGGREGATION	3/421	11/15264	0.00291435	0.0471342	0.0393568	PRKCD/ALOX12/PRKG1	3
	GO_NOTCH_SIGNALING_INVOLVED_IN_HEART_DEVELOPMENT	3/421	11/15264	0.00291435	0.0471342	0.0393568	HEY2/DLL4/JAG1	3
	GO_TRANSFORMING_GROWTH_FACTOR_BETA1_PRODUCTION	3/421	11/15264	0.00291435	0.0471342	0.0393568	THBS1/GATA6/FURIN	3
	HP_ANTINEUTROPHIL_ANTIBODY_POSITIVITY	3/421	11/15264	0.00291435	0.0471342	0.0393568	GFI1/PRKCD/TCIRG1	3
	HP_NEONATAL_ALLOIMMUNE_THROMBOCYTOPENIA	3/421	11/15264	0.00291435	0.0471342	0.0393568	IFIH1/ITGA2B/ITGB3	3
	HP_UNEXPLAINED_FEVERS	3/421	11/15264	0.00291435	0.0471342	0.0393568	GALC/IFIH1/PSAP	3
	HP_RECURRENT_PNEUMONIA	6/421	52/15264	0.00295913	0.047742	0.0398643	BTK/SETBP1/CXCR4/GNPTAB/TNFRSF11A/STAT3	6
	HP_DILATATION	11/421	150/15264	0.00297543	0.0478886	0.0399866	PRDM16/PKP2/SMAD6/BGN/LTBP4/ELN/IFIH1/PRKG1/ATP7A/PIGN/STAT3	11
	HP_ABNORMALITY_OF_THE_MIDFACE	24/421	472/15264	0.003048	0.0489377	0.0408627	PRDM16/GJA5/TSPAN7/SETBP1/AGTR2/CLCN4/KCNJ2/BGN/EDN1/LTBP4/GATA6/SEMA5A/LIFR/ELN/ATP6V0A2/CSPP1/HSPG2/SCARF2/SEC24C/ATP7A/PIGN/ELMO2/POMGNT1/JAG1	24
	GO_ERK1_AND_ERK2_CASCADE	16/421	267/15264	0.00310062	0.0494972	0.0413299	BMPER/CSF1R/CD44/P2RY1/CD74/GCNT2/PTPRC/ITGAV/TNFRSF11A/CCN2/BTN2A2/PTPN6/FN1/ATP6AP1/F2R/ANGPT1	16
	GO_NEGATIVE_REGULATION_OF_WOUND_HEALING	7/421	70/15264	0.00310405	0.0494972	0.0413299	THBS1/PRKCD/EDN1/ALOX12/ALOX5/PRKG1/TFPI	7
	GO_POSITIVE_REGULATION_OF_ERK1_AND_ERK2_CASCADE	12/421	173/15264	0.00310524	0.0494972	0.0413299	BMPER/CSF1R/CD44/P2RY1/CD74/GCNT2/PTPRC/TNFRSF11A/CCN2/ATP6AP1/F2R/ANGPT1	12
	GO_ANATOMICAL_STRUCTURE_HOMEOSTASIS	22/421	420/15264	0.0031406	0.0499408	0.0417003	CSF1R/TMEM64/P2RY1/PTGS2/GCNT2/EPAS1/CORO1A/CARTPT/OCLN/VCL/TCIRG1/JAM2/LYZ/TNFRSF11A/CCN2/PECAM1/P2RX1/PRKCQ/ATP6AP1/F2R/ITGB3/ANGPT1	22

## Sheet: Suppl Table 3
Supplementary Table 3: C5 Ontology gene sets determined by GSEA enriched in ACE+ and ACEneg endothelial cells (FDR < 0.05)
	GO C5 terms upregulated in ACE+											GO C5 terms upregulated in ACEneg
	Description	setSize	enrichmentScore	NES	pvalue	p.adjust	qvalues	rank	leading_edge	core_enrichment		Description	setSize	enrichmentScore	NES	pvalue	p.adjust	qvalues	rank	leading_edge	core_enrichment
	GO_DENDRITIC_SHAFT	37	0.641128	2.04145	0.000242542	0.042373	0.0392352	1776	tags=38%, list=11%, signal=34%	MAP2/GRM7/NLGN1/PRKAR2B/KIRREL1/GPER1/SYNGAP1/ZNF804A/HTR2A/EPHA4/INPP5J/JPH4/DLG3/SLC8A1		GO_ORGANELLE_FISSION	435	0.390485	1.65669	0.00013541	0.0353487	0.0327311	3362	tags=31%, list=20%, signal=26%	EDN3/EME1/USP44/NUF2/KIF2C/PLCB1/PRC1/AURKB/KIF11/ASPM/RNF212/ANLN/CDC25C/SLX4/PDGFRB/DSCC1/TRIP13/BUB1B/CNTD1/SPAG5/BRIP1/HASPIN/UBE2C/XRCC3/RAD51/KIF18B/SHCBP1L/AURKC/TDRD12/DNM1/RACGAP1/DLGAP5/CLASP2/TGFA/KIF4B/FIGNL1/ARHGEF10/SGO2/DMC1/CENPK/MND1/SHOC1/NCAPH/DCN/KNSTRN/MAJIN/CENPS/DDX4/TDRD9/LRP5/TUBB8/KIF18A/TTN/NEK2/CCNA1/CENPF/EME2/PSMC3IP/ANKRD31/CDT1/LRRK2/SMC4/TOGARAM2/PLK1/NCAPG/RNF212…
	GO_SULFUR_COMPOUND_TRANSMEMBRANE_TRANSPORTER_ACTIVITY	39	0.625366	2.01391	0.000242954	0.042373	0.0392352	2749	tags=46%, list=17%, signal=39%	SLC35B2/SLC6A13/SLC38A7/SLC6A6/SLC19A2/SLC33A1/SLC26A3/SLC25A19/SLC26A4/SLC27A1/SLC26A8/SLC26A6/ABCG2/SLC26A10/SLC44A4/SLC25A30/SLC1A4/SLC19A3		GO_CELL_CYCLE_CHECKPOINT	213	0.418909	1.66266	0.000295203	0.042373	0.0392352	2867	tags=23%, list=17%, signal=20%	PROX1/EME1/USP44/TICRR/AURKB/GTSE1/E2F7/CDC25C/TRIP13/BUB1B/BRIP1/BRCA1/XRCC3/E2F1/NEK11/ORC1/CLSPN/CDK1/RAD9A/E2F8/CENPF/EME2/HUS1B/CDT1/BLM/PLK1/CHEK1/AURKA/CCND1/NDC80/ZWINT/RGCC/RPA4/CDKN1A/CDC45/MAD2L1/TRIM39/CDC20/CDK5RAP2/GEN1/CCNB1/H2AX/CEP63/PIDD1/SOX4/DONSON/PCNA/ERCC6/TIMELESS/ATR
	GO_POSITIVE_REGULATION_OF_INTERLEUKIN_8_PRODUCTION	47	0.585782	1.95652	0.000248201	0.042373	0.0392352	2699	tags=43%, list=16%, signal=36%	TLR1/STAT3/LGALS9/ZNF580/FADD/MAVS/MYD88/DDX58/PYCARD/SYK/F2R/RIPK1/CD74/TIRAP/AFAP1L2/SERPINE1/F2RL1/TLR5/IL17D/FFAR2		GO_DNA_REPLICATION	266	0.410036	1.66336	0.000144383	0.0353487	0.0327311	2867	tags=25%, list=17%, signal=21%	POLE2/EME1/TICRR/GLI2/CDC7/E2F7/ESCO2/SLX4/DSCC1/POLA2/BRIP1/CCNA2/BRCA1/RAD51/GLI1/ORC1/ATAD5/CLSPN/CHAF1B/RFC4/CDK1/RAD9A/CENPS/ING5/PIF1/EXO1/GINS2/CDAN1/E2F8/NFIC/EME2/CDT1/BLM/PCLAF/ORC6/RRM2/EGFR/CHEK1/RFC5/MCM8/RPA4/POLN/GINS1/TWNK/CDC45/ORC3/FBXO5/CCNE2/CTC1/MCM10/CCNE1/GINS4/POLD1/CHAF1A/HCRT/GEN1/ESCO1/S100A11/GMNN/NPM2/GINS3/DONSON/RMI1/PCNA/RPA3/TIMELESS/ATR
	GO_SULFUR_COMPOUND_TRANSPORT	45	0.587253	1.94356	0.000246124	0.042373	0.0392352	2749	tags=47%, list=17%, signal=39%	SLC35B2/SLC6A13/NFE2L1/SLC38A7/SLC6A6/SLC19A2/SLC33A1/LRRC8A/SLC26A3/SLC25A19/SLC9A3R1/SLC26A4/SLC27A1/SLC26A8/SLC26A6/ABCG2/SLC26A10/SLC44A4/SLC25A30/SLC1A4/SLC19A3		GO_PATTERN_SPECIFICATION_PROCESS	404	0.397872	1.68023	0.000135575	0.0353487	0.0327311	3182	tags=33%, list=19%, signal=27%	ALDH1A2/HOXD3/MEOX2/SEMA3A/PAX8/EYA1/DAAM2/HOXA2/GPC3/CHRD/MICAL2/HHIP/WNT8A/HOXD8/MEOX1/GLI2/LRP4/DLX1/SFRP2/AXIN2/DLL3/ZIC3/HOXC9/HOXC5/SP8/MYF5/MYF6/HOXC4/TDGF1/BMP5/ROBO2/SEMA3C/SIM2/BMP2/HOXD4/IRX3/WNT3/DSCAML1/INTU/LRP5L/GLI1/NRP2/HOXC10/XRCC2/NKX3-1/MAFB/HOXC8/UNCX/GREM1/MESP2/DRC1/ACVR2B/MMP21/DZIP1L/CCDC40/LEF1/MEGF8/HOXA5/HOXA4/LRP5/PKD1L1/HOXD9/DLX2/NR2F2/CFAP53/MNS1/BMPR1B/DLL1/HOXC6/…
	HP_INFLAMMATION_OF_THE_LARGE_INTESTINE	47	0.562789	1.87973	0.000248201	0.042373	0.0392352	2291	tags=43%, list=14%, signal=37%	RFXAP/COG6/RTEL1/LRBA/HLA-B/HPS1/RFX5/TNFAIP3/BACH2/SLC9A3/RIPK1/FAS/WAS/MST1/F13A1/GPIHBP1/PLCG2/IL10RA/PRKCD/NCF4		GO_MITOTIC_CELL_CYCLE_CHECKPOINT	162	0.438555	1.68881	0.000304971	0.042373	0.0392352	2725	tags=25%, list=17%, signal=21%	EME1/USP44/TICRR/AURKB/GTSE1/E2F7/CDC25C/TRIP13/BUB1B/BRCA1/XRCC3/E2F1/NEK11/ORC1/CLSPN/CDK1/RAD9A/E2F8/CENPF/EME2/HUS1B/CDT1/BLM/PLK1/AURKA/CCND1/NDC80/ZWINT/RGCC/CDKN1A/MAD2L1/TRIM39/CDC20/CDK5RAP2/GEN1/CCNB1/PIDD1/SOX4/DONSON/PCNA
	GO_PLATELET_ALPHA_GRANULE	88	0.479272	1.79578	0.000263366	0.042373	0.0392352	2721	tags=35%, list=17%, signal=30%	VEGFD/SNCA/VEGFA/LY6G6F/ACTN1/FGA/PLG/PECAM1/CLU/SPARC/FN1/GTPBP2/GAS6/MMRN1/PCYOX1L/TREML1/QSOX1/SERPINE1/F13A1/SYTL4/VEGFC/TGFB2/PF4/SRGN/FERMT3/PPBP/EGF/SELP/ITGB3/THBS1/ITGA2B		GO_PROTEIN_DNA_COMPLEX_SUBUNIT_ORGANIZATION	252	0.419998	1.69328	0.000145985	0.0353487	0.0327311	2890	tags=28%, list=18%, signal=24%	TAF7L/SOX9/OIP5/H3C7/ASF1B/CENPI/H4C6/KNL1/NAP1L2/H4C13/RAD51/H3C13/H2BU1/H4C1/H4C11/H3C2/CENPO/DLGAP5/H2BC9/H1-1/CENPP/DMC1/CENPK/H2BW2/H2BC11/CHAF1B/H2BC13/CENPM/CENPN/HELLS/CENPS/HJURP/H2BC7/CENPA/H3C10/CENPF/CDT1/H2BC3/CENPU/H3C1/H2BC15/H4C3/CENPW/H4C12/CDC45/H3C8/H3C12/CENPE/ORC3/HMGB2/GTF2H2/H1-2/HNF1B/H2BC14/H4C2/CHAF1A/H3C11/SOX12/CENPL/H2AX/GMNN/ITGB3BP/RBX1/ACTR6/NAP1L3/H2BC6/RPA3/CENPH…
	GO_PLATELET_ACTIVATION	150	0.433158	1.76964	0.000286944	0.042373	0.0392352	2365	tags=35%, list=14%, signal=30%	GNA12/MPL/MERTK/FGA/VCL/F2/DGKZ/FCER1G/PIK3CG/MYL9/FN1/GATA1/SYK/F2R/VAV1/BLOC1S3/PTPN6/F11R/DGKA/DGKG/TSPAN32/TREML1/PF4V1/GP1BA/PRKCQ/TRPC6/ITPR2/FZD6/PRKCB/PIK3CB/MPIG6B/F2RL3/PLCG2/PF4/PRKCD/PRKG1/FERMT3/P2RX1/P2RY1/LCP2/ALOX12/PLEK/PLA2G4A/SELP/GP5/ITGB3/CD40LG/CLEC1B/ITGA2B/DGKK/GP9/DGKI		GO_MITOCHONDRIAL_PROTEIN_COMPLEX	258	0.41983	1.69747	0.000144886	0.0353487	0.0327311	6141	tags=65%, list=37%, signal=41%	NDUFA4L2/TIMM23B/UQCRHL/MRPL58/MRPL14/MRPL40/ROMO1/UQCR10/NDUFA11/NDUFA2/MRPS21/TIMM21/MRPL54/MRPL41/NDUFA8/NDUFA3/MRPL21/MRPS6/MRPS15/NDUFA7/MRPS24/NDUFS5/ATP5MG/TOMM5/MRPL24/TIMM10/MRPL23/MRPL36/NDUFB11/NDUFA1/NDUFB9/NDUFB4/MT-ND3/ATP5PF/NDUFB3/COX4I2/MRPL33/ATP5MF/NDUFS6/MT-ATP8/ATP5MD/MRPL22/MICOS13/MRPL47/NDUFA12/NDUFB6/UQCRB/ATP5MC1/NDUFB2/MICOS10/MT-CYB/MRPL52/MT-ND2/NDUFB10/NDUFA6/MRPS18C…
	GO_PHOSPHATASE_BINDING	189	0.401998	1.68982	0.000301932	0.042373	0.0392352	2650	tags=24%, list=16%, signal=20%	PHACTR4/CTNNB1/STAT3/STX17/MYOZ2/MFHAS1/KIFAP3/BOD1L2/PPP1R32/JAK3/TBK1/PPP6R2/SMG7/SLC9A3R1/PPP1R3F/SIRPA/SYK/PPP1R9B/SFI1/PPP3CB/CSRNP2/CRY2/KCNQ1/ERBB2/PPP6R1/KCNN4/TRPC4AP/TRAF3/DLG4/MET/PPP1R3C/SPTBN4/PPP1R3B/CLEC12B/PTPRT/IRS2/MAGI2/PPP1R3D/CSF1R/SIGLEC10/SH2D4A/DLG3/SYTL2/MAP3K5/SMTNL2		GO_NEGATIVE_REGULATION_OF_GENE_EXPRESSION_EPIGENETIC	108	0.469062	1.71266	0.000315457	0.042373	0.0392352	3054	tags=36%, list=19%, signal=30%	H3C7/H4C6/H4C13/H3C13/H4C1/H4C11/H3C2/H2AC12/KMT2D/H1-1/SIRT6/H2AC4/H3C10/H2AC21/H2AC11/H3C1/EED/H4C3/H2AC20/H4C12/CDC45/H2AC8/H3C8/H3C12/H2AC16/H2AC17/ATAD2B/H1-2/EPC1/H4C2/H3C11/H2AX/PCGF1/MORC2/PHF19/H2AW/HAT1/H4C9/H2AZ1
	GO_PATTERN_RECOGNITION_RECEPTOR_SIGNALING_PATHWAY	176	0.388611	1.62062	0.00029577	0.042373	0.0392352	2425	tags=23%, list=15%, signal=20%	ALPK1/TKFC/APPL2/CTSS/PIK3R4/FGA/MFHAS1/APOB/BIRC2/TBK1/ITGB2/FADD/IRAK1/TAB3/MYD88/DDX58/NOD1/GPATCH3/TNFAIP3/WDFY1/IRAK3/IKBKB/LACC1/RIPK1/TIRAP/TNIP3/MAPKAPK3/RFTN1/IFIH1/TRAF3/DDX60/F2RL1/SFTPD/COLEC12/CD300A/BTK/TLR5/PTPN22/IRAK2/FFAR2/GFI1		GO_MEIOTIC_CELL_CYCLE	224	0.435877	1.73827	0.000146542	0.0353487	0.0327311	2732	tags=31%, list=17%, signal=26%	EME1/NUF2/PLCB1/ASPM/RNF212/CDC25C/ZFP42/SLX4/TRIP13/BUB1B/CNTD1/BRIP1/RAD51/SHCBP1L/AURKC/TDRD12/FIGNL1/SGO2/DMC1/XRCC2/MND1/SHOC1/NCAPH/MAJIN/CENPS/EXO1/DDX4/TDRD9/TUBB8/MNS1/KIF18A/NEK2/CCNA1/EME2/HUS1B/PSMC3IP/ANKRD31/SMC4/SMC1B/PLK1/RNF212B/SGO1/ESPL1/INCENP/MEI1/WBP2NL/GPR3/AURKA/MAEL/DAZL/SYCP2L/MOV10L1/FBXO5/CCNE2/PIWIL2/NPR2/CCNE1/PTTG2/SMC2/CDC20/FBXO43/CKS2/H2AX/NPM2/ING2/PTTG1/C11orf8…
	GO_GLYCEROLIPID_BIOSYNTHETIC_PROCESS	250	0.371769	1.61495	0.000318878	0.042373	0.0392352	2649	tags=29%, list=16%, signal=25%	PIK3CA/PIGS/SLC44A1/CSNK2A2/CDIPT/MTM1/AGPAT2/ATM/INPPL1/PLD2/AGPAT4/PI4K2B/PIGV/LDLR/DDHD1/C3/SLC44A2/PIK3R4/SREBF1/PTEN/PGAP3/PCTP/PIK3C2A/DGKZ/CPNE7/ABHD8/PIGQ/ACSL1/PIK3CG/PLD6/PIKFYVE/PITPNM1/GPAT3/MTMR1/MBOAT7/NR1H2/PIGO/PIGN/DDHD2/PLD1/SLC27A1/PLEKHA4/GPLD1/GPD1L/PNPLA2/DGKA/DGKG/ABHD4/ETNK2/PIK3C2B/PTPN13/AGMO/PCYT1B/MFSD2A/SLC44A4/LPCAT2/PIK3CB/PLCG2/PIGZ/PLA2G4A/HTR2A/AGPAT3/SYNJ2/PLEKH…		GO_MEIOSIS_I_CELL_CYCLE_PROCESS	107	0.478663	1.74502	0.000315209	0.042373	0.0392352	3958	tags=47%, list=24%, signal=36%	EME1/RNF212/CDC25C/SLX4/TRIP13/CNTD1/BRIP1/RAD51/SGO2/DMC1/MND1/SHOC1/MAJIN/CENPS/DDX4/TDRD9/CCNA1/EME2/PSMC3IP/ANKRD31/PLK1/RNF212B/SGO1/ESPL1/MEI1/AURKA/MAEL/MOV10L1/FBXO5/CCNE2/PIWIL2/CCNE1/PTTG2/CKS2/ING2/PTTG1/C11orf80/RMI1/MYBL1/UBE2B/RAD21L1/SPATA22/STAG3/BRDT/CENPX/CORT/SYCE1L/RAD54L/RAD51C/CENPC
	GO_ADAPTIVE_IMMUNE_RESPONSE_BASED_ON_SOMATIC_RECOMBINATION_OF_IMMUNE_RECEPTORS_BUILT_FROM_IMMUNOGLOBULIN_SUPERFAMILY_DOMAINS	230	0.375216	1.61419	0.000316456	0.042373	0.0392352	2368	tags=26%, list=14%, signal=23%	GATA3/C3/IL4R/SPN/MALT1/BCL3/LIG4/JAK3/CLU/FADD/C1RL/TNFRSF13C/NFKB2/EBI3/MICA/FGL2/FCER1G/SMAD7/RELB/HLA-B/BCL6/ADAM17/TNFAIP3/TCIRG1/PTPN6/JAG1/ZBTB7B/PPP3CB/BACH2/ANXA1/TNFSF4/CD4/IL7R/CD74/PVR/WAS/TNFRSF1B/PRKCQ/SOCS5/RFTN1/CD1D/GAPT/IL1RL1/IL18RAP/IL27RA/IL18R1/PRKCD/SASH3/PLA2G4A/BTK/SLAMF6/SLA2/CD40LG/TNFSF13B/PTPRC/FCGR2B/IL33/C7/LTA/SUSD4		GO_MITOTIC_NUCLEAR_DIVISION	269	0.431526	1.75122	0.000144509	0.0353487	0.0327311	3514	tags=34%, list=21%, signal=27%	EDN3/USP44/NUF2/KIF2C/PRC1/AURKB/KIF11/ANLN/CDC25C/PDGFRB/DSCC1/TRIP13/BUB1B/SPAG5/HASPIN/UBE2C/XRCC3/KIF18B/AURKC/RACGAP1/DLGAP5/CLASP2/TGFA/KIF4B/ARHGEF10/SGO2/CENPK/NCAPH/KNSTRN/LRP5/KIF18A/TTN/NEK2/CENPF/CDT1/SMC4/TOGARAM2/PLK1/NCAPG/DSN1/SGO1/ESPL1/INCENP/CHMP4B/BIRC5/CHEK1/RRS1/AURKA/NDC80/NUSAP1/ZWINT/RGCC/KIF4A/NCAPG2/CENPE/FBXO5/MAD2L1/SH2B1/PTTG2/MKI67/SMC2/CDC20/CDK5RAP2/CDC26/FBXO43/C…
	GO_PHOSPHOLIPID_BIOSYNTHETIC_PROCESS	255	0.366053	1.59387	0.00032175	0.042373	0.0392352	3468	tags=30%, list=21%, signal=24%	STARD7/INPP5K/MVK/PISD/PDGFB/PTDSS1/PLA2G5/PIGW/GPAM/SERAC1/PIK3CA/PIGS/SLC44A1/CSNK2A2/CDIPT/MTM1/AGPAT2/ATM/INPPL1/PLD2/AGPAT4/PI4K2B/PIGV/DDHD1/SLC44A2/PIK3R4/PTEN/PGAP3/PCTP/PIK3C2A/ISYNA1/DGKZ/CPNE7/ABHD8/PIGQ/PIK3CG/SERINC5/PLD6/PIKFYVE/PITPNM1/GPAT3/MTMR1/MBOAT7/PIGO/PIGN/DDHD2/PLD1/SLC27A1/PLEKHA4/GPD1L/DGKA/DGKG/ABHD4/ETNK2/PIK3C2B/PTPN13/PCYT1B/MFSD2A/SLC44A4/LPCAT2/PIK3CB/PLCG2/PIGZ/PL…		GO_CHROMATIN_REMODELING	204	0.445392	1.75965	0.000148588	0.0353487	0.0327311	3262	tags=30%, list=20%, signal=24%	PABPC1L/BEND3/SOX9/OIP5/H3C7/CENPI/H4C6/KNL1/HDAC4/BAHD1/H4C13/TADA2A/H3C13/H4C1/H4C11/H3C2/CENPO/ZBTB7A/CENPP/CENPK/CENPM/CENPN/HELLS/CENPS/HJURP/SIRT6/CENPA/KDM4E/H3C10/KDM4D/CENPU/SUV39H1/H3C1/SETDB1/H4C3/CENPW/NRDE2/H4C12/H3C8/H3C12/CHD8/HMGB2/H4C2/H3C11/CENPL/NPM2/ITGB3BP/ACTR6/MORC2/MBD3/INO80C/CENPH/HMGB3/ERCC6/ZNHIT1/H4C9/SMARCA2/MIS18A/CENPV/MIS18BP1/SUV39H2
	GO_PHAGOCYTOSIS	245	0.367399	1.593	0.000317864	0.042373	0.0392352	2385	tags=25%, list=15%, signal=22%	LDLR/APPL2/C3/MERTK/ITGAV/PTEN/PECAM1/NCKAP1/HCK/FCGR2A/TMEM175/WIPF2/GULP1/ITGB2/FCER1G/SIRPB1/GSN/MYD88/SYT11/PYCARD/SIRPA/CCL2/RARA/CYFIP2/SYK/ELMO1/VAV1/GAS6/ADORA2A/ANXA1/MYO1C/IL2RB/RAPGEF1/RAB20/LEPR/LYST/WAS/ANXA3/BIN2/ABCA7/TGM2/FGR/PIK3CB/ELMO2/MET/PLCG2/CAMK1D/PRKCD/F2RL1/NCF4/SFTPD/COLEC12/XKR9/CD300A/ICAM3/CORO1A/ITGB3/PTPRC/THBS1/XKR6/FCGR2B		GO_REGIONALIZATION	312	0.426833	1.76066	0.000140568	0.0353487	0.0327311	3143	tags=34%, list=19%, signal=28%	ALDH1A2/HOXD3/MEOX2/SEMA3A/PAX8/HOXA2/GPC3/CHRD/HHIP/WNT8A/HOXD8/MEOX1/GLI2/LRP4/DLX1/SFRP2/AXIN2/DLL3/ZIC3/HOXC9/HOXC5/SP8/MYF5/MYF6/HOXC4/TDGF1/ROBO2/SEMA3C/BMP2/HOXD4/IRX3/WNT3/DSCAML1/INTU/LRP5L/GLI1/NRP2/HOXC10/XRCC2/NKX3-1/MAFB/HOXC8/GREM1/MESP2/ACVR2B/DZIP1L/LEF1/MEGF8/HOXA5/HOXA4/LRP5/PKD1L1/HOXD9/DLX2/NR2F2/MNS1/BMPR1B/DLL1/HOXC6/CELSR1/NOG/DPCD/OTX1/FRS2/AURKA/HES2/IRX1/EED/TBX1/DDIT3/F…
	HP_ABNORMAL_PLATELET_COUNT	298	0.353246	1.56159	0.000338066	0.0423883	0.0392494	2697	tags=26%, list=16%, signal=22%	TNFSF11/TBL1XR1/NUMA1/SMARCD2/FANCE/STAT3/ACTN1/C3/MPL/FLT1/SLC19A2/RFXAP/PSAP/LIG4/COG6/DCLRE1C/FCGR2A/ADA2/DNASE1/TNFRSF13C/NFKB2/KDM6A/RTEL1/IRAK1/EOGT/LRBA/HLA-B/GATA1/HOXA11/RFX5/SEC24C/TNFAIP3/RARA/COG1/GALC/MMACHC/IRF2BP2/PLAU/ERCC6L2/ARHGEF1/LACC1/DIAPH1/IL7R/LYST/FAS/WAS/BTNL2/GP1BA/JAK2/TBXAS1/IFIH1/MPIG6B/OCLN/MECOM/PSMB9/PRKCD/RUNX1/ERBB3/TNFRSF11A/CFHR3/SLC46A1/SLC7A7/TUBB1/DLL4/JAM2…		GO_ANTERIOR_POSTERIOR_PATTERN_SPECIFICATION	197	0.450131	1.77222	0.000297309	0.042373	0.0392352	1891	tags=24%, list=12%, signal=22%	ALDH1A2/HOXD3/MEOX2/HOXA2/GPC3/WNT8A/HOXD8/MEOX1/GLI2/SFRP2/AXIN2/DLL3/ZIC3/HOXC9/HOXC5/MYF5/MYF6/HOXC4/TDGF1/SEMA3C/BMP2/HOXD4/WNT3/LRP5L/HOXC10/XRCC2/NKX3-1/HOXC8/MESP2/ACVR2B/LEF1/HOXA5/HOXA4/LRP5/HOXD9/NR2F2/DLL1/HOXC6/CELSR1/NOG/OTX1/FRS2/AURKA/HES2/TBX1/DDIT3/FZD5/SFRP1
	GO_POSITIVE_REGULATION_OF_CYTOKINE_PRODUCTION	397	0.342408	1.55635	0.000375657	0.044804	0.0414863	2400	tags=24%, list=15%, signal=21%	HPSE/TKFC/GATA3/C3/TMF1/NLRP1/POLR3G/IL4R/SPN/MALT1/BCL3/LGALS9/PANX1/ZNF580/NLRP12/BIRC2/TBK1/CLU/FADD/NFKB2/EBI3/CRCP/PTGER4/IRAK1/FCER1G/GBP5/MAVS/MYD88/DDX58/NOD1/GPATCH3/PYCARD/ADAM17/NOX1/RARA/SYK/CXCL17/F2R/GPRC5B/IL7/FFAR3/PTAFR/ANXA1/IL12RB2/C3AR1/TNFSF4/CD4/PTGS2/RIPK1/CD74/TIRAP/CD6/PRKCQ/JAK2/AFAP1L2/FURIN/MBP/IL1RL1/IFIH1/PYHIN1/SERPINE1/FGR/IL17B/DDX60/IL27RA/IL18R1/NLRP2/TSLP/IL17R…		GO_REGENERATION	177	0.458504	1.78289	0.000302618	0.042373	0.0392352	2808	tags=32%, list=17%, signal=27%	VTN/NEFL/PTPRU/MYMX/RTN4RL1/LARGE1/PRRX1/APOD/CLDN1/KLK6/HFE/ENO3/CCNA2/MYF6/TNR/HMOX1/SOX15/SPP1/BCL2/GAP43/CPB2/PPARG/GLI1/F7/NTRK3/PTN/CDK1/SPAAR/TXK/KREMEN1/C5AR1/NR0B2/BCL9/ANGPT2/GJD4/EGFR/CXCL12/AURKA/CCND1/TYMS/CDKN1A/DHFR/HGF/MED1/CCN3/MDK/DUSP10/LRP1/KLF4/MAP1B/CCNB1/WNT7A/IHH/PCNA/MAG/KLK8/MYOZ1
	HP_ABNORMAL_THROMBOCYTE_MORPHOLOGY	332	0.345442	1.54539	0.000350263	0.0428196	0.0396488	2697	tags=26%, list=16%, signal=22%	TNFSF11/TBL1XR1/NUMA1/SMARCD2/FANCE/STAT3/KCNJ1/ACTN1/C3/MPL/FLT1/SLC19A2/RFXAP/PSAP/LIG4/CBL/COG6/DCLRE1C/FCGR2A/ADA2/DNASE1/TNFRSF13C/NFKB2/KDM6A/RTEL1/ORAI1/IRAK1/EOGT/TBXA2R/LRBA/HLA-B/SCN11A/GATA1/HOXA11/RFX5/SEC24C/TNFAIP3/RARA/ENPP1/COG1/BLOC1S3/GALC/MMACHC/IRF2BP2/PLAU/ERCC6L2/ARHGEF1/LACC1/DIAPH1/IL7R/LYST/FAS/WAS/BTNL2/GP1BA/JAK2/TBXAS1/IFIH1/MPIG6B/OCLN/MECOM/PSMB9/PRKCD/FERMT3/RUNX1/E…		GO_OXIDATIVE_PHOSPHORYLATION	143	0.473803	1.79667	0.000154036	0.0353487	0.0327311	5334	tags=65%, list=32%, signal=44%	CDK1/PGK2/DMAC2L/COX7A1/AFG1L/UQCRHL/ATPSCKMT/UQCR10/CCNB1/NDUFA11/NDUFA2/BID/NDUFA8/NDUFA3/NDUFA7/NDUFS5/UQCC2/ATP5MG/NDUFB11/COX8A/NDUFA1/NDUFB9/NDUFB4/MT-ND3/ATP5PF/NDUFB3/COX4I2/ATP5MF/NDUFS6/COX6C/MT-ATP8/MT-CO2/NDUFA12/NDUFB6/UQCRB/ATP5MC1/NDUFB2/MT-CYB/MT-ND2/NDUFB10/COX7B/NDUFA6/MT-CO3/NDUFV2/COX4I1/UQCC3/NDUFAB1/NDUFB7/NDUFAF1/COX6A1/UQCRH/NDUFA13/MT-ATP6/NDUFA4/COX7C/ATP5ME/NDUFC1/ATP5F…
	GO_WOUND_HEALING	474	0.323715	1.49792	0.000400802	0.047227	0.0437298	2400	tags=25%, list=15%, signal=22%	HPSE/AKAP10/SERPINC1/GATA3/GNA12/MPL/ITGA5/MERTK/ARFGEF1/DOCK11/FGA/VCL/FOXC2/F2/PLG/PTEN/PECAM1/PPL/NOTCH2/CCN1/MYOF/DGKZ/FCER1G/NOTCH4/TBXA2R/PIK3CG/MYL9/GSN/SPARC/FN1/GATA1/SYT11/ADAM17/MCAM/TNFAIP3/SYK/F2R/PRKAR2B/VAV1/TNFRSF12A/RCOR1/BLOC1S3/PTPN6/GAS6/MMRN1/ADORA2A/F11R/PLAU/DGKA/MFN2/ERBB2/ANXA1/DGKG/TSPAN32/TREML1/EDN1/PF4V1/WAS/PAPSS2/GATA6/GP1BA/PRKCQ/JAK2/WNT4/TRPC6/ITPR2/FZD6/CARMIL1/…		GO_MEIOTIC_CELL_CYCLE_PROCESS	170	0.465755	1.80393	0.000303168	0.042373	0.0392352	2683	tags=34%, list=16%, signal=29%	EME1/NUF2/PLCB1/ASPM/RNF212/CDC25C/SLX4/TRIP13/BUB1B/CNTD1/BRIP1/RAD51/SHCBP1L/TDRD12/FIGNL1/SGO2/DMC1/MND1/SHOC1/NCAPH/MAJIN/CENPS/DDX4/TDRD9/TUBB8/KIF18A/CCNA1/EME2/HUS1B/PSMC3IP/ANKRD31/SMC4/PLK1/RNF212B/SGO1/ESPL1/INCENP/MEI1/GPR3/AURKA/MAEL/DAZL/SYCP2L/MOV10L1/FBXO5/CCNE2/PIWIL2/CCNE1/PTTG2/SMC2/CDC20/FBXO43/CKS2/NPM2/ING2/PTTG1/C11orf80/RMI1
												GO_DNA_CONFORMATION_CHANGE	317	0.437084	1.80617	0.00014039	0.0353487	0.0327311	3192	tags=31%, list=19%, signal=25%	BEND3/SOX9/OIP5/H3C7/ASF1B/CENPI/DSCC1/H4C6/KNL1/NAP1L2/BRIP1/BAHD1/H4C13/RAD51/H3C13/H2BU1/H4C1/H4C11/H3C2/CENPO/ERCC6L/H2BC9/H1-1/CENPP/CENPK/H2BW2/H2BC11/NCAPH/CHAF1B/H2BC13/RFC4/CDK1/CENPM/CENPN/HELLS/CENPS/HJURP/H2BC7/SIRT6/PIF1/GINS2/CENPA/CDAN1/TTN/H3C10/SMC4/BLM/H2BC3/NCAPG/CENPU/SUV39H1/INCENP/H3C1/H2BC15/RFC5/NUSAP1/MCM8/SETDB1/TWNK/H4C3/CENPW/NRDE2/NCAPG2/H4C12/H3C8/H3C12/CHD8/HMGB2/GT…
												GO_PROTEIN_DNA_COMPLEX	178	0.465339	1.80977	0.000303076	0.042373	0.0392352	2874	tags=34%, list=17%, signal=29%	EYA1/KCNIP3/H3C7/H4C6/SPHK2/POLA2/H4C13/H3C13/H2BU1/H4C1/H4C11/H3C2/H2BC9/H2AC12/H1-1/H2BW2/H2BC11/H2BC13/H2BC7/H2AC4/GINS2/LEF1/CENPA/H3C10/H2BC3/H2AC21/H2AC11/H3C1/H2BC15/KDM1B/RPA4/GINS1/H4C3/H2AC20/DDIT3/RAG1/H4C12/CDC45/H2AC8/H3C8/H3C12/H2AC16/H2AC17/ORC3/H1-2/CTC1/MED1/H2BC14/H4C2/GINS4/POLD1/H3C11/SOX12/H2AX/IRF4/DONSON/PCNA/H2BC6/RPA3/PAX2/H2AW
												GO_NADH_DEHYDROGENASE_COMPLEX_ASSEMBLY	65	0.546703	1.83084	0.000329761	0.042373	0.0392352	6014	tags=78%, list=37%, signal=50%	NDUFAF2/NDUFA11/NDUFA2/TIMM21/NDUFA8/NDUFA3/NDUFA7/NDUFS5/NDUFB11/NDUFA1/NDUFB9/NDUFB4/MT-ND3/NDUFB3/NDUFS6/NDUFA12/NDUFB6/NDUFB2/MT-ND2/NDUFB10/NDUFA6/NDUFV2/NDUFAB1/NDUFB7/NDUFAF1/NDUFA13/NDUFC1/NDUFB1/NDUFS7/ECSIT/TMEM126B/MT-ND6/MT-ND5/BCS1L/NDUFB5/NDUFS8/ACAD9/NDUFS3/NDUFA9/FOXRED1/MT-ND1/NDUFAF3/NDUFB8/NDUFAF8/MT-ND4/NUBPL/TMEM126A/NDUFS4/NDUFAF4/NDUFV3/NDUFV1
												GO_CONDENSED_NUCLEAR_CHROMOSOME	93	0.517905	1.84512	0.000319336	0.042373	0.0392352	2481	tags=39%, list=15%, signal=33%	NUF2/AURKB/RNF212/BUB1B/BRCA1/RAD51/AURKC/CENPO/SGO2/DMC1/CENPK/SHOC1/NCAPH/RAD9A/CENPA/TTN/NEK2/HUS1B/SMC4/BLM/SMC1B/PLK1/RNF212B/DSN1/SGO1/SUV39H1/INCENP/CHEK1/RRS1/AURKA/NDC80/SYCP2L/PELI1/ADD3/CCNB1/H2AX
												GO_REGULATION_OF_SISTER_CHROMATID_SEGREGATION	81	0.532616	1.8519	0.00016239	0.0353487	0.0327311	3512	tags=38%, list=21%, signal=30%	USP44/AURKB/AXIN2/TRIP13/BUB1B/UBE2C/XRCC3/DLGAP5/CENPF/CDT1/PLK1/ESPL1/NDC80/CENPE/FBXO5/MAD2L1/PTTG2/CDC20/CDK5RAP2/CDC26/GEN1/CCNB1/PTTG1/ANAPC11/ANAPC1/RMI2/CDCA5/FEN1/MAD2L2/SLF1/CDC6
												GO_ATP_SYNTHESIS_COUPLED_ELECTRON_TRANSPORT	94	0.52041	1.85742	0.000319234	0.042373	0.0392352	4786	tags=68%, list=29%, signal=49%	CDK1/AFG1L/UQCRHL/UQCR10/CCNB1/NDUFA11/NDUFA2/BID/NDUFA8/NDUFA3/NDUFA7/NDUFS5/NDUFB11/COX8A/NDUFA1/NDUFB9/NDUFB4/MT-ND3/NDUFB3/COX4I2/NDUFS6/COX6C/MT-CO2/NDUFA12/NDUFB6/UQCRB/NDUFB2/MT-CYB/MT-ND2/NDUFB10/COX7B/NDUFA6/MT-CO3/NDUFV2/COX4I1/UQCC3/NDUFAB1/NDUFB7/NDUFAF1/COX6A1/UQCRH/NDUFA13/NDUFA4/COX7C/NDUFC1/COX5B/NDUFB1/NDUFS7/ISCU/COX6B1/MT-ND6/MT-ND5/UQCRQ/NDUFB5/NDUFS8/PARK7/UQCR11/NDUFS3/NDUFA…
												HP_INCREASED_THYROID_STIMULATING_HORMONE_LEVEL	11	0.814219	1.86176	0.000367512	0.0443737	0.0410878	553	tags=36%, list=3%, signal=35%	PAX8/CDH23/PDGFRB/THRB
												GO_LARGE_RIBOSOMAL_SUBUNIT	113	0.50718	1.86212	0.000158028	0.0353487	0.0327311	6303	tags=77%, list=38%, signal=48%	MRPL58/MRPL14/RPL36A/MRPL40/MRPL54/RPL26L1/MRPL41/MRPL21/RPL7/MRPL24/MRPL23/MRPL36/RPL35/RPL36/MRPL33/MRPL22/MRPL47/MRPL52/RPL23A/RPL35A/RPLP2/NDUFAB1/RPL38/MRPL20/MRPL51/RPLP1/MALSU1/RPL18A/RPL30/MRPL27/RPL41/RPL27/RPL39/RPL14/UBA52/MRPL34/RPL39L/MRPL48/MRPL15/MRPL2/RPL13/RPL18/RPL27A/MRPL13/RPL37/RPL12/RPL24/RPL29/MRPL18/RPL31/RPL32/RPL34/RPL3L/RPL6/RPL23/MRPL57/MRPL50/RPL36AL/RPL13A/MRPL1/MRPL…
												GO_CHROMOSOMAL_REGION	346	0.449999	1.87281	0.000139082	0.0353487	0.0327311	3297	tags=31%, list=20%, signal=25%	SPC25/NUF2/KIF2C/AURKB/EID3/OIP5/CENPI/ESCO2/SLX4/SPC24/DSCC1/BUB1B/H4C6/SPAG5/KNL1/XRCC3/H4C13/RAD51/H4C1/AURKC/SPOUT1/H4C11/CENPO/CLASP2/ERCC6L/ORC1/CENPP/SGO2/DMC1/CENPK/KNSTRN/CDK1/CENPM/MAJIN/CENPN/HELLS/CENPS/HJURP/SIRT6/PIF1/CENPA/KIF18A/NEK2/CENPF/CDT1/BLM/H2BC3/SMC1B/PLK1/KDM4D/NCAPG/DSN1/SGO1/CENPU/SUV39H1/INCENP/BIRC5/SEPTIN6/CHEK1/AURKA/NDC80/ZWINT/RPA4/H4C3/CENPW/H4C12/SKA3/SOX30/SYC…
												GO_COLLAGEN_ACTIVATED_SIGNALING_PATHWAY	13	0.789821	1.87503	0.00018315	0.0358242	0.0331714	1096	tags=46%, list=7%, signal=43%	DDR2/COL4A6/COL1A1/ITGA11/MUSK/ITGA2
												GO_SEGMENTATION	93	0.527268	1.87848	0.000159668	0.0353487	0.0327311	2016	tags=28%, list=12%, signal=25%	ALDH1A2/MEOX2/SEMA3A/HOXA2/HOXD8/MEOX1/SFRP2/AXIN2/DLL3/MYF5/MYF6/TDGF1/SEMA3C/IRX3/NRP2/XRCC2/NKX3-1/MAFB/MESP2/LEF1/DLL1/FRS2/IRX1/FZD5/SFRP1/TBX3
												GO_REGULATION_OF_CHROMOSOME_SEPARATION	63	0.566503	1.88924	0.000328731	0.042373	0.0392352	2946	tags=38%, list=18%, signal=31%	USP44/AURKB/TRIP13/BUB1B/UBE2C/XRCC3/DLGAP5/CENPF/CDT1/PLK1/ESPL1/NDC80/CENPE/FBXO5/MAD2L1/PTTG2/CDC20/CDK5RAP2/CDC26/GEN1/CCNB1/PTTG1/ANAPC11/ANAPC1
												GO_RESPIRATORY_CHAIN_COMPLEX	81	0.54458	1.8935	0.00016239	0.0353487	0.0327311	4771	tags=69%, list=29%, signal=49%	NDUFA4L2/UQCRHL/UQCR10/NDUFA11/NDUFA2/NDUFA8/NDUFA3/NDUFA7/NDUFS5/NDUFB11/COX8A/NDUFA1/NDUFB9/NDUFB4/MT-ND3/NDUFB3/COX4I2/NDUFS6/MT-CO2/NDUFA12/NDUFB6/UQCRB/NDUFB2/MT-CYB/MT-ND2/NDUFB10/COX7B/NDUFA6/MT-CO3/NDUFV2/COX4I1/UQCC3/NDUFAB1/NDUFB7/NDUFAF1/COX6A1/UQCRH/NDUFA13/NDUFA4/COX7C/NDUFC1/NDUFB1/NDUFS7/COX6B1/MT-ND5/BCS1L/UQCRQ/NDUFB5/NDUFS8/NDUFS3/NDUFA9/FOXRED1/MT-CO1/MT-ND1/SDHAF4/MT-ND4L
												GO_NUCLEAR_CHROMOSOME_SEGREGATION	250	0.473073	1.90586	0.000145645	0.0353487	0.0327311	3362	tags=36%, list=20%, signal=29%	EME1/USP44/NUF2/KIF2C/PRC1/AURKB/RNF212/AXIN2/ESCO2/SLX4/DSCC1/TRIP13/BUB1B/SPAG5/KNL1/BRIP1/HASPIN/UBE2C/XRCC3/KIF18B/AURKC/RACGAP1/DLGAP5/KIF4B/SGO2/DMC1/CENPK/SHOC1/NCAPH/KNSTRN/MAJIN/CENPS/KIF18A/TTN/NEK2/CENPF/EME2/ANKRD31/CDT1/SMC4/SMC1B/PLK1/NCAPG/RNF212B/DSN1/SGO1/ESPL1/INCENP/MEI1/CHMP4B/RRS1/NDC80/NUSAP1/ZWINT/KIF4A/MAEL/FAM83D/NCAPG2/CENPE/FBXO5/GEM/CCNE2/MAD2L1/CCNE1/PTTG2/SMC2/CDC20/…
												GO_METAPHASE_ANAPHASE_TRANSITION_OF_CELL_CYCLE	58	0.581661	1.90883	0.000332557	0.042373	0.0392352	2946	tags=38%, list=18%, signal=31%	USP44/AURKB/TRIP13/BUB1B/UBE2C/XRCC3/DLGAP5/CENPF/CDT1/PLK1/ESPL1/NDC80/CENPE/FBXO5/MAD2L1/CDC20/CDK5RAP2/CDC26/GEN1/CCNB1/ANAPC11/ANAPC1
												GO_ATP_DEPENDENT_CHROMATIN_REMODELING	85	0.544969	1.90886	0.000161681	0.0353487	0.0327311	3192	tags=38%, list=19%, signal=30%	OIP5/CENPI/H4C6/KNL1/H4C13/H4C1/H4C11/CENPO/CENPP/CENPK/CENPM/CENPN/CENPS/HJURP/CENPA/CENPU/H4C3/CENPW/H4C12/CHD8/H4C2/CENPL/ITGB3BP/ACTR6/MBD3/CENPH/ERCC6/ZNHIT1/H4C9/SMARCA2/MIS18A/MIS18BP1
												GO_NEGATIVE_REGULATION_OF_METAPHASE_ANAPHASE_TRANSITION_OF_CELL_CYCLE	36	0.638926	1.91642	0.000342407	0.0423891	0.0392502	2462	tags=42%, list=15%, signal=36%	USP44/AURKB/TRIP13/BUB1B/XRCC3/CENPF/CDT1/PLK1/NDC80/FBXO5/MAD2L1/CDC20/CDK5RAP2/GEN1/CCNB1
												GO_HOMOLOGOUS_RECOMBINATION	50	0.599049	1.91652	0.000333611	0.042373	0.0392352	1407	tags=28%, list=9%, signal=26%	EME1/RNF212/SLX4/TRIP13/CNTD1/BRIP1/RAD51/DMC1/MND1/SHOC1/CENPS/EME2/PSMC3IP/ANKRD31
												GO_CHROMOSOME_SEGREGATION	309	0.465116	1.91701	0.000140568	0.0353487	0.0327311	3362	tags=35%, list=20%, signal=28%	EME1/SPC25/USP44/NUF2/KIF2C/PRC1/AURKB/RNF212/OIP5/AXIN2/ESCO2/SLX4/DSCC1/TRIP13/BUB1B/SPAG5/KNL1/BRIP1/HASPIN/UBE2C/BRCA1/XRCC3/KIF18B/AURKC/RACGAP1/DLGAP5/KIF4B/NEK11/SGO2/DMC1/CENPK/SHOC1/NCAPH/KNSTRN/MAJIN/CENPN/CENPS/HJURP/KIF18A/TTN/NEK2/CENPF/EME2/ANKRD31/CDT1/SMC4/NEK8/SMC1B/PLK1/NCAPG/RNF212B/DSN1/SGO1/ESPL1/INCENP/MEI1/CHMP4B/BIRC5/RRS1/NDC80/NUSAP1/ZWINT/KIF4A/CENPW/MAEL/FAM83D/NCAPG2/…
												GO_REGULATION_OF_CHROMOSOME_SEGREGATION	99	0.534215	1.91891	0.000159261	0.0353487	0.0327311	3512	tags=37%, list=21%, signal=30%	USP44/KIF2C/AURKB/AXIN2/TRIP13/BUB1B/SPAG5/UBE2C/XRCC3/RACGAP1/DLGAP5/KNSTRN/NEK2/CENPF/CDT1/PLK1/ESPL1/NDC80/CENPE/FBXO5/MAD2L1/PTTG2/MKI67/CDC20/CDK5RAP2/CDC26/GEN1/CCNB1/PTTG1/ANAPC11/ANAPC1/RMI2/CDCA5/FEN1/MAD2L2/SLF1/CDC6
												GO_CELLULAR_COMPONENT_ASSEMBLY_INVOLVED_IN_MORPHOGENESIS	97	0.53576	1.92007	0.000159388	0.0353487	0.0327311	1686	tags=27%, list=10%, signal=24%	PROX1/MYH6/TMOD4/NFASC/PGM5/TMOD1/ACTN2/ANKRD1/OBSCN/ANK2/PDGFRB/KNL1/NEBL/CLASP2/PHLDB2/PMP22/TENM4/MYLK3/TTN/TNNT1/KRT8/LMOD1/KRT19/SIX4/ACRBP/FHOD3
												GO_CYTOSOLIC_RIBOSOME	107	0.527478	1.92298	0.000157604	0.0353487	0.0327311	6255	tags=80%, list=38%, signal=50%	HBA2/APOD/RPS26/HBA1/RPL36A/RPS21/RPL26L1/RPS28/RPL7/RPL35/RPS27L/RPL36/RPS19/RPS17/RPS15/RPS15A/RPL23A/RPL35A/RPLP2/RPL38/RPLP1/RPS20/RPL18A/RPL30/RPL41/RPS25/RPL27/RPL39/RPL14/UBA52/RPS13/RPS11/RPL39L/RPS8/DHX29/NUFIP1/RPS18/RPL13/RPS16/RPL18/RPL27A/RPS12/RPL37/RPL12/RPL24/RPL29/RPL31/RPS24/RPL32/RPL34/RPS14/RPL3L/RPL6/RPL23/RPS29/RPS5/RPL36AL/RPL13A/RPS23/MRPL1/RPS9/RPL19/RPL10A/RPL26/RPL28/RP…
												GO_INNER_MITOCHONDRIAL_MEMBRANE_PROTEIN_COMPLEX	133	0.512219	1.92723	0.000154345	0.0353487	0.0327311	4786	tags=62%, list=29%, signal=45%	NDUFA4L2/TIMM23B/UQCRHL/ROMO1/UQCR10/NDUFA11/NDUFA2/TIMM21/NDUFA8/NDUFA3/NDUFA7/NDUFS5/ATP5MG/TIMM10/NDUFB11/NDUFA1/NDUFB9/NDUFB4/MT-ND3/ATP5PF/NDUFB3/COX4I2/ATP5MF/NDUFS6/MT-ATP8/ATP5MD/MICOS13/NDUFA12/NDUFB6/UQCRB/ATP5MC1/NDUFB2/MICOS10/MT-CYB/MT-ND2/NDUFB10/NDUFA6/ATP5MPL/NDUFV2/COX4I1/UQCC3/NDUFAB1/NDUFB7/NDUFAF1/COX6A1/UQCRH/NDUFA13/IMMP1L/GRPEL1/MT-ATP6/NDUFA4/COX7C/ATP5ME/NDUFC1/ATP5F1E/AT…
												GO_CHROMATIN_ORGANIZATION_INVOLVED_IN_REGULATION_OF_TRANSCRIPTION	135	0.51225	1.92933	0.00015456	0.0353487	0.0327311	3054	tags=36%, list=19%, signal=29%	PABPC1L/BEND3/H3C7/H4C6/BAHD1/H4C13/H3C13/H4C1/H4C11/H3C2/H2AC12/KMT2D/H1-1/PADI2/HELLS/SIRT6/H2AC4/H3C10/H2AC21/H2AC11/SUV39H1/H3C1/CHEK1/SETDB1/EED/H4C3/H2AC20/NRDE2/H4C12/CDC45/H2AC8/H3C8/H3C12/H2AC16/H2AC17/ATAD2B/H1-2/H4C2/H3C11/H2AX/PCGF1/MORC2/MBD3/H2AW/HAT1/SERTAD1/H4C9/H2AZ1
												GO_NEGATIVE_REGULATION_OF_CHROMOSOME_SEGREGATION	43	0.621718	1.9357	0.000168435	0.0353487	0.0327311	2657	tags=42%, list=16%, signal=35%	USP44/AURKB/TRIP13/BUB1B/XRCC3/CENPF/CDT1/PLK1/ESPL1/NDC80/FBXO5/MAD2L1/PTTG2/CDC20/CDK5RAP2/GEN1/CCNB1/PTTG1
												GO_RETINAL_METABOLIC_PROCESS	14	0.800523	1.93934	0.000182149	0.0358242	0.0331714	1521	tags=50%, list=9%, signal=45%	ALDH1A2/AKR1C1/CYP27C1/ALDH1A3/BCO2/ALDH8A1/CYP1B1
												GO_RIBOSOME	222	0.490563	1.95532	0.000146692	0.0353487	0.0327311	6326	tags=71%, list=39%, signal=44%	HBA2/APOD/RPS6KL1/RPS26/MT3/HBA1/MRPL58/MRPL14/RPL36A/MRPL40/MRPS21/RPS21/MRPL54/RPL26L1/MRPL41/MRPL21/MRPS6/RPS28/MRPS15/NDUFA7/MRPS24/MTG2/RPL7/GADD45GIP1/MRPL24/MRPL23/MRPL36/RPL35/RPS27L/RPL36/MRPL33/MRPL22/RPS19/MRPL47/RPS17/RPS15/RPS15A/MRPL52/RPL23A/MRPS18C/RPL35A/RPLP2/NDUFAB1/RPL38/MRPL20/MRPL51/RPLP1/CHCHD1/RPS20/MALSU1/RPL18A/RPL30/MRPL27/RPL41/RPS25/RPL27/RPL39/RPL14/UBA52/RPS13/MRPL3…
												GO_CHROMOSOME_SEPARATION	90	0.553581	1.95917	0.000160308	0.0353487	0.0327311	2993	tags=36%, list=18%, signal=29%	EME1/USP44/AURKB/SLX4/TRIP13/BUB1B/UBE2C/XRCC3/DLGAP5/SHOC1/NCAPH/CENPS/CENPF/EME2/CDT1/PLK1/ESPL1/NDC80/CENPE/FBXO5/MAD2L1/PTTG2/CDC20/CDK5RAP2/CDC26/GEN1/CCNB1/PTTG1/RMI1/ANAPC11/ANAPC1/NCAPH2
												GO_MYOFIBRIL_ASSEMBLY	57	0.600793	1.96499	0.000166472	0.0353487	0.0327311	1686	tags=32%, list=10%, signal=28%	PROX1/MYH6/TMOD4/PGM5/TMOD1/ACTN2/ANKRD1/OBSCN/PDGFRB/NEBL/MYLK3/TTN/TNNT1/KRT8/LMOD1/KRT19/SIX4/FHOD3
												GO_CHROMATIN_ASSEMBLY_OR_DISASSEMBLY	192	0.501627	1.96777	0.000149723	0.0353487	0.0327311	2890	tags=33%, list=18%, signal=28%	BEND3/SOX9/OIP5/H3C7/ASF1B/CENPI/H4C6/KNL1/NAP1L2/BAHD1/H4C13/H3C13/H2BU1/H4C1/H4C11/H3C2/CENPO/H2BC9/H1-1/CENPP/CENPK/H2BW2/H2BC11/CHAF1B/H2BC13/CENPM/PADI2/CENPN/HELLS/CENPS/HJURP/H2BC7/SIRT6/CENPA/CDAN1/H3C10/H2BC3/CENPU/SUV39H1/H3C1/H2BC15/SETDB1/H4C3/CENPW/NRDE2/H4C12/H3C8/H3C12/HMGB2/H1-2/H2BC14/H4C2/CHAF1A/H3C11/CENPL/H2AX/ITGB3BP/NAP1L3/MORC2/MBD3/H2BC6/CENPH/H2AW/HAT1
												GO_NUCLEOSOME_ORGANIZATION	156	0.516525	1.97873	0.00015361	0.0353487	0.0327311	2970	tags=36%, list=18%, signal=30%	SOX9/OIP5/H3C7/ASF1B/CENPI/H4C6/KNL1/NAP1L2/H4C13/H3C13/H2BU1/H4C1/H4C11/H3C2/CENPO/H2BC9/H1-1/CENPP/CENPK/H2BW2/H2BC11/CHAF1B/H2BC13/CENPM/CENPN/CENPS/HJURP/H2BC7/CENPA/H3C10/H2BC3/CENPU/H3C1/H2BC15/H4C3/CENPW/H4C12/H3C8/H3C12/HMGB2/H1-2/H2BC14/H4C2/CHAF1A/H3C11/CENPL/H2AX/ITGB3BP/ACTR6/NAP1L3/H2BC6/CENPH/ZNHIT1/H2AW/HAT1/H4C9
												GO_CONDENSED_CHROMOSOME	208	0.500198	1.97949	0.000148148	0.0353487	0.0327311	3297	tags=38%, list=20%, signal=31%	SPC25/NUF2/KIF2C/AURKB/EID3/RNF212/SPC24/BUB1B/SPAG5/KNL1/BRCA1/RAD51/AURKC/SPOUT1/CENPO/CLASP2/ERCC6L/SGO2/DMC1/CENPK/SHOC1/NCAPH/KNSTRN/CENPM/RAD9A/CENPN/CENPS/HJURP/CENPA/TTN/NEK2/CENPF/HUS1B/CDT1/SMC4/BLM/SMC1B/PLK1/NCAPG/RNF212B/DSN1/SGO1/CENPU/SUV39H1/INCENP/BIRC5/SEPTIN6/CHEK1/RRS1/AURKA/NDC80/ZWINT/CENPW/NCAPG2/SKA3/SYCP2L/CENPE/HMGB2/PELI1/MAD2L1/MKI67/SMC2/ADD3/CCNB1/H2AX/SKA2/ITGB3BP/C…
												GO_CHROMOSOME_CENTROMERIC_REGION	194	0.507545	1.99364	0.000149276	0.0353487	0.0327311	3362	tags=37%, list=20%, signal=29%	SPC25/NUF2/KIF2C/AURKB/OIP5/CENPI/ESCO2/SPC24/DSCC1/BUB1B/SPAG5/KNL1/AURKC/SPOUT1/CENPO/CLASP2/ERCC6L/CENPP/SGO2/CENPK/KNSTRN/CENPM/CENPN/HELLS/CENPS/HJURP/CENPA/KIF18A/NEK2/CENPF/CDT1/SMC1B/PLK1/KDM4D/NCAPG/DSN1/SGO1/CENPU/SUV39H1/INCENP/BIRC5/SEPTIN6/AURKA/NDC80/ZWINT/CENPW/SKA3/SYCP2L/CENPE/PELI1/MAD2L1/CDCA8/CENPL/CCNB1/SKA2/ITGB3BP/SNAI1/CENPH/CFDP1/DYNLL1/NUP37/ZWILCH/SKA1/CDCA5/MIS18A/CENP…
												GO_SISTER_CHROMATID_SEGREGATION	184	0.514838	2.01148	0.000150807	0.0353487	0.0327311	3514	tags=39%, list=21%, signal=31%	USP44/NUF2/KIF2C/PRC1/AURKB/AXIN2/ESCO2/DSCC1/TRIP13/BUB1B/SPAG5/HASPIN/UBE2C/XRCC3/KIF18B/AURKC/RACGAP1/DLGAP5/KIF4B/SGO2/CENPK/NCAPH/KNSTRN/KIF18A/TTN/NEK2/CENPF/CDT1/SMC4/SMC1B/PLK1/NCAPG/DSN1/SGO1/ESPL1/INCENP/CHMP4B/RRS1/NDC80/NUSAP1/ZWINT/KIF4A/NCAPG2/CENPE/FBXO5/MAD2L1/PTTG2/SMC2/CDC20/CDK5RAP2/CDC26/CDCA8/GEN1/CCNB1/ESCO1/ANKRD53/PTTG1/ANAPC11/ANAPC1/NCAPH2/RMI2/PSRC1/CHMP4A/CDCA5/FEN1/KI…
												GO_RIBOSOMAL_SUBUNIT	183	0.516648	2.01729	0.000150807	0.0353487	0.0327311	6326	tags=77%, list=39%, signal=48%	HBA2/RPS26/HBA1/MRPL58/MRPL14/RPL36A/MRPL40/MRPS21/RPS21/MRPL54/RPL26L1/MRPL41/MRPL21/MRPS6/RPS28/MRPS15/MRPS24/RPL7/MRPL24/MRPL23/MRPL36/RPL35/RPS27L/RPL36/MRPL33/MRPL22/RPS19/MRPL47/RPS17/RPS15/RPS15A/MRPL52/RPL23A/MRPS18C/RPL35A/RPLP2/NDUFAB1/RPL38/MRPL20/MRPL51/RPLP1/RPS20/MALSU1/RPL18A/RPL30/MRPL27/RPL41/RPS25/RPL27/RPL39/RPL14/UBA52/RPS13/MRPL34/RPS11/RPL39L/RPS8/DHX29/MRPL48/MRPS31/MRPL15/…
												GO_DNA_PACKAGING	205	0.511683	2.02243	0.000148368	0.0353487	0.0327311	3192	tags=39%, list=19%, signal=31%	BEND3/SOX9/OIP5/H3C7/ASF1B/CENPI/H4C6/KNL1/NAP1L2/BAHD1/H4C13/H3C13/H2BU1/H4C1/H4C11/H3C2/CENPO/H2BC9/H1-1/CENPP/CENPK/H2BW2/H2BC11/NCAPH/CHAF1B/H2BC13/CDK1/CENPM/CENPN/HELLS/CENPS/HJURP/H2BC7/SIRT6/CENPA/CDAN1/TTN/H3C10/SMC4/H2BC3/NCAPG/CENPU/SUV39H1/INCENP/H3C1/H2BC15/NUSAP1/SETDB1/H4C3/CENPW/NRDE2/NCAPG2/H4C12/H3C8/H3C12/HMGB2/H1-2/H2BC14/H4C2/SMC2/CHAF1A/H3C11/CENPL/CCNB1/H2AX/ERN2/ITGB3BP/NA…
												GO_HISTONE_EXCHANGE	55	0.622982	2.02513	0.000166639	0.0353487	0.0327311	3384	tags=53%, list=21%, signal=42%	OIP5/CENPI/H4C6/KNL1/H4C13/H4C1/H4C11/CENPO/CENPP/CENPK/CENPM/CENPN/CENPS/HJURP/CENPA/CENPU/H4C3/CENPW/H4C12/H4C2/CENPL/ITGB3BP/ACTR6/CENPH/ZNHIT1/H4C9/MIS18A/MIS18BP1/PTMA
												GO_DNA_REPLICATION_DEPENDENT_NUCLEOSOME_ORGANIZATION	31	0.695012	2.02737	0.000173491	0.0353487	0.0327311	2970	tags=61%, list=18%, signal=50%	H3C7/ASF1B/H4C6/H4C13/H4C1/H4C11/H3C2/CHAF1B/H3C10/H3C1/H4C3/H4C12/H3C8/H3C12/H4C2/CHAF1A/H3C11/HAT1/H4C9
												GO_DNA_REPLICATION_INDEPENDENT_NUCLEOSOME_ORGANIZATION	53	0.626702	2.02745	0.000166389	0.0353487	0.0327311	3192	tags=53%, list=19%, signal=43%	OIP5/ASF1B/CENPI/H4C6/KNL1/H4C13/H4C1/H4C11/CENPO/CENPP/CENPK/CENPM/CENPN/CENPS/HJURP/CENPA/CENPU/H4C3/CENPW/H4C12/H4C2/CENPL/ITGB3BP/CENPH/HAT1/H4C9/MIS18A/MIS18BP1
												GO_RDNA_HETEROCHROMATIN_ASSEMBLY	37	0.67294	2.03268	0.000170097	0.0353487	0.0327311	2308	tags=46%, list=14%, signal=40%	BEND3/H3C7/H4C6/H4C13/H3C13/H4C1/H4C11/H3C2/H3C10/SUV39H1/H3C1/H4C3/H4C12/H3C8/H3C12/H4C2/H3C11
												GO_MITOTIC_SISTER_CHROMATID_SEGREGATION	159	0.534219	2.05055	0.000153681	0.0353487	0.0327311	3514	tags=42%, list=21%, signal=33%	USP44/NUF2/KIF2C/PRC1/AURKB/DSCC1/TRIP13/BUB1B/SPAG5/HASPIN/UBE2C/XRCC3/KIF18B/AURKC/RACGAP1/DLGAP5/KIF4B/SGO2/CENPK/NCAPH/KNSTRN/KIF18A/TTN/NEK2/CENPF/CDT1/SMC4/PLK1/NCAPG/DSN1/SGO1/ESPL1/INCENP/CHMP4B/RRS1/NDC80/NUSAP1/ZWINT/KIF4A/NCAPG2/CENPE/FBXO5/MAD2L1/PTTG2/SMC2/CDC20/CDK5RAP2/CDC26/CDCA8/GEN1/CCNB1/ANKRD53/PTTG1/ANAPC11/ANAPC1/NCAPH2/PSRC1/CHMP4A/CDCA5/KIF14/RAD21L1/MAD2L2/CHAMP1/SLF1/CDC…
												GO_KINETOCHORE	135	0.546921	2.05992	0.00015456	0.0353487	0.0327311	3362	tags=39%, list=20%, signal=31%	SPC25/NUF2/KIF2C/AURKB/CENPI/SPC24/BUB1B/SPAG5/KNL1/SPOUT1/CENPO/CLASP2/ERCC6L/SGO2/CENPK/KNSTRN/CENPM/CENPN/CENPS/HJURP/CENPA/KIF18A/NEK2/CENPF/CDT1/PLK1/DSN1/SGO1/CENPU/INCENP/BIRC5/SEPTIN6/NDC80/ZWINT/CENPW/SKA3/CENPE/PELI1/MAD2L1/CCNB1/SKA2/ITGB3BP/CENPH/CFDP1/DYNLL1/NUP37/ZWILCH/SKA1/CENPV/MIS18BP1/KNTC1/CHAMP1
												GO_ATTACHMENT_OF_SPINDLE_MICROTUBULES_TO_KINETOCHORE	34	0.701861	2.0791	0.000172147	0.0353487	0.0327311	1977	tags=38%, list=12%, signal=34%	NUF2/KIF2C/AURKB/SPAG5/KNL1/AURKC/RACGAP1/KNSTRN/NEK2/CDT1/SGO1/NDC80/CENPE
												GO_CONDENSED_CHROMOSOME_CENTROMERIC_REGION	120	0.562481	2.08605	0.000156789	0.0353487	0.0327311	3362	tags=45%, list=20%, signal=36%	SPC25/NUF2/KIF2C/AURKB/SPC24/BUB1B/SPAG5/KNL1/AURKC/SPOUT1/CENPO/CLASP2/ERCC6L/SGO2/CENPK/KNSTRN/CENPM/CENPN/CENPS/HJURP/CENPA/NEK2/CENPF/CDT1/PLK1/NCAPG/DSN1/SGO1/CENPU/INCENP/BIRC5/SEPTIN6/AURKA/NDC80/ZWINT/CENPW/SKA3/SYCP2L/CENPE/PELI1/MAD2L1/CCNB1/SKA2/ITGB3BP/CENPH/CFDP1/NUP37/ZWILCH/SKA1/CENPV/MIS18BP1/RAD21L1/KNTC1/CHAMP1
												GO_STRUCTURAL_CONSTITUENT_OF_RIBOSOME	157	0.545236	2.09182	0.000153092	0.0353487	0.0327311	6827	tags=87%, list=42%, signal=51%	RPS26/MRPL14/RPL36A/MRPS21/RPS21/MRPL54/RPL26L1/MRPL41/MRPL21/MRPS6/RPS28/MRPS15/NDUFA7/MRPS24/RPL7/MRPL24/MRPL23/MRPL36/RPL35/RPS27L/RPL36/MRPL33/MRPL22/RPS19/MRPL47/RPS17/RPS15/RPS15A/MRPL52/RPL23A/MRPS18C/RPL35A/RPLP2/RPL38/MRPL20/MRPL51/RPLP1/RPS20/RPL18A/RPL30/MRPL27/RPL41/RPS25/RPL27/RPL39/RPL14/UBA52/RPS13/MRPL34/RPS11/RPL39L/RPS8/MRPS31/MRPL15/MRPL2/MRPS9/MRPS17/RPS18/RPL13/RPS16/RPL18/MR…
												GO_CHROMATIN_REMODELING_AT_CENTROMERE	46	0.670677	2.11324	0.000167785	0.0353487	0.0327311	3192	tags=61%, list=19%, signal=49%	OIP5/CENPI/H4C6/KNL1/H4C13/H4C1/H4C11/CENPO/CENPP/CENPK/CENPM/CENPN/HELLS/CENPS/HJURP/CENPA/CENPU/H4C3/CENPW/H4C12/H4C2/CENPL/ITGB3BP/CENPH/H4C9/MIS18A/CENPV/MIS18BP1
												GO_CENTROMERE_COMPLEX_ASSEMBLY	55	0.655397	2.13051	0.000166639	0.0353487	0.0327311	3192	tags=56%, list=19%, signal=46%	OIP5/CENPI/H4C6/KNL1/H4C13/H4C1/H4C11/CENPO/DLGAP5/CENPP/CENPK/CENPM/CENPN/HELLS/CENPS/HJURP/CENPA/CENPF/CENPU/H4C3/CENPW/H4C12/CENPE/H4C2/CENPL/ITGB3BP/CENPH/H4C9/MIS18A/CENPV/MIS18BP1
												GO_NUCLEOSOME_ASSEMBLY	122	0.572422	2.13188	0.000156006	0.0353487	0.0327311	2970	tags=43%, list=18%, signal=36%	SOX9/OIP5/H3C7/ASF1B/CENPI/H4C6/KNL1/NAP1L2/H4C13/H3C13/H2BU1/H4C1/H4C11/H3C2/CENPO/H2BC9/H1-1/CENPP/CENPK/H2BW2/H2BC11/CHAF1B/H2BC13/CENPM/CENPN/CENPS/HJURP/H2BC7/CENPA/H3C10/H2BC3/CENPU/H3C1/H2BC15/H4C3/CENPW/H4C12/H3C8/H3C12/HMGB2/H1-2/H2BC14/H4C2/CHAF1A/H3C11/CENPL/H2AX/ITGB3BP/NAP1L3/H2BC6/CENPH/HAT1/H4C9
												GO_DNA_PACKAGING_COMPLEX	93	0.601369	2.14247	0.000159668	0.0353487	0.0327311	3054	tags=53%, list=19%, signal=43%	H3C7/H4C6/SPHK2/H4C13/H3C13/H2BU1/H4C1/H4C11/H3C2/H2BC9/H2AC12/H1-1/H2BW2/H2BC11/NCAPH/H2BC13/H2BC7/H2AC4/CENPA/H3C10/SMC4/H2BC3/H2AC21/NCAPG/H2AC11/H3C1/H2BC15/KDM1B/H4C3/H2AC20/NCAPG2/H4C12/H2AC8/H3C8/H3C12/H2AC16/H2AC17/H1-2/H2BC14/H4C2/SMC2/H3C11/H2AX/IRF4/H2BC6/H2AW/H4C9/NCAPH2/H2AZ1

## Sheet: Suppl Table 4
Supplementary Table 4: Gene Ontology Biological Process (BP) terms determined by ORA enriched in ACE+ and ACEneg endothelial cells (FDR < 0.05)
	GO BP terms upregulated in ACE+										GO BP terms upregulated in ACE+
	ID	Description	GeneRatio	BgRatio	pvalue	p.adjust	qvalue	geneID	Count		ID	Description	GeneRatio	BgRatio	pvalue	p.adjust	qvalue	geneID	Count
	GO:0042060	wound healing	45/410	474/14773	4.56729e-13	1.94658e-09	1.5572e-09	THBS1/CXCR4/GP9/PRKCD/CD44/MAP3K5/TMEFF2/P2RY1/FERMT3/JAML/LCP2/WNT5B/CLEC1B/EDN1/FZD6/ALOX12/ANXA1/OCLN/ALOX5/GATA6/PLEK/PAPSS2/VCL/SPARC/MMRN1/ITGA2B/PLCG2/ENPP4/PLA2G4A/PROCR/PRKG1/SELP/GATA3/ITGA5/MCAM/PECAM1/P2RX1/PRKCQ/PTPN6/FN1/GSN/F2R/ITGB3/DGKA/TFPI	45		GO:0090068	positive regulation of cell cycle process	19/313	265/14773	3.83913e-06	0.0107952	0.00987348	AURKB/E2F7/UBE2C/CIT/GTSE1/RGCC/CDC25C/BRCA1/CDC7/FBXO5/CCND1/UBE2E2/ATAD5/SPAG5/MAD2L1/CCNB1/KLHL18/PLK4/EDN3	19
	GO:2000147	positive regulation of cell motility	43/410	495/14773	2.97252e-11	3.32966e-08	2.66363e-08	TACR1/THBS1/CSF1R/CXCR4/PTGS2/FERMT3/CD74/GCNT2/ACVR1/WNT5B/EDN1/ADAM9/CORO1A/ALOX12/ANXA1/PTPRC/PIK3C2A/SEMA5A/WNT11/SPARC/ITGA2B/JAM2/PLCG2/ANXA3/ATP7A/MMP9/ITGAV/FLT1/SELP/GATA3/ITGA5/MCAM/PECAM1/CASS4/STAT3/FN1/CAMK1D/VEGFC/F2R/VSIR/ITGB3/HAS2/ANGPT1	43		GO:0008608	attachment of spindle microtubules to kinetochore	7/313	34/14773	5.8974e-06	0.0107952	0.00987348	AURKB/NUF2/KIF2C/KNSTRN/KNL1/SPAG5/CCNB1	7
	GO:0002576	platelet degranulation	21/410	125/14773	3.09989e-11	3.32966e-08	2.66363e-08	THBS1/PPBP/FERMT3/CLEC3B/PLEK/VCL/SPARC/SRGN/MMRN1/ABCC4/ITGA2B/TAGLN2/PSAP/STXBP2/SELP/PECAM1/P2RX1/RAB27B/FN1/VEGFC/ITGB3	21		GO:0007059	chromosome segregation	20/313	309/14773	9.93581e-06	0.012125	0.0110898	AURKB/CENPN/SPC25/NUF2/UBE2C/KIF2C/EME1/OIP5/BRCA1/KNSTRN/DSCC1/PRC1/FBXO5/KNL1/TRIP13/SPAG5/CENPW/MAD2L1/CCNB1/SKA2	20
	GO:0030335	positive regulation of cell migration	42/410	476/14773	3.12498e-11	3.32966e-08	2.66363e-08	THBS1/CSF1R/CXCR4/PTGS2/FERMT3/CD74/GCNT2/ACVR1/WNT5B/EDN1/ADAM9/CORO1A/ALOX12/ANXA1/PTPRC/PIK3C2A/SEMA5A/WNT11/SPARC/ITGA2B/JAM2/PLCG2/ANXA3/ATP7A/MMP9/ITGAV/FLT1/SELP/GATA3/ITGA5/MCAM/PECAM1/CASS4/STAT3/FN1/CAMK1D/VEGFC/F2R/VSIR/ITGB3/HAS2/ANGPT1	42		GO:0045787	positive regulation of cell cycle	21/313	352/14773	2.04833e-05	0.0149516	0.013675	PROX1/AURKB/CKS1B/E2F7/UBE2C/CIT/GTSE1/RGCC/CDC25C/BRCA1/CDC7/FBXO5/CCND1/UBE2E2/ATAD5/SPAG5/MAD2L1/CCNB1/KLHL18/PLK4/EDN3	21
	GO:0030168	platelet activation	22/410	150/14773	1.6334e-10	1.39231e-07	1.1138e-07	GP9/PRKCD/P2RY1/FERMT3/LCP2/CLEC1B/FZD6/ALOX12/PLEK/VCL/ITGA2B/PLCG2/PLA2G4A/PRKG1/SELP/P2RX1/PRKCQ/PTPN6/FN1/F2R/ITGB3/DGKA	22		GO:1902751	positive regulation of cell cycle G2/M phase transition	6/313	28/14773	2.19182e-05	0.0149516	0.013675	CDC25C/CDC7/FBXO5/CCND1/ATAD5/CCNB1	6
	GO:0007596	blood coagulation	31/410	312/14773	7.79343e-10	5.53593e-07	4.42858e-07	THBS1/GP9/PRKCD/P2RY1/FERMT3/LCP2/CLEC1B/EDN1/FZD6/ALOX12/GATA6/PLEK/PAPSS2/VCL/MMRN1/ITGA2B/PLCG2/ENPP4/PLA2G4A/PROCR/PRKG1/SELP/GATA3/P2RX1/PRKCQ/PTPN6/FN1/F2R/ITGB3/DGKA/TFPI	31		GO:1901989	positive regulation of cell cycle phase transition	10/313	92/14773	2.45041e-05	0.0149516	0.013675	UBE2C/RGCC/CDC25C/CDC7/FBXO5/CCND1/UBE2E2/ATAD5/CCNB1/KLHL18	10
	GO:0050817	coagulation	31/410	314/14773	9.12114e-10	5.55347e-07	4.44261e-07	THBS1/GP9/PRKCD/P2RY1/FERMT3/LCP2/CLEC1B/EDN1/FZD6/ALOX12/GATA6/PLEK/PAPSS2/VCL/MMRN1/ITGA2B/PLCG2/ENPP4/PLA2G4A/PROCR/PRKG1/SELP/GATA3/P2RX1/PRKCQ/PTPN6/FN1/F2R/ITGB3/DGKA/TFPI	31		GO:0048762	mesenchymal cell differentiation	15/313	207/14773	3.57922e-05	0.0151862	0.0138896	SEMA3A/SEMA3D/NRP2/ALDH1A2/SEMA4D/BCL2/LEF1/RGCC/COL1A1/FRZB/AKNA/WNT8A/MDK/S100A4/EDN3	15
	GO:0007599	hemostasis	31/410	317/14773	1.15185e-09	6.00874e-07	4.80682e-07	THBS1/GP9/PRKCD/P2RY1/FERMT3/LCP2/CLEC1B/EDN1/FZD6/ALOX12/GATA6/PLEK/PAPSS2/VCL/MMRN1/ITGA2B/PLCG2/ENPP4/PLA2G4A/PROCR/PRKG1/SELP/GATA3/P2RX1/PRKCQ/PTPN6/FN1/F2R/ITGB3/DGKA/TFPI	31		GO:1901992	positive regulation of mitotic cell cycle phase transition	9/313	78/14773	3.87698e-05	0.0151862	0.0138896	UBE2C/RGCC/CDC25C/CDC7/FBXO5/CCND1/UBE2E2/CCNB1/KLHL18	9
	GO:0001525	angiogenesis	39/410	474/14773	1.26886e-09	6.00874e-07	4.80682e-07	SULF1/CLEC14A/GJA5/TMEM100/THBS1/BMPER/CXCR4/AQP1/EFNB2/PTGS2/DLL4/EPAS1/ACVR1/EDN1/ANXA1/ALOX5/GATA6/UNC5B/PIK3C2A/SEMA5A/SPARC/RAMP1/HSPG2/CEMIP2/ANXA3/MMRN2/ITGAV/FLT1/ITGA5/CCN2/MCAM/PECAM1/STAT3/LEPR/FN1/VEGFC/JAG1/ITGB3/ANGPT1	39		GO:0050919	negative chemotaxis	7/313	45/14773	4.07431e-05	0.0151862	0.0138896	SEMA3A/FLRT2/FLRT3/SEMA3D/NRP2/SEMA4D/EFNA5	7
	GO:0050900	leukocyte migration	34/410	389/14773	3.34051e-09	1.42372e-06	1.13894e-06	THBS1/IL33/CSF1R/CXCR4/CD44/PPBP/CD74/JAML/SPNS2/EDN1/HRH1/CORO1A/ANXA1/ALOX5/SLC7A7/NKX2-3/ITGA2B/JAM2/MMP28/FFAR2/ITGAV/FLT1/SELP/TNFRSF11A/GATA3/ITGA5/SLC16A1/PECAM1/PTPN6/FN1/CAMK1D/VEGFC/ITGB3/ANGPT1	34		GO:0007093	mitotic cell cycle checkpoint	13/313	162/14773	4.1481e-05	0.0151862	0.0138896	AURKB/E2F7/GTSE1/RGCC/EME1/CDC25C/BRCA1/TICRR/CCND1/TRIP13/MAD2L1/CCNB1/CLSPN	13
	GO:0050878	regulation of body fluid levels	36/410	462/14773	2.34552e-08	9.08781e-06	7.26998e-06	SYTL2/GJA5/THBS1/AQP1/GP9/PRKCD/P2RY1/FERMT3/LCP2/CLEC1B/EDN1/FZD6/ALOX12/GATA6/PLEK/PAPSS2/VCL/MMRN1/ITGA2B/PLCG2/ENPP4/PLA2G4A/PROCR/PRKG1/ATP7A/SELP/GATA3/P2RX1/PRKCQ/PTPN6/FN1/F2R/ITGB3/DGKA/HAS2/TFPI	36		GO:0045931	positive regulation of mitotic cell cycle	12/313	146/14773	6.47723e-05	0.0215574	0.0197168	AURKB/UBE2C/RGCC/CDC25C/CDC7/FBXO5/CCND1/UBE2E2/MAD2L1/CCNB1/KLHL18/EDN3	12
	GO:0001667	ameboidal-type cell migration	32/410	383/14773	2.89205e-08	1.02716e-05	8.21696e-06	CLEC14A/THBS1/BMPER/EFNB2/AGTR2/PTGS2/DLL4/ACVR1/EDN1/ADAM9/ALOX12/ANXA1/MIXL1/PDLIM1/PIK3C2A/SEMA5A/ZEB2/WNT11/SPARC/PDXDC1/PLCG2/ANXA3/MMRN2/ARHGDIB/MMP9/GATA3/PECAM1/FN1/VEGFC/ITGB3/HAS2/ANGPT1	32		GO:0140014	mitotic nuclear division	17/313	278/14773	9.34186e-05	0.0249045	0.0227782	AURKB/NUF2/UBE2C/KIF2C/RGCC/CDC25C/KNSTRN/DSCC1/PRC1/FBXO5/ANLN/KIF11/TRIP13/SPAG5/MAD2L1/CCNB1/EDN3	17
	GO:0002460	adaptive immune response based on somatic recombination of immune receptors built from immunoglobulin superfamily domains	23/410	229/14773	1.03938e-07	3.40758e-05	2.72596e-05	IL33/FCGR2B/BTK/C7/TNFRSF1B/PRKCD/SUSD4/CD74/ANXA1/PTPRC/SMAD7/TCIRG1/LTA/PLA2G4A/GATA3/TNFSF13B/PRKCQ/STAT3/PTPN6/RFTN1/JAG1/NECTIN2/IL18R1	23		GO:0006336	DNA replication-independent nucleosome assembly	7/313	52/14773	0.000105817	0.0249045	0.0227782	H4C11/CENPN/OIP5/ASF1B/CENPI/KNL1/CENPW	7
	GO:0010631	epithelial cell migration	25/410	275/14773	2.01648e-07	6.13875e-05	4.91082e-05	CLEC14A/THBS1/BMPER/EFNB2/AGTR2/PTGS2/DLL4/EDN1/ADAM9/ALOX12/ANXA1/PIK3C2A/SEMA5A/ZEB2/SPARC/PLCG2/ANXA3/MMRN2/MMP9/GATA3/PECAM1/VEGFC/ITGB3/HAS2/ANGPT1	25		GO:0007051	spindle organization	13/313	178/14773	0.000109196	0.0249045	0.0227782	AURKB/SPC25/NUF2/ASPM/KNSTRN/PRC1/FBXO5/STMN1/AUNIP/KIF11/SPAG5/CENPW/CCNB1	13
	GO:0090132	epithelium migration	25/410	277/14773	2.31603e-07	6.58061e-05	5.26429e-05	CLEC14A/THBS1/BMPER/EFNB2/AGTR2/PTGS2/DLL4/EDN1/ADAM9/ALOX12/ANXA1/PIK3C2A/SEMA5A/ZEB2/SPARC/PLCG2/ANXA3/MMRN2/MMP9/GATA3/PECAM1/VEGFC/ITGB3/HAS2/ANGPT1	25		GO:0034724	DNA replication-independent nucleosome organization	7/313	53/14773	0.000119734	0.0249045	0.0227782	H4C11/CENPN/OIP5/ASF1B/CENPI/KNL1/CENPW	7
	GO:0090130	tissue migration	25/410	282/14773	3.25405e-07	8.43966e-05	6.75148e-05	CLEC14A/THBS1/BMPER/EFNB2/AGTR2/PTGS2/DLL4/EDN1/ADAM9/ALOX12/ANXA1/PIK3C2A/SEMA5A/ZEB2/SPARC/PLCG2/ANXA3/MMRN2/MMP9/GATA3/PECAM1/VEGFC/ITGB3/HAS2/ANGPT1	25		GO:0051988	regulation of attachment of spindle microtubules to kinetochore	4/313	13/14773	0.000121515	0.0249045	0.0227782	AURKB/KNSTRN/SPAG5/CCNB1	4
	GO:0010634	positive regulation of epithelial cell migration	17/410	140/14773	3.38234e-07	8.43966e-05	6.75148e-05	THBS1/PTGS2/EDN1/ADAM9/ALOX12/ANXA1/PIK3C2A/SEMA5A/SPARC/PLCG2/ANXA3/MMP9/GATA3/VEGFC/ITGB3/HAS2/ANGPT1	17		GO:0060485	mesenchyme development	16/313	257/14773	0.000121686	0.0249045	0.0227782	SEMA3A/SEMA3D/NRP2/ALDH1A2/SEMA4D/BCL2/LEF1/RGCC/COL1A1/FRZB/AKNA/WNT8A/MDK/HOXA5/S100A4/EDN3	16
	GO:0002250	adaptive immune response	28/410	344/14773	3.72635e-07	8.43966e-05	6.75148e-05	BMX/IL33/FCGR2B/BTK/C7/TNFRSF1B/PRKCD/SUSD4/TNFRSF21/CD74/ANXA1/PTPRC/SMAD7/TCIRG1/LTA/PLA2G4A/SIGLEC10/TNFRSF11A/GATA3/TNFSF13B/PRKCQ/ORAI1/STAT3/PTPN6/RFTN1/JAG1/NECTIN2/IL18R1	28		GO:0003002	regionalization	18/313	312/14773	0.000122448	0.0249045	0.0227782	MEOX2/SEMA3A/HOXD3/NRP2/HOXD8/GPC3/ALDH1A2/HOXA2/NR2F2/MYF6/LEF1/DPCD/PAX8/LRP5L/WNT8A/INTU/DDIT3/HOXA5	18
	GO:0050818	regulation of coagulation	13/410	82/14773	3.7624e-07	8.43966e-05	6.75148e-05	THBS1/PRKCD/EDN1/ALOX12/PLEK/ENPP4/PLA2G4A/PROCR/PRKG1/SELP/PRKCQ/F2R/TFPI	13		GO:1901990	regulation of mitotic cell cycle phase transition	21/313	401/14773	0.000133595	0.0257416	0.0235438	AURKB/BCL2/E2F7/UBE2C/GTSE1/RGCC/CDC25C/BRCA1/TICRR/CDC7/FBXO5/CCND1/UBE2E2/ANLN/ATAD5/TRIP13/MAD2L1/CCNB1/KLHL18/CLSPN/PLK4	21
	GO:1905314	semi-lunar valve development	9/410	36/14773	4.33364e-07	9.23498e-05	7.38771e-05	GJA5/HEY2/TNFRSF1B/SMAD6/DLL4/ELN/SLIT3/GATA3/JAG1	9		GO:0000070	mitotic sister chromatid segregation	12/313	159/14773	0.000146789	0.0268698	0.0245756	AURKB/NUF2/UBE2C/KIF2C/KNSTRN/DSCC1/PRC1/FBXO5/TRIP13/SPAG5/MAD2L1/CCNB1	12
	GO:0048771	tissue remodeling	17/410	144/14773	5.07968e-07	0.000103093	8.24716e-05	GJA5/CSF1R/AGTR2/TMEM64/DLL4/EPAS1/BGN/CARTPT/TCIRG1/ATP7A/TNFRSF11A/LEPR/JAG1/ATP6AP1/TGM2/F2R/ITGB3	17		GO:0010971	positive regulation of G2/M transition of mitotic cell cycle	5/313	25/14773	0.000155043	0.0270292	0.0247214	CDC25C/CDC7/FBXO5/CCND1/CCNB1	5
	GO:0070527	platelet aggregation	11/410	59/14773	5.55704e-07	0.000105618	8.44911e-05	PRKCD/FERMT3/ALOX12/PLEK/VCL/ITGA2B/PRKG1/PRKCQ/PTPN6/FN1/ITGB3	11		GO:0000075	cell cycle checkpoint	14/313	213/14773	0.000183425	0.0305236	0.0279174	PROX1/AURKB/E2F7/GTSE1/RGCC/EME1/CDC25C/BRCA1/TICRR/CCND1/TRIP13/MAD2L1/CCNB1/CLSPN	14
	GO:0002040	sprouting angiogenesis	15/410	114/14773	5.87729e-07	0.000105618	8.44911e-05	CLEC14A/THBS1/BMPER/EFNB2/PTGS2/DLL4/ANXA1/ALOX5/PIK3C2A/SEMA5A/CEMIP2/MMRN2/ITGA5/VEGFC/ANGPT1	15		GO:0051782	negative regulation of cell division	4/313	15/14773	0.00022433	0.0326442	0.029857	AURKB/E2F7/ASPM/INTU	4
	GO:0007162	negative regulation of cell adhesion	23/410	253/14773	6.23805e-07	0.000105618	8.44911e-05	THBS1/FCGR2B/PRKCD/BMP6/TNFRSF21/CD74/GCNT2/ALOX12/ANXA1/PTPRC/SEMA5A/DAB1/SMAD7/PRNP/JAM2/PRKG1/ARHGDIB/ACER2/BTN2A2/PTPN6/JAG1/VSIR/ANGPT1	23		GO:1904029	regulation of cyclin-dependent protein kinase activity	9/313	98/14773	0.000231196	0.0326442	0.029857	PROX1/CAMK2N1/NR2F2/CKS1B/RGCC/CDC25C/CCNA2/CCND1/CCNB1	9
	GO:1903034	regulation of response to wounding	18/410	163/14773	6.40481e-07	0.000105618	8.44911e-05	THBS1/CXCR4/PRKCD/EDN1/ALOX12/ANXA1/OCLN/ALOX5/PLEK/ENPP4/PLA2G4A/PRKG1/SIGLEC10/ATP7A/SELP/PRKCQ/F2R/TFPI	18		GO:0034080	CENP-A containing nucleosome assembly	6/313	42/14773	0.000237858	0.0326442	0.029857	H4C11/CENPN/OIP5/CENPI/KNL1/CENPW	6
	GO:0010632	regulation of epithelial cell migration	21/410	216/14773	6.44313e-07	0.000105618	8.44911e-05	THBS1/BMPER/AGTR2/PTGS2/DLL4/EDN1/ADAM9/ALOX12/ANXA1/PIK3C2A/SEMA5A/SPARC/PLCG2/ANXA3/MMRN2/MMP9/GATA3/VEGFC/ITGB3/HAS2/ANGPT1	21		GO:0061641	CENP-A containing chromatin organization	6/313	42/14773	0.000237858	0.0326442	0.029857	H4C11/CENPN/OIP5/CENPI/KNL1/CENPW	6
	GO:0022407	regulation of cell-cell adhesion	29/410	376/14773	7.04644e-07	0.000111229	8.89802e-05	FCGR2B/MYB/PRKCD/CD44/EFNB2/BMP6/TNFRSF21/FERMT3/CD74/GCNT2/CD24/CORO1A/ALOX12/ANXA1/ALOX5/PTPRC/SMAD7/PRNP/ZDHHC2/PRKG1/SELP/GATA3/TNFSF13B/BTN2A2/PRKCQ/PTPN6/JAG1/VSIR/HAS2	29		GO:0044773	mitotic DNA damage checkpoint	9/313	99/14773	0.000249669	0.0326442	0.029857	E2F7/GTSE1/RGCC/EME1/CDC25C/TICRR/CCND1/CCNB1/CLSPN	9
	GO:0043542	endothelial cell migration	20/410	202/14773	8.93699e-07	0.000136034	0.000108823	CLEC14A/THBS1/BMPER/EFNB2/AGTR2/PTGS2/DLL4/EDN1/ALOX12/ANXA1/PIK3C2A/SEMA5A/SPARC/ANXA3/MMRN2/GATA3/PECAM1/VEGFC/ITGB3/ANGPT1	20		GO:0051983	regulation of chromosome segregation	9/313	99/14773	0.000249669	0.0326442	0.029857	AURKB/UBE2C/KIF2C/KNSTRN/FBXO5/TRIP13/SPAG5/MAD2L1/CCNB1	9
	GO:0002822	regulation of adaptive immune response based on somatic recombination of immune receptors built from immunoglobulin superfamily domains	16/410	134/14773	9.43277e-07	0.000138629	0.000110899	IL33/FCGR2B/BTK/TNFRSF1B/SUSD4/ANXA1/PTPRC/SMAD7/LTA/PLA2G4A/GATA3/TNFSF13B/PRKCQ/PTPN6/NECTIN2/IL18R1	16		GO:1901991	negative regulation of mitotic cell cycle phase transition	14/313	221/14773	0.000268519	0.0338982	0.0310039	AURKB/BCL2/E2F7/GTSE1/RGCC/CDC25C/BRCA1/TICRR/FBXO5/CCND1/TRIP13/MAD2L1/CCNB1/CLSPN	14
	GO:0061041	regulation of wound healing	16/410	135/14773	1.04335e-06	0.000148225	0.000118576	THBS1/CXCR4/PRKCD/EDN1/ALOX12/ANXA1/OCLN/ALOX5/PLEK/ENPP4/PLA2G4A/PRKG1/SELP/PRKCQ/F2R/TFPI	16		GO:0009952	anterior/posterior pattern specification	13/313	197/14773	0.000298188	0.0363889	0.033282	MEOX2/HOXD3/HOXD8/GPC3/ALDH1A2/HOXA2/NR2F2/MYF6/LEF1/LRP5L/WNT8A/DDIT3/HOXA5	13
	GO:0042110	T cell activation	30/410	409/14773	1.29247e-06	0.000177693	0.000142149	FCGR2B/MYB/TNFRSF1B/CD44/EFNB2/TNFRSF21/CD74/JAML/DLL4/CD24/CORO1A/ANXA1/PTPRC/NKX2-3/SMAD7/KIF13B/TCIRG1/PRNP/PSAP/ATP7A/GATA3/TNFSF13B/BTN2A2/PRKCQ/STAT3/PTPN6/LEPR/GSN/VSIR/IL18R1	30		GO:0045737	positive regulation of cyclin-dependent protein serine/threonine kinase activity	5/313	29/14773	0.000323308	0.0381816	0.0349216	PROX1/CKS1B/RGCC/CCND1/CCNB1	5
	GO:0003176	aortic valve development	8/410	31/14773	1.48081e-06	0.000197225	0.000157774	HEY2/TNFRSF1B/SMAD6/DLL4/ELN/SLIT3/GATA3/JAG1	8		GO:0000280	nuclear division	20/313	399/14773	0.000341172	0.0390323	0.0356997	AURKB/NUF2/UBE2C/ASPM/KIF2C/RGCC/EME1/CDC25C/KNSTRN/DSCC1/PRC1/FBXO5/ANLN/KIF11/TRIP13/SPAG5/MAD2L1/CCNB1/ING2/EDN3	20
	GO:0007159	leukocyte cell-cell adhesion	25/410	307/14773	1.57562e-06	0.00019807	0.00015845	FCGR2B/MYB/CD44/EFNB2/TNFRSF21/FERMT3/CD74/CD24/CORO1A/ANXA1/ALOX5/PTPRC/SMAD7/PRNP/JAM2/SELP/GATA3/ITGA5/TNFSF13B/BTN2A2/PECAM1/PRKCQ/PTPN6/VSIR/HAS2	25		GO:1901987	regulation of cell cycle phase transition	21/313	432/14773	0.000366794	0.0396172	0.0362346	AURKB/BCL2/E2F7/UBE2C/GTSE1/RGCC/CDC25C/BRCA1/TICRR/CDC7/FBXO5/CCND1/UBE2E2/ANLN/ATAD5/TRIP13/MAD2L1/CCNB1/KLHL18/CLSPN/PLK4	21
	GO:0010594	regulation of endothelial cell migration	17/410	156/14773	1.5801e-06	0.00019807	0.00015845	THBS1/BMPER/AGTR2/PTGS2/DLL4/EDN1/ALOX12/ANXA1/PIK3C2A/SEMA5A/SPARC/ANXA3/MMRN2/GATA3/VEGFC/ITGB3/ANGPT1	17		GO:0021872	forebrain generation of neurons	6/313	46/14773	0.000395614	0.0396172	0.0362346	PROX1/SEMA3A/NRP2/LEF1/ASPM/LHX6	6
	GO:0030193	regulation of blood coagulation	12/410	79/14773	1.69671e-06	0.00020661	0.000165282	THBS1/PRKCD/EDN1/ALOX12/PLEK/ENPP4/PLA2G4A/PRKG1/SELP/PRKCQ/F2R/TFPI	12		GO:0031055	chromatin remodeling at centromere	6/313	46/14773	0.000395614	0.0396172	0.0362346	H4C11/CENPN/OIP5/CENPI/KNL1/CENPW	6
	GO:0071634	regulation of transforming growth factor beta production	8/410	32/14773	1.92692e-06	0.000224251	0.000179394	THBS1/MYB/PTGS2/CD24/GATA6/WNT11/FURIN/ITGAV	8		GO:0007389	pattern specification process	20/313	404/14773	0.000400251	0.0396172	0.0362346	MEOX2/SEMA3A/HOXD3/NRP2/HOXD8/GPC3/ALDH1A2/HOXA2/NR2F2/MYF6/LEF1/DPCD/PAX8/MICAL2/LRP5L/EYA1/WNT8A/INTU/DDIT3/HOXA5	20
	GO:1900046	regulation of hemostasis	12/410	80/14773	1.9468e-06	0.000224251	0.000179394	THBS1/PRKCD/EDN1/ALOX12/PLEK/ENPP4/PLA2G4A/PRKG1/SELP/PRKCQ/F2R/TFPI	12		GO:0014033	neural crest cell differentiation	8/313	84/14773	0.000400392	0.0396172	0.0362346	SEMA3A/SEMA3D/NRP2/ALDH1A2/SEMA4D/FRZB/WNT8A/EDN3	8
	GO:0034109	homotypic cell-cell adhesion	12/410	82/14773	2.54652e-06	0.000285612	0.000228481	PKP2/PRKCD/FERMT3/ALOX12/PLEK/VCL/ITGA2B/PRKG1/PRKCQ/PTPN6/FN1/ITGB3	12		GO:0044774	mitotic DNA integrity checkpoint	9/313	106/14773	0.000416324	0.0401095	0.0366849	E2F7/GTSE1/RGCC/EME1/CDC25C/TICRR/CCND1/CCNB1/CLSPN	9
	GO:0030198	extracellular matrix organization	27/410	359/14773	2.77171e-06	0.000302898	0.000242309	SULF1/THBS1/NTNG1/TNFRSF1B/CD44/MMP16/BGN/COL23A1/ELN/SPARC/ITGA2B/HSPG2/JAM2/MMP28/FURIN/ATP7A/MMP9/ITGAV/ITGA5/CCN2/PECAM1/FN1/COL6A2/CSGALNACT1/ITGB3/LAMB2/HAS2	27		GO:0007088	regulation of mitotic nuclear division	11/313	156/14773	0.000493814	0.045735	0.0418301	AURKB/UBE2C/RGCC/CDC25C/FBXO5/ANLN/KIF11/TRIP13/MAD2L1/CCNB1/EDN3	11
	GO:0043062	extracellular structure organization	27/410	360/14773	2.92092e-06	0.00030914	0.000247303	SULF1/THBS1/NTNG1/TNFRSF1B/CD44/MMP16/BGN/COL23A1/ELN/SPARC/ITGA2B/HSPG2/JAM2/MMP28/FURIN/ATP7A/MMP9/ITGAV/ITGA5/CCN2/PECAM1/FN1/COL6A2/CSGALNACT1/ITGB3/LAMB2/HAS2	27		GO:1901988	negative regulation of cell cycle phase transition	14/313	235/14773	0.0004997	0.045735	0.0418301	AURKB/BCL2/E2F7/GTSE1/RGCC/CDC25C/BRCA1/TICRR/FBXO5/CCND1/TRIP13/MAD2L1/CCNB1/CLSPN	14
	GO:0050865	regulation of cell activation	33/410	494/14773	2.97389e-06	0.00030914	0.000247303	THBS1/IL33/FCGR2B/BTK/MYB/TNFRSF1B/PRKCD/EFNB2/TNFRSF21/CD74/CD24/CORO1A/ALOX12/ANXA1/PTPRC/PLEK/SMAD7/PRNP/PLA2G4A/RPS6KA1/PRKG1/STXBP2/SELP/GATA3/TNFSF13B/CCN2/BTN2A2/PRKCQ/PTPN6/GSN/NECTIN2/VSIR/FES	33		GO:0030335	positive regulation of cell migration	22/313	476/14773	0.000530672	0.0473852	0.0433394	PROX1/SEMA3A/SEMA3D/NRP2/SEMA4D/DDR2/BCL2/AKAP12/LEF1/VTN/GTSE1/COL1A1/RARRES2/TWIST2/FBXO5/CTSH/MADCAM1/MDK/STX4/ITGA3/DOCK8/EDN3	22
	GO:0071604	transforming growth factor beta production	8/410	34/14773	3.16813e-06	0.00032149	0.000257183	THBS1/MYB/PTGS2/CD24/GATA6/WNT11/FURIN/ITGAV	8		GO:0000819	sister chromatid segregation	12/313	184/14773	0.00056198	0.048986	0.0448035	AURKB/NUF2/UBE2C/KIF2C/KNSTRN/DSCC1/PRC1/FBXO5/TRIP13/SPAG5/MAD2L1/CCNB1	12
	GO:0002819	regulation of adaptive immune response	16/410	147/14773	3.25315e-06	0.000322441	0.000257943	IL33/FCGR2B/BTK/TNFRSF1B/SUSD4/ANXA1/PTPRC/SMAD7/LTA/PLA2G4A/GATA3/TNFSF13B/PRKCQ/PTPN6/NECTIN2/IL18R1	16
	GO:0010595	positive regulation of endothelial cell migration	13/410	99/14773	3.40382e-06	0.000329707	0.000263755	THBS1/PTGS2/EDN1/ALOX12/ANXA1/PIK3C2A/SEMA5A/SPARC/ANXA3/GATA3/VEGFC/ITGB3/ANGPT1	13
	GO:0003170	heart valve development	10/410	59/14773	4.52837e-06	0.000428887	0.000343097	GJA5/HEY2/TNFRSF1B/SMAD6/DLL4/ACVR1/ELN/SLIT3/GATA3/JAG1	10
	GO:0048015	phosphatidylinositol-mediated signaling	17/410	169/14773	4.76209e-06	0.000434043	0.000347221	CSF1R/PLCH1/EDN1/UNC5B/PIK3C2A/PREX2/PLCB2/CA8/PIP4K2C/FLT1/SELP/GATA3/BTN2A2/PTPN6/GSN/F2R/ANGPT1	17
	GO:0046456	icosanoid biosynthetic process	9/410	47/14773	4.78649e-06	0.000434043	0.000347221	PTGS2/CD74/EDN1/ALOX12/ANXA1/CYP2C8/ALOX5/PLA2G4A/PTGS1	9
	GO:1901342	regulation of vasculature development	24/410	307/14773	5.17285e-06	0.000459306	0.000367431	SULF1/TMEM100/THBS1/BMPER/HEY2/CXCR4/AQP1/EFNB2/PTGS2/DLL4/ANXA1/ALOX5/GATA6/PIK3C2A/SEMA5A/SPARC/HSPG2/CEMIP2/ANXA3/MMRN2/FLT1/ITGA5/STAT3/VEGFC	24
	GO:0001818	negative regulation of cytokine production	20/410	228/14773	5.82341e-06	0.000506518	0.000405199	THBS1/IL33/FCGR2B/BTK/TNFRSF21/CD24/ANXA1/GATA6/PTPRC/SMAD7/WNT11/SRGN/BST2/IFIH1/PRNP/FURIN/GATA3/BTN2A2/PTPN6/VSIR	20
	GO:0048871	multicellular organismal homeostasis	31/410	464/14773	5.96821e-06	0.00050873	0.000406969	PRDM16/CSF1R/CXCR4/AQP1/TMEM64/BMP6/ALDH1A1/PTGS2/GCNT2/EPAS1/CORO1A/ALOX12/CARTPT/OCLN/VCL/TCIRG1/JAM2/PCTP/LYZ/TNFRSF11A/RHAG/CCN2/PECAM1/STAT3/LEPR/ATP6AP1/F2R/ITGB3/HAS2/IL18R1/ANGPT1	31
	GO:0060326	cell chemotaxis	21/410	249/14773	6.31374e-06	0.000518392	0.000414699	THBS1/CSF1R/CXCR4/PRKCD/PPBP/CD74/JAML/EDN1/HRH1/CORO1A/ANXA1/ALOX5/SEMA5A/MMP28/FFAR2/FLT1/TNFRSF11A/ELMO2/PRKCQ/CAMK1D/VEGFC	21
	GO:0045216	cell-cell junction organization	18/410	191/14773	6.32483e-06	0.000518392	0.000414699	GJA5/PKP2/CSF1R/EFNB2/BMP6/RASSF8/OCLN/SMAD7/WNT11/VCL/GJA4/PARD6A/CDH18/CLDN15/MPP7/PECAM1/F2R/NECTIN2	18
	GO:0048017	inositol lipid-mediated signaling	17/410	173/14773	6.53339e-06	0.000520213	0.000416155	CSF1R/PLCH1/EDN1/UNC5B/PIK3C2A/PREX2/PLCB2/CA8/PIP4K2C/FLT1/SELP/GATA3/BTN2A2/PTPN6/GSN/F2R/ANGPT1	17
	GO:0003180	aortic valve morphogenesis	7/410	27/14773	6.61651e-06	0.000520213	0.000416155	HEY2/SMAD6/DLL4/ELN/SLIT3/GATA3/JAG1	7
	GO:0031589	cell-substrate adhesion	25/410	333/14773	6.71321e-06	0.000520213	0.000416155	THBS1/NTNG1/SMAD6/CD44/TMEFF2/FREM1/FERMT3/GCNT2/ADAM9/CORO1A/VCL/ITGA2B/WASHC2C/ITGAV/ITGA5/CCN2/ACER2/PECAM1/CASS4/FN1/JAG1/ITGB3/LAMB2/HAS2/ANGPT1	25
	GO:0045785	positive regulation of cell adhesion	27/410	380/14773	7.96542e-06	0.000606225	0.000484962	MYB/CD44/EFNB2/CD74/GCNT2/CD24/ADAM9/CORO1A/ANXA1/ALOX5/PTPRC/SMAD7/ITGAV/SELP/STX3/GATA3/ITGA5/TNFSF13B/BTN2A2/PRKCQ/CASS4/PTPN6/FN1/TGM2/VSIR/HAS2/ANGPT1	27
	GO:0043410	positive regulation of MAPK cascade	31/410	475/14773	9.54661e-06	0.000711861	0.000569467	THBS1/FCGR2B/BMPER/CSF1R/CXCR4/CD44/MAP3K5/P2RY1/MAP4K3/CD74/GCNT2/IGFBP3/CD24/EDN1/ADAM9/DKK1/CARTPT/PTPRC/ZEB2/ANKRD6/GPR37/RIPK1/MAP3K6/PSAP/TRAF3/FLT1/TNFRSF11A/CCN2/ATP6AP1/F2R/ANGPT1	31
	GO:0003179	heart valve morphogenesis	9/410	51/14773	9.68745e-06	0.000711861	0.000569467	GJA5/HEY2/SMAD6/DLL4/ACVR1/ELN/SLIT3/GATA3/JAG1	9
	GO:0002923	regulation of humoral immune response mediated by circulating immunoglobulin	5/410	12/14773	1.08346e-05	0.000782662	0.000626106	FCGR2B/SUSD4/PTPRC/LTA/PTPN6	5
	GO:0002521	leukocyte differentiation	30/410	457/14773	1.1908e-05	0.000823616	0.000658868	FCGR2B/BTK/MYB/CSF1R/TMEM64/CD74/DLL4/ANXA1/SPI1/CARTPT/PTPRC/NKX2-3/SMAD7/IRF2BP2/RIPK1/TCIRG1/PLCG2/PSAP/ATP7A/MMP9/TNFRSF11A/GATA3/BTN2A2/STAT3/PTPN6/LEPR/ATP6AP1/VSIR/FES/IL18R1	30
	GO:0033002	muscle cell proliferation	17/410	181/14773	1.194e-05	0.000823616	0.000658868	THBS1/MYB/HEY2/MAP3K5/PTGS2/IGFBP3/EDN1/ALOX12/GATA6/ELN/ABCC4/RIPK1/PRKG1/MMP9/STAT3/TGM2/ANGPT1	17
	GO:0070663	regulation of leukocyte proliferation	18/410	200/14773	1.19813e-05	0.000823616	0.000658868	IL33/FCGR2B/BTK/CSF1R/TNFRSF1B/TNFRSF21/CD74/CD24/CORO1A/ANXA1/PTPRC/BST2/PRNP/TNFSF13B/BTN2A2/PRKCQ/PTPN6/VSIR	18
	GO:1903036	positive regulation of response to wounding	10/410	66/14773	1.27906e-05	0.000851773	0.000681393	THBS1/CXCR4/ANXA1/OCLN/PLEK/ENPP4/PLA2G4A/ATP7A/SELP/F2R	10
	GO:1903670	regulation of sprouting angiogenesis	10/410	66/14773	1.27906e-05	0.000851773	0.000681393	THBS1/BMPER/PTGS2/DLL4/ANXA1/ALOX5/PIK3C2A/CEMIP2/MMRN2/ITGA5	10
	GO:0035710	CD4-positive, alpha-beta T cell activation	11/410	81/14773	1.39236e-05	0.000912963	0.000730343	MYB/ANXA1/NKX2-3/SMAD7/TCIRG1/ATP7A/GATA3/PRKCQ/STAT3/VSIR/IL18R1	11
	GO:0006909	phagocytosis	20/410	245/14773	1.69309e-05	0.00108666	0.000869294	COLEC12/THBS1/FCGR2B/PRKCD/CORO1A/ANXA1/PTPRC/ELMO1/NCKAP1/PLCG2/ANXA3/ITGAV/ELMO2/PECAM1/LEPR/CAMK1D/GSN/TGM2/ITGB3/MYD88	20
	GO:0030595	leukocyte chemotaxis	17/410	186/14773	1.70826e-05	0.00108666	0.000869294	THBS1/CSF1R/CXCR4/PPBP/CD74/JAML/EDN1/HRH1/CORO1A/ANXA1/ALOX5/MMP28/FFAR2/FLT1/TNFRSF11A/CAMK1D/VEGFC	17
	GO:0003018	vascular process in circulatory system	16/410	168/14773	1.80756e-05	0.00113291	0.000906296	GJA5/AGTR2/BMP6/P2RY1/PTGS2/GUCY1A1/SMTNL2/EDN1/HRH1/ALOX12/OCLN/PIK3C2A/PRKG1/P2RX1/F2R/ANGPT1	16
	GO:0002790	peptide secretion	28/410	422/14773	1.92471e-05	0.00118885	0.000951048	GJA5/IL33/FCGR2B/AGTR2/GNPTAB/BMP6/CD74/LCP2/EDN1/ADAM9/LTBP4/ANXA1/CARTPT/ALOX5/PLEK/RAB15/SRGN/PARD6A/TCIRG1/FFAR2/PSAP/SLC16A2/SLC16A1/TNFSF13B/BTN2A2/VEGFC/F2R/P3H1	28
	GO:0001894	tissue homeostasis	19/410	228/14773	2.0593e-05	0.00125382	0.00100302	CSF1R/TMEM64/PTGS2/GCNT2/EPAS1/CORO1A/CARTPT/OCLN/VCL/TCIRG1/JAM2/LYZ/TNFRSF11A/CCN2/PECAM1/ATP6AP1/F2R/ITGB3/ANGPT1	19
	GO:0090303	positive regulation of wound healing	9/410	56/14773	2.13412e-05	0.00128107	0.00102482	THBS1/CXCR4/ANXA1/OCLN/PLEK/ENPP4/PLA2G4A/SELP/F2R	9
	GO:0045860	positive regulation of protein kinase activity	31/410	498/14773	2.40924e-05	0.00142614	0.00114087	THBS1/CSF1R/CXCR4/PRKCD/MAP3K5/MAP4K3/CD74/LCP2/CD24/EDN1/ADAM9/DKK1/CARTPT/PTPRC/DAB1/ZEB2/WNT11/GPRC5B/TOM1L1/AGAP2/RIPK1/MAP3K6/PRNP/MMD/FLT1/TNFRSF11A/CASS4/VEGFC/F2R/ITGB3/ANGPT1	31
	GO:0008015	blood circulation	30/410	478/14773	2.8007e-05	0.00163515	0.00130807	GJA5/PKP2/ACSM3/HEY2/CXCR4/AGTR2/BMP6/P2RY1/PTGS2/DLL4/GUCY1A1/KCNJ2/EPAS1/SMTNL2/EDN1/ATP2A3/HRH1/ALOX12/CARTPT/OCLN/PIK3C2A/SMAD7/ELN/PTGS1/PRKG1/CCN2/P2RX1/VEGFC/F2R/ANGPT1	30
	GO:0045765	regulation of angiogenesis	21/410	275/14773	2.85325e-05	0.00164332	0.0013146	SULF1/THBS1/BMPER/CXCR4/AQP1/PTGS2/DLL4/ANXA1/ALOX5/GATA6/PIK3C2A/SEMA5A/SPARC/HSPG2/CEMIP2/ANXA3/MMRN2/FLT1/ITGA5/STAT3/VEGFC	21
	GO:0002449	lymphocyte mediated immunity	18/410	214/14773	2.99456e-05	0.00166643	0.00133309	FCGR2B/BTK/C7/TNFRSF1B/PRKCD/SUSD4/CD74/CORO1A/PTPRC/SMAD7/TCIRG1/LTA/GATA3/PTPN6/RFTN1/JAG1/NECTIN2/IL18R1	18
	GO:1904018	positive regulation of vasculature development	16/410	175/14773	3.0005e-05	0.00166643	0.00133309	TMEM100/THBS1/BMPER/CXCR4/AQP1/EFNB2/PTGS2/ANXA1/GATA6/PIK3C2A/SEMA5A/ANXA3/FLT1/ITGA5/STAT3/VEGFC	16
	GO:1903037	regulation of leukocyte cell-cell adhesion	21/410	276/14773	3.01067e-05	0.00166643	0.00133309	FCGR2B/MYB/CD44/EFNB2/TNFRSF21/CD74/CD24/CORO1A/ANXA1/ALOX5/PTPRC/SMAD7/PRNP/SELP/GATA3/TNFSF13B/BTN2A2/PRKCQ/PTPN6/VSIR/HAS2	21
	GO:0050867	positive regulation of cell activation	22/410	298/14773	3.10198e-05	0.00167816	0.00134248	THBS1/IL33/BTK/MYB/EFNB2/CD74/CD24/CORO1A/ANXA1/PTPRC/PLEK/PLA2G4A/RPS6KA1/SELP/GATA3/TNFSF13B/CCN2/BTN2A2/PRKCQ/PTPN6/NECTIN2/VSIR	22
	GO:0003206	cardiac chamber morphogenesis	13/410	121/14773	3.11063e-05	0.00167816	0.00134248	GJA5/PKP2/HEY2/ADGRG6/SMAD6/DLL4/ACVR1/GATA6/SMAD7/WNT11/SLIT3/GATA3/JAG1	13
	GO:0050731	positive regulation of peptidyl-tyrosine phosphorylation	15/410	157/14773	3.17099e-05	0.00168935	0.00135143	CSF1R/CD44/BMP6/CD74/ACVR1/CD24/PTPRC/GPRC5B/PRNP/ITGA5/PECAM1/CASS4/STAT3/ITGB3/ANGPT1	15
	GO:0070661	leukocyte proliferation	20/410	257/14773	3.37436e-05	0.00170257	0.00136201	IL33/FCGR2B/BTK/CSF1R/TNFRSF1B/PRKCD/TNFRSF21/CD74/CD24/CORO1A/ANXA1/PTPRC/BST2/TCIRG1/PRNP/TNFSF13B/BTN2A2/PRKCQ/PTPN6/VSIR	20
	GO:0010543	regulation of platelet activation	7/410	34/14773	3.38897e-05	0.00170257	0.00136201	PRKCD/ALOX12/PLEK/PLA2G4A/PRKG1/SELP/PRKCQ	7
	GO:0035296	regulation of tube diameter	13/410	122/14773	3.39555e-05	0.00170257	0.00136201	GJA5/AGTR2/P2RY1/PTGS2/GUCY1A1/SMTNL2/EDN1/HRH1/ALOX12/PIK3C2A/PRKG1/P2RX1/F2R	13
	GO:0046631	alpha-beta T cell activation	13/410	122/14773	3.39555e-05	0.00170257	0.00136201	MYB/ANXA1/PTPRC/NKX2-3/SMAD7/TCIRG1/PSAP/ATP7A/GATA3/PRKCQ/STAT3/VSIR/IL18R1	13
	GO:0097746	regulation of blood vessel diameter	13/410	122/14773	3.39555e-05	0.00170257	0.00136201	GJA5/AGTR2/P2RY1/PTGS2/GUCY1A1/SMTNL2/EDN1/HRH1/ALOX12/PIK3C2A/PRKG1/P2RX1/F2R	13
	GO:0035150	regulation of tube size	13/410	123/14773	3.703e-05	0.00183514	0.00146806	GJA5/AGTR2/P2RY1/PTGS2/GUCY1A1/SMTNL2/EDN1/HRH1/ALOX12/PIK3C2A/PRKG1/P2RX1/F2R	13
	GO:0052548	regulation of endopeptidase activity	24/410	348/14773	4.11805e-05	0.00201737	0.00161384	THBS1/AQP1/CD44/MAP3K5/PTGS2/ATP2A3/ALOX12/TNFSF10/PSMB8/BST2/RIPK1/PRNP/RPS6KA1/FURIN/MMP9/CCN2/SERPINB6/ACER2/P2RX1/STAT3/GSN/F2R/VSIR/TFPI	24
	GO:0022409	positive regulation of cell-cell adhesion	19/410	241/14773	4.43177e-05	0.00214639	0.00171705	MYB/CD44/EFNB2/CD74/GCNT2/CD24/CORO1A/ANXA1/ALOX5/PTPRC/SMAD7/SELP/GATA3/TNFSF13B/BTN2A2/PRKCQ/PTPN6/VSIR/HAS2	19
	GO:0052547	regulation of peptidase activity	25/410	373/14773	4.56555e-05	0.00218633	0.001749	THBS1/AQP1/CD44/MAP3K5/PTGS2/ATP2A3/ALOX12/TNFSF10/PSMB8/BST2/RIPK1/PRNP/RPS6KA1/FURIN/MMP9/CCN2/SERPINB6/ACER2/P2RX1/STAT3/FN1/GSN/F2R/VSIR/TFPI	25
	GO:0050727	regulation of inflammatory response	22/410	306/14773	4.62993e-05	0.00219253	0.00175396	IL33/FCGR2B/BTK/TNFRSF1B/PRKCD/PTGS2/ANXA1/ALOX5/PTPRC/GPRC5B/RIPK1/IL17D/LTA/FFAR2/SIGLEC10/PLD3/MMP9/TNFRSF11A/GATA3/STAT3/TGM2/MYD88	22
	GO:0030098	lymphocyte differentiation	22/410	307/14773	4.86202e-05	0.00227714	0.00182164	FCGR2B/BTK/MYB/CD74/DLL4/ANXA1/SPI1/PTPRC/NKX2-3/SMAD7/IRF2BP2/TCIRG1/PLCG2/PSAP/ATP7A/GATA3/BTN2A2/STAT3/PTPN6/LEPR/VSIR/IL18R1	22
	GO:1903039	positive regulation of leukocyte cell-cell adhesion	17/410	202/14773	4.92847e-05	0.00228317	0.00182647	MYB/CD44/EFNB2/CD74/CD24/CORO1A/ANXA1/ALOX5/PTPRC/SELP/GATA3/TNFSF13B/BTN2A2/PRKCQ/PTPN6/VSIR/HAS2	17
	GO:0048010	vascular endothelial growth factor receptor signaling pathway	11/410	93/14773	5.19799e-05	0.00238213	0.00190563	SULF1/CLEC14A/ELMO1/NCKAP1/MMRN2/ITGAV/FLT1/ITGA5/ELMO2/VEGFC/ITGB3	11
	GO:0032677	regulation of interleukin-8 production	9/410	63/14773	5.61735e-05	0.00253398	0.00202711	CD74/ANXA1/PTPRC/RIPK1/IL17D/FFAR2/STAT3/F2R/MYD88	9
	GO:0002697	regulation of immune effector process	24/410	355/14773	5.64825e-05	0.00253398	0.00202711	IL33/FCGR2B/BTK/MYB/C7/TNFRSF1B/SUSD4/CD74/ANXA1/CFH/PTPRC/SMAD7/GPRC5B/BST2/LTA/FFAR2/RNF26/STXBP2/TRAF3/GATA3/PTPN6/NECTIN2/FES/IL18R1	24
	GO:0032963	collagen metabolic process	11/410	94/14773	5.74275e-05	0.00254954	0.00203956	MYB/MMP16/TRAM2/MMP28/FURIN/P3H3/MMP9/CCN2/F2R/VSIR/P3H1	11
	GO:0003013	circulatory system process	30/410	498/14773	5.97103e-05	0.00262356	0.00209877	GJA5/PKP2/ACSM3/HEY2/CXCR4/AGTR2/BMP6/P2RY1/PTGS2/DLL4/GUCY1A1/KCNJ2/EPAS1/SMTNL2/EDN1/ATP2A3/HRH1/ALOX12/CARTPT/OCLN/PIK3C2A/SMAD7/ELN/PTGS1/PRKG1/CCN2/P2RX1/VEGFC/F2R/ANGPT1	30
	GO:0001516	prostaglandin biosynthetic process	6/410	26/14773	6.32887e-05	0.00270995	0.00216788	PTGS2/CD74/EDN1/ANXA1/PLA2G4A/PTGS1	6
	GO:0046457	prostanoid biosynthetic process	6/410	26/14773	6.32887e-05	0.00270995	0.00216788	PTGS2/CD74/EDN1/ANXA1/PLA2G4A/PTGS1	6
	GO:0043534	blood vessel endothelial cell migration	12/410	112/14773	6.42101e-05	0.00270995	0.00216788	CLEC14A/THBS1/EFNB2/AGTR2/PTGS2/DLL4/ALOX12/ANXA1/PIK3C2A/MMRN2/VEGFC/ANGPT1	12
	GO:0043299	leukocyte degranulation	30/410	500/14773	6.42199e-05	0.00270995	0.00216788	FCGR2B/BTK/TNFRSF1B/PRKCD/CD44/PPBP/MANBA/CORO1A/ALOX5/PTPRC/RAB37/VCL/GCA/BST2/TMEM63A/TCIRG1/ENPP4/ANXA3/LYZ/PSAP/MMP9/ITGAV/STXBP2/SERPINB6/PECAM1/P2RX1/PTPN6/GSN/SLC44A2/FES	30
	GO:0001974	blood vessel remodeling	7/410	38/14773	7.22478e-05	0.00301882	0.00241497	AGTR2/DLL4/EPAS1/BGN/ATP7A/JAG1/TGM2	7
	GO:0046514	ceramide catabolic process	5/410	17/14773	7.54608e-05	0.00309244	0.00247386	PRKCD/GALC/PSAP/ACER2/GBA2	5
	GO:0071636	positive regulation of transforming growth factor beta production	5/410	17/14773	7.54608e-05	0.00309244	0.00247386	THBS1/MYB/PTGS2/WNT11/FURIN	5
	GO:0002042	cell migration involved in sprouting angiogenesis	8/410	52/14773	8.48431e-05	0.00341133	0.00272897	CLEC14A/THBS1/EFNB2/PTGS2/DLL4/ANXA1/PIK3C2A/MMRN2	8
	GO:0006636	unsaturated fatty acid biosynthetic process	8/410	52/14773	8.48431e-05	0.00341133	0.00272897	PTGS2/CD74/EDN1/ALOX12/ANXA1/ALOX5/PLA2G4A/PTGS1	8
	GO:0018108	peptidyl-tyrosine phosphorylation	22/410	320/14773	8.98174e-05	0.00357759	0.00286196	BMX/BTK/CSF1R/PRKCD/CD44/BMP6/CD74/ACVR1/CD24/PTPRC/GPRC5B/PRNP/FLT1/ITGA5/SLA/PECAM1/CASS4/STAT3/PTPN6/ITGB3/FES/ANGPT1	22
	GO:0030149	sphingolipid catabolic process	6/410	28/14773	9.88084e-05	0.00382838	0.00306259	PRKCD/GALC/PDXDC1/PSAP/ACER2/GBA2	6
	GO:0030194	positive regulation of blood coagulation	6/410	28/14773	9.88084e-05	0.00382838	0.00306259	THBS1/PLEK/ENPP4/PLA2G4A/SELP/F2R	6
	GO:1900048	positive regulation of hemostasis	6/410	28/14773	9.88084e-05	0.00382838	0.00306259	THBS1/PLEK/ENPP4/PLA2G4A/SELP/F2R	6
	GO:0018212	peptidyl-tyrosine modification	22/410	323/14773	0.000102903	0.00394978	0.00315971	BMX/BTK/CSF1R/PRKCD/CD44/BMP6/CD74/ACVR1/CD24/PTPRC/GPRC5B/PRNP/FLT1/ITGA5/SLA/PECAM1/CASS4/STAT3/PTPN6/ITGB3/FES/ANGPT1	22
	GO:0043281	regulation of cysteine-type endopeptidase activity involved in apoptotic process	16/410	194/14773	0.000103795	0.00394978	0.00315971	THBS1/AQP1/CD44/MAP3K5/PTGS2/ATP2A3/ALOX12/TNFSF10/RIPK1/RPS6KA1/MMP9/CCN2/ACER2/P2RX1/GSN/F2R	16
	GO:0045766	positive regulation of angiogenesis	14/410	155/14773	0.000106626	0.00402157	0.00321714	THBS1/BMPER/CXCR4/AQP1/PTGS2/ANXA1/GATA6/PIK3C2A/SEMA5A/ANXA3/FLT1/ITGA5/STAT3/VEGFC	14
	GO:0003158	endothelium development	12/410	119/14773	0.000115884	0.00433242	0.00346581	GJA5/TMEM100/HEY2/CXCR4/BMP6/DLL4/ACVR1/ALOX12/VCL/GJA4/PECAM1/JAG1	12
	GO:0050730	regulation of peptidyl-tyrosine phosphorylation	17/410	217/14773	0.000119755	0.00443823	0.00355045	CSF1R/PRKCD/CD44/BMP6/CD74/ACVR1/CD24/PTPRC/GPRC5B/PRNP/ITGA5/PECAM1/CASS4/STAT3/PTPN6/ITGB3/ANGPT1	17
	GO:0050820	positive regulation of coagulation	6/410	29/14773	0.000121693	0.00447117	0.0035768	THBS1/PLEK/ENPP4/PLA2G4A/SELP/F2R	6
	GO:0032637	interleukin-8 production	9/410	70/14773	0.00013009	0.00473883	0.00379092	CD74/ANXA1/PTPRC/RIPK1/IL17D/FFAR2/STAT3/F2R/MYD88	9
	GO:0022408	negative regulation of cell-cell adhesion	14/410	159/14773	0.000139974	0.00505567	0.00404439	FCGR2B/PRKCD/BMP6/TNFRSF21/CD74/ALOX12/ANXA1/SMAD7/PRNP/PRKG1/BTN2A2/PTPN6/JAG1/VSIR	14
	GO:0050729	positive regulation of inflammatory response	12/410	122/14773	0.000147131	0.00525524	0.00420404	IL33/BTK/PTGS2/GPRC5B/RIPK1/IL17D/LTA/FFAR2/TNFRSF11A/STAT3/TGM2/MYD88	12
	GO:0061311	cell surface receptor signaling pathway involved in heart development	6/410	30/14773	0.000148588	0.00525524	0.00420404	HEY2/DLL4/ACVR1/DKK1/WNT11/JAG1	6
	GO:2000146	negative regulation of cell motility	19/410	264/14773	0.000149199	0.00525524	0.00420404	SULF1/THBS1/IL33/TMEFF2/AGTR2/CD74/IGFBP3/DLL4/SMAD7/WNT11/VCL/BST2/MMP28/PRKG1/MMRN2/ARHGDIB/GATA3/STAT3/JAG1	19
	GO:0043535	regulation of blood vessel endothelial cell migration	10/410	88/14773	0.000159125	0.00551376	0.00441084	THBS1/AGTR2/PTGS2/DLL4/ALOX12/ANXA1/PIK3C2A/MMRN2/VEGFC/ANGPT1	10
	GO:1901570	fatty acid derivative biosynthetic process	10/410	88/14773	0.000159125	0.00551376	0.00441084	PTGS2/CD74/EDN1/ALOX12/ANXA1/CYP2C8/PPT2/ALOX5/PLA2G4A/PTGS1	10
	GO:0016064	immunoglobulin mediated immune response	11/410	106/14773	0.000171797	0.00590481	0.00472368	FCGR2B/BTK/C7/PRKCD/SUSD4/CD74/PTPRC/TCIRG1/LTA/PTPN6/NECTIN2	11
	GO:0001819	positive regulation of cytokine production	24/410	382/14773	0.000174669	0.00595552	0.00476424	SULF1/THBS1/IL33/MYB/AGTR2/PTGS2/CD74/ANXA1/PTPRC/WNT11/GPRC5B/IFIH1/RIPK1/IL17D/LTA/PLCG2/FFAR2/FURIN/GATA3/PRKCQ/STAT3/F2R/MYD88/IL18R1	24
	GO:0003177	pulmonary valve development	5/410	20/14773	0.0001765	0.00597017	0.00477596	GJA5/HEY2/TNFRSF1B/SMAD6/JAG1	5
	GO:0046466	membrane lipid catabolic process	6/410	31/14773	0.000179977	0.00600187	0.00480132	PRKCD/GALC/PDXDC1/PSAP/ACER2/GBA2	6
	GO:0060411	cardiac septum morphogenesis	9/410	73/14773	0.000180492	0.00600187	0.00480132	GJA5/HEY2/SMAD6/ACVR1/GATA6/SMAD7/WNT11/SLIT3/JAG1	9
	GO:0003012	muscle system process	24/410	383/14773	0.000181662	0.00600187	0.00480132	SULF1/TACR1/GJA5/PKP2/HEY2/TNFRSF1B/CXCR4/AGTR2/P2RY1/PTGS2/SORBS2/GUCY1A1/KCNJ2/EDN1/GATA6/PIK3C2A/SMAD7/VCL/PRKG1/CCN2/P2RX1/GSN/F2R/LMCD1	24
	GO:0002824	positive regulation of adaptive immune response based on somatic recombination of immune receptors built from immunoglobulin superfamily domains	10/410	90/14773	0.000192003	0.00627495	0.00501977	BTK/ANXA1/PTPRC/LTA/PLA2G4A/GATA3/TNFSF13B/PRKCQ/NECTIN2/IL18R1	10
	GO:0050670	regulation of lymphocyte proliferation	15/410	184/14773	0.000192872	0.00627495	0.00501977	FCGR2B/BTK/TNFRSF1B/TNFRSF21/CD74/CD24/CORO1A/ANXA1/PTPRC/PRNP/TNFSF13B/BTN2A2/PRKCQ/PTPN6/VSIR	15
	GO:0032944	regulation of mononuclear cell proliferation	15/410	185/14773	0.000204684	0.00656538	0.00525211	FCGR2B/BTK/TNFRSF1B/TNFRSF21/CD74/CD24/CORO1A/ANXA1/PTPRC/PRNP/TNFSF13B/BTN2A2/PRKCQ/PTPN6/VSIR	15
	GO:0040013	negative regulation of locomotion	20/410	293/14773	0.000204879	0.00656538	0.00525211	SULF1/THBS1/IL33/TMEFF2/AGTR2/CD74/IGFBP3/DLL4/SEMA5A/SMAD7/WNT11/VCL/BST2/MMP28/PRKG1/MMRN2/ARHGDIB/GATA3/STAT3/JAG1	20
	GO:0048660	regulation of smooth muscle cell proliferation	12/410	127/14773	0.000215242	0.00680713	0.0054455	THBS1/MYB/MAP3K5/PTGS2/IGFBP3/EDN1/ALOX12/ELN/ABCC4/PRKG1/MMP9/TGM2	12
	GO:0035987	endodermal cell differentiation	7/410	45/14773	0.000219808	0.00680713	0.0054455	DKK1/MIXL1/GATA6/MMP9/ITGAV/ITGA5/FN1	7
	GO:0046850	regulation of bone remodeling	7/410	45/14773	0.000219808	0.00680713	0.0054455	CSF1R/TMEM64/CARTPT/TNFRSF11A/LEPR/ATP6AP1/ITGB3	7
	GO:0019724	B cell mediated immunity	11/410	109/14773	0.000220176	0.00680713	0.0054455	FCGR2B/BTK/C7/PRKCD/SUSD4/CD74/PTPRC/TCIRG1/LTA/PTPN6/NECTIN2	11
	GO:0030336	negative regulation of cell migration	18/410	250/14773	0.000220409	0.00680713	0.0054455	SULF1/THBS1/IL33/TMEFF2/AGTR2/CD74/IGFBP3/DLL4/SMAD7/WNT11/VCL/BST2/MMP28/PRKG1/MMRN2/ARHGDIB/STAT3/JAG1	18
	GO:0002718	regulation of cytokine production involved in immune response	9/410	75/14773	0.00022239	0.00681891	0.00545492	BTK/TNFRSF1B/CD74/SMAD7/GPRC5B/BST2/FFAR2/GATA3/IL18R1	9
	GO:0046479	glycosphingolipid catabolic process	4/410	12/14773	0.000242466	0.00738136	0.00590487	PRKCD/GALC/PSAP/GBA2	4
	GO:0051271	negative regulation of cellular component movement	20/410	297/14773	0.000245019	0.00740618	0.00592473	SULF1/THBS1/IL33/TMEFF2/AGTR2/CD74/IGFBP3/DLL4/SEMA5A/SMAD7/WNT11/VCL/BST2/MMP28/PRKG1/MMRN2/ARHGDIB/GATA3/STAT3/JAG1	20
	GO:0002700	regulation of production of molecular mediator of immune response	12/410	129/14773	0.000249178	0.00742655	0.00594102	IL33/FCGR2B/BTK/TNFRSF1B/CD74/PTPRC/SMAD7/GPRC5B/BST2/FFAR2/GATA3/IL18R1	12
	GO:0048659	smooth muscle cell proliferation	12/410	129/14773	0.000249178	0.00742655	0.00594102	THBS1/MYB/MAP3K5/PTGS2/IGFBP3/EDN1/ALOX12/ELN/ABCC4/PRKG1/MMP9/TGM2	12
	GO:0035633	maintenance of blood-brain barrier	6/410	33/14773	0.000258335	0.00764599	0.00611656	PTGS2/OCLN/VCL/JAM2/PECAM1/ANGPT1	6
	GO:0002429	immune response-activating cell surface receptor signaling pathway	21/410	322/14773	0.000266982	0.00779367	0.0062347	BMX/FCGR2B/BTK/PRKCD/TNFRSF21/LCP2/FYB1/PSMB8/PTPRC/ELMO1/NCKAP1/PRNP/PLCG2/FFAR2/GATA3/ELMO2/BTN2A2/PRKCQ/PTPN6/RFTN1/NECTIN2	21
	GO:0002757	immune response-activating signal transduction	21/410	322/14773	0.000266982	0.00779367	0.0062347	BMX/FCGR2B/BTK/PRKCD/TNFRSF21/LCP2/FYB1/PSMB8/PTPRC/ELMO1/NCKAP1/PRNP/PLCG2/FFAR2/GATA3/ELMO2/BTN2A2/PRKCQ/PTPN6/RFTN1/NECTIN2	21
	GO:0042119	neutrophil activation	27/410	467/14773	0.000270764	0.00785033	0.00628003	FCGR2B/TNFRSF1B/PRKCD/CD44/PPBP/MANBA/ALOX5/PTPRC/RAB37/VCL/GCA/BST2/TMEM63A/TCIRG1/ENPP4/ANXA3/LYZ/PSAP/MMP9/ITGAV/STXBP2/SERPINB6/PECAM1/P2RX1/PTPN6/GSN/SLC44A2	27
	GO:0032103	positive regulation of response to external stimulus	26/410	443/14773	0.000278211	0.00801171	0.00640913	THBS1/IL33/BTK/CSF1R/CXCR4/PRKCD/BMP6/PTGS2/CD74/EDN1/PSMB8/SEMA5A/GPRC5B/RIPK1/IL17D/LTA/PLCG2/FFAR2/TNFRSF11A/STX3/STAT3/CAMK1D/VEGFC/TGM2/NECTIN2/MYD88	26
	GO:0018149	peptide cross-linking	5/410	22/14773	0.000286376	0.00813109	0.00650463	THBS1/BGN/ANXA1/FN1/TGM2	5
	GO:0007043	cell-cell junction assembly	12/410	131/14773	0.00028756	0.00813109	0.00650463	GJA5/PKP2/OCLN/SMAD7/WNT11/VCL/GJA4/PARD6A/CDH18/CLDN15/MPP7/PECAM1	12
	GO:1903706	regulation of hemopoiesis	26/410	444/14773	0.00028808	0.00813109	0.00650463	THBS1/FCGR2B/BTK/MYB/TMEM64/CD74/ANXA1/SPI1/CARTPT/MIXL1/PSMB8/PTPRC/SMAD7/RIPK1/ITGA2B/IL17D/GATA3/BTN2A2/PRKCQ/STAT3/PTPN6/JAG1/ATP6AP1/VSIR/ASH2L/FES	26
	GO:0032757	positive regulation of interleukin-8 production	7/410	47/14773	0.000290454	0.00814418	0.0065151	CD74/RIPK1/IL17D/FFAR2/STAT3/F2R/MYD88	7
	GO:0030099	myeloid cell differentiation	24/410	396/14773	0.000297969	0.00824809	0.00659823	THBS1/CSF1R/TMEM64/CD74/EPAS1/CLEC1B/SOX6/SPI1/CARTPT/NKX2-3/RIPK1/ITGA2B/TCIRG1/MMP9/TNFRSF11A/GATA3/RHAG/PRKCQ/STAT3/PTPN6/JAG1/ATP6AP1/ASH2L/FES	24
	GO:0043647	inositol phosphate metabolic process	8/410	62/14773	0.000299382	0.00824809	0.00659823	P2RY1/PLCH1/HRH1/PLEK/SYNJ2/PLCB2/PLCG2/ISYNA1	8
	GO:0002821	positive regulation of adaptive immune response	10/410	95/14773	0.000299966	0.00824809	0.00659823	BTK/ANXA1/PTPRC/LTA/PLA2G4A/GATA3/TNFSF13B/PRKCQ/NECTIN2/IL18R1	10
	GO:0032970	regulation of actin filament-based process	23/410	373/14773	0.000310573	0.00848501	0.00678775	GJA5/PKP2/SYNPO/CSF1R/CGNL1/PRKCD/TMEFF2/KCNJ2/EDN1/CORO1A/PLEK/SEMA5A/WNT11/ELN/NCKAP1/BST2/C9orf72/ARHGDIB/WASHC2C/CCN2/GBA2/GSN/FES	23
	GO:0002285	lymphocyte activation involved in immune response	13/410	152/14773	0.00032003	0.00864308	0.00691421	FCGR2B/MYB/CD74/CORO1A/ANXA1/PTPRC/NKX2-3/SMAD7/PLCG2/ATP7A/GATA3/STAT3/IL18R1	13
	GO:2000116	regulation of cysteine-type endopeptidase activity	16/410	214/14773	0.000320414	0.00864308	0.00691421	THBS1/AQP1/CD44/MAP3K5/PTGS2/ATP2A3/ALOX12/TNFSF10/RIPK1/RPS6KA1/MMP9/CCN2/ACER2/P2RX1/GSN/F2R	16
	GO:0003007	heart morphogenesis	17/410	236/14773	0.000325699	0.00873037	0.00698403	GJA5/TMEM100/PKP2/HEY2/ADGRG6/SMAD6/DLL4/ACVR1/DKK1/GATA6/SMAD7/WNT11/ELN/SLIT3/GATA3/JAG1/HAS2	17
	GO:0036230	granulocyte activation	27/410	473/14773	0.000331245	0.00880719	0.00704549	FCGR2B/TNFRSF1B/PRKCD/CD44/PPBP/MANBA/ALOX5/PTPRC/RAB37/VCL/GCA/BST2/TMEM63A/TCIRG1/ENPP4/ANXA3/LYZ/PSAP/MMP9/ITGAV/STXBP2/SERPINB6/PECAM1/P2RX1/PTPN6/GSN/SLC44A2	27
	GO:0002253	activation of immune response	24/410	399/14773	0.000332698	0.00880719	0.00704549	BMX/FCGR2B/BTK/C7/PRKCD/SUSD4/TNFRSF21/LCP2/CFH/FYB1/PSMB8/PTPRC/ELMO1/NCKAP1/PRNP/PLCG2/FFAR2/GATA3/ELMO2/BTN2A2/PRKCQ/PTPN6/RFTN1/NECTIN2	24
	GO:0019377	glycolipid catabolic process	4/410	13/14773	0.000342582	0.00895757	0.00716579	PRKCD/GALC/PSAP/GBA2	4
	GO:0045217	cell-cell junction maintenance	4/410	13/14773	0.000342582	0.00895757	0.00716579	CSF1R/RASSF8/PARD6A/F2R	4
	GO:0050863	regulation of T cell activation	19/410	282/14773	0.000345883	0.00896769	0.00717389	FCGR2B/MYB/TNFRSF1B/EFNB2/TNFRSF21/CD74/CD24/CORO1A/ANXA1/PTPRC/SMAD7/PRNP/GATA3/TNFSF13B/BTN2A2/PRKCQ/PTPN6/GSN/VSIR	19
	GO:0002768	immune response-regulating cell surface receptor signaling pathway	22/410	352/14773	0.000347177	0.00896769	0.00717389	BMX/FCGR2B/BTK/PRKCD/TNFRSF21/LCP2/CD24/FYB1/PSMB8/PTPRC/ELMO1/NCKAP1/PRNP/PLCG2/FFAR2/GATA3/ELMO2/BTN2A2/PRKCQ/PTPN6/RFTN1/NECTIN2	22
	GO:0002920	regulation of humoral immune response	8/410	64/14773	0.000373468	0.00951934	0.00761519	FCGR2B/C7/SUSD4/SPNS2/CFH/PTPRC/LTA/PTPN6	8
	GO:0030217	T cell differentiation	16/410	217/14773	0.000374295	0.00951934	0.00761519	MYB/CD74/DLL4/ANXA1/PTPRC/NKX2-3/SMAD7/TCIRG1/PSAP/ATP7A/GATA3/BTN2A2/STAT3/LEPR/VSIR/IL18R1	16
	GO:0002764	immune response-regulating signaling pathway	22/410	354/14773	0.000375235	0.00951934	0.00761519	BMX/FCGR2B/BTK/PRKCD/TNFRSF21/LCP2/CD24/FYB1/PSMB8/PTPRC/ELMO1/NCKAP1/PRNP/PLCG2/FFAR2/GATA3/ELMO2/BTN2A2/PRKCQ/PTPN6/RFTN1/NECTIN2	22
	GO:0023061	signal release	27/410	479/14773	0.000403384	0.0100619	0.00804923	GJA5/FCGR2B/BTK/MYB/AGTR2/BMP6/P2RY1/LCP2/EDN1/LTBP4/ANXA1/CARTPT/ALOX5/SRGN/ABCC4/TCIRG1/FFAR2/SLC16A2/STXBP2/TNFRSF11A/STX3/GATA3/SLC16A1/BTN2A2/P2RX1/F2R/GIT1	27
	GO:0043312	neutrophil degranulation	26/410	454/14773	0.000405157	0.0100619	0.00804923	TNFRSF1B/PRKCD/CD44/PPBP/MANBA/ALOX5/PTPRC/RAB37/VCL/GCA/BST2/TMEM63A/TCIRG1/ENPP4/ANXA3/LYZ/PSAP/MMP9/ITGAV/STXBP2/SERPINB6/PECAM1/P2RX1/PTPN6/GSN/SLC44A2	26
	GO:0001935	endothelial cell proliferation	12/410	136/14773	0.000406065	0.0100619	0.00804923	SULF1/THBS1/BMPER/BMP6/DLL4/ALOX5/SEMA5A/SPARC/FLT1/STAT3/VEGFC/ITGB3	12
	GO:0014065	phosphatidylinositol 3-kinase signaling	12/410	136/14773	0.000406065	0.0100619	0.00804923	EDN1/UNC5B/PIK3C2A/PREX2/PIP4K2C/FLT1/SELP/GATA3/BTN2A2/PTPN6/F2R/ANGPT1	12
	GO:1903524	positive regulation of blood circulation	8/410	65/14773	0.000415744	0.0102422	0.00819347	GJA5/HEY2/PTGS2/SMTNL2/EDN1/HRH1/CCN2/F2R	8
	GO:0090049	regulation of cell migration involved in sprouting angiogenesis	6/410	36/14773	0.0004235	0.010361	0.00828846	THBS1/PTGS2/DLL4/ANXA1/PIK3C2A/MMRN2	6
	GO:0050866	negative regulation of cell activation	14/410	177/14773	0.000425785	0.010361	0.00828846	FCGR2B/BTK/PRKCD/TNFRSF21/CD74/ALOX12/ANXA1/PTPRC/SMAD7/PRNP/PRKG1/BTN2A2/PTPN6/VSIR	14
	GO:0050819	negative regulation of coagulation	7/410	50/14773	0.000429506	0.010361	0.00828846	THBS1/PRKCD/EDN1/ALOX12/PROCR/PRKG1/TFPI	7
	GO:0002694	regulation of leukocyte activation	26/410	456/14773	0.000433057	0.010361	0.00828846	THBS1/IL33/FCGR2B/BTK/MYB/TNFRSF1B/EFNB2/TNFRSF21/CD74/CD24/CORO1A/ANXA1/PTPRC/SMAD7/PRNP/PLA2G4A/STXBP2/GATA3/TNFSF13B/BTN2A2/PRKCQ/PTPN6/GSN/NECTIN2/VSIR/FES	26
	GO:0042129	regulation of T cell proliferation	12/410	137/14773	0.000434145	0.010361	0.00828846	TNFRSF1B/TNFRSF21/CD24/CORO1A/ANXA1/PTPRC/PRNP/TNFSF13B/BTN2A2/PRKCQ/PTPN6/VSIR	12
	GO:0002286	T cell activation involved in immune response	9/410	82/14773	0.000437581	0.010361	0.00828846	FCGR2B/MYB/CD74/ANXA1/SMAD7/ATP7A/GATA3/STAT3/IL18R1	9
	GO:0048661	positive regulation of smooth muscle cell proliferation	9/410	82/14773	0.000437581	0.010361	0.00828846	THBS1/MYB/MAP3K5/PTGS2/EDN1/ALOX12/ABCC4/MMP9/TGM2	9
	GO:0032620	interleukin-17 production	5/410	24/14773	0.000441566	0.0103975	0.00831772	PRNP/PRKCQ/RFTN1/VSIR/MYD88	5
	GO:0002283	neutrophil activation involved in immune response	26/410	457/14773	0.00044763	0.0104824	0.00838563	TNFRSF1B/PRKCD/CD44/PPBP/MANBA/ALOX5/PTPRC/RAB37/VCL/GCA/BST2/TMEM63A/TCIRG1/ENPP4/ANXA3/LYZ/PSAP/MMP9/ITGAV/STXBP2/SERPINB6/PECAM1/P2RX1/PTPN6/GSN/SLC44A2	26
	GO:0050851	antigen receptor-mediated signaling pathway	16/410	222/14773	0.000481493	0.0110764	0.00886077	BMX/FCGR2B/BTK/TNFRSF21/LCP2/FYB1/PSMB8/PTPRC/PRNP/PLCG2/GATA3/BTN2A2/PRKCQ/PTPN6/RFTN1/NECTIN2	16
	GO:0002712	regulation of B cell mediated immunity	7/410	51/14773	0.000486135	0.0110764	0.00886077	FCGR2B/BTK/SUSD4/PTPRC/LTA/PTPN6/NECTIN2	7
	GO:0002889	regulation of immunoglobulin mediated immune response	7/410	51/14773	0.000486135	0.0110764	0.00886077	FCGR2B/BTK/SUSD4/PTPRC/LTA/PTPN6/NECTIN2	7
	GO:0006940	regulation of smooth muscle contraction	7/410	51/14773	0.000486135	0.0110764	0.00886077	TACR1/PTGS2/GUCY1A1/EDN1/PRKG1/P2RX1/F2R	7
	GO:0042093	T-helper cell differentiation	7/410	51/14773	0.000486135	0.0110764	0.00886077	MYB/ANXA1/SMAD7/ATP7A/GATA3/STAT3/IL18R1	7
	GO:0001937	negative regulation of endothelial cell proliferation	6/410	37/14773	0.000493785	0.0110764	0.00886077	SULF1/THBS1/DLL4/ALOX5/SPARC/FLT1	6
	GO:0032309	icosanoid secretion	6/410	37/14773	0.000493785	0.0110764	0.00886077	AGTR2/EDN1/ANXA1/ABCC4/PLA2G4A/TNFRSF11A	6
	GO:0140353	lipid export from cell	6/410	37/14773	0.000493785	0.0110764	0.00886077	MYB/AGTR2/BMP6/EDN1/ABCC4/TNFRSF11A	6
	GO:0043406	positive regulation of MAP kinase activity	17/410	245/14773	0.000501498	0.011159	0.0089269	THBS1/CXCR4/MAP3K5/MAP4K3/CD74/CD24/EDN1/ADAM9/DKK1/CARTPT/PTPRC/ZEB2/RIPK1/MAP3K6/FLT1/TNFRSF11A/F2R	17
	GO:0001655	urogenital system development	20/410	314/14773	0.000502706	0.011159	0.0089269	SULF1/BMPER/SMAD6/EFNB2/AGTR2/BMP6/CD24/FRAS1/ANXA1/SMAD7/WNT11/PSAP/NFIA/MMP9/GATA3/PECAM1/JAG1/LAMB2/HAS2/ANGPT1	20
	GO:0043367	CD4-positive, alpha-beta T cell differentiation	8/410	67/14773	0.00051197	0.0113058	0.00904429	MYB/ANXA1/NKX2-3/SMAD7/ATP7A/GATA3/STAT3/IL18R1	8
	GO:0060759	regulation of response to cytokine stimulus	13/410	160/14773	0.000524829	0.0114972	0.00919739	GFI1/CXCR4/CD74/CD24/EDN1/CCDC3/PTPRC/LIFR/SLIT3/IFIH1/RIPK1/PTPN6/ANGPT1	13
	GO:0001503	ossification	22/410	363/14773	0.000527537	0.0114972	0.00919739	SORT1/SMAD6/TMEM64/BMP6/MMP16/PTGS2/CLEC3B/IGFBP3/ACVR1/DKK1/ALOX5/SMAD7/WNT11/SPARC/SRGN/TCIRG1/TNFRSF11A/CCN2/VEGFC/JAG1/ATP6AP1/CSGALNACT1	22
	GO:0045862	positive regulation of proteolysis	21/410	339/14773	0.000528729	0.0114972	0.00919739	IL33/TNFRSF1B/MAP3K5/CLEC3B/ADAM9/ATP2A3/ALOX12/TNFSF10/SMAD7/RIPK1/FURIN/RNF40/CCN2/RNF185/ACER2/P2RX1/STAT3/FN1/GSN/F2R/VSIR	21
	GO:0003171	atrioventricular valve development	5/410	25/14773	0.000539497	0.0116718	0.00933706	GJA5/HEY2/SMAD6/ACVR1/SLIT3	5
	GO:0001936	regulation of endothelial cell proliferation	11/410	121/14773	0.000544787	0.0117267	0.009381	SULF1/THBS1/BMP6/DLL4/ALOX5/SEMA5A/SPARC/FLT1/STAT3/VEGFC/ITGB3	11
	GO:0002294	CD4-positive, alpha-beta T cell differentiation involved in immune response	7/410	52/14773	0.000548558	0.0117485	0.00939847	MYB/ANXA1/SMAD7/ATP7A/GATA3/STAT3/IL18R1	7
	GO:1903708	positive regulation of hemopoiesis	14/410	182/14773	0.000563326	0.0119469	0.00955716	BTK/MYB/TMEM64/CD74/ANXA1/PTPRC/RIPK1/GATA3/BTN2A2/STAT3/JAG1/ATP6AP1/VSIR/FES	14
	GO:1902107	positive regulation of leukocyte differentiation	12/410	141/14773	0.000563427	0.0119469	0.00955716	BTK/MYB/TMEM64/CD74/ANXA1/PTPRC/RIPK1/GATA3/BTN2A2/ATP6AP1/VSIR/FES	12
	GO:0002823	negative regulation of adaptive immune response based on somatic recombination of immune receptors built from immunoglobulin superfamily domains	6/410	38/14773	0.000572823	0.0120265	0.00962081	IL33/FCGR2B/SUSD4/PTPRC/SMAD7/PTPN6	6
	GO:0045124	regulation of bone resorption	6/410	38/14773	0.000572823	0.0120265	0.00962081	CSF1R/TMEM64/CARTPT/TNFRSF11A/ATP6AP1/ITGB3	6
	GO:0009306	protein secretion	23/410	390/14773	0.000579503	0.0121071	0.0096853	GJA5/IL33/FCGR2B/AGTR2/GNPTAB/BMP6/LCP2/ADAM9/ANXA1/CARTPT/ALOX5/PLEK/RAB15/SRGN/PARD6A/TCIRG1/PSAP/SLC16A1/TNFSF13B/BTN2A2/VEGFC/F2R/P3H1	23
	GO:0002703	regulation of leukocyte mediated immunity	14/410	183/14773	0.000594944	0.0122999	0.00983954	FCGR2B/BTK/TNFRSF1B/SUSD4/PTPRC/SMAD7/BST2/LTA/STXBP2/GATA3/PTPN6/NECTIN2/FES/IL18R1	14
	GO:0097529	myeloid leukocyte migration	14/410	183/14773	0.000594944	0.0122999	0.00983954	THBS1/CSF1R/PPBP/CD74/JAML/EDN1/HRH1/ANXA1/MMP28/FLT1/TNFRSF11A/PECAM1/CAMK1D/VEGFC	14
	GO:0002446	neutrophil mediated immunity	26/410	466/14773	0.000599466	0.0122999	0.00983954	TNFRSF1B/PRKCD/CD44/PPBP/MANBA/ALOX5/PTPRC/RAB37/VCL/GCA/BST2/TMEM63A/TCIRG1/ENPP4/ANXA3/LYZ/PSAP/MMP9/ITGAV/STXBP2/SERPINB6/PECAM1/P2RX1/PTPN6/GSN/SLC44A2	26
	GO:0035592	establishment of protein localization to extracellular region	23/410	391/14773	0.000600275	0.0122999	0.00983954	GJA5/IL33/FCGR2B/AGTR2/GNPTAB/BMP6/LCP2/ADAM9/ANXA1/CARTPT/ALOX5/PLEK/RAB15/SRGN/PARD6A/TCIRG1/PSAP/SLC16A1/TNFSF13B/BTN2A2/VEGFC/F2R/P3H1	23
	GO:0001706	endoderm formation	7/410	53/14773	0.000617192	0.0124079	0.00992594	DKK1/MIXL1/GATA6/MMP9/ITGAV/ITGA5/FN1	7
	GO:0002287	alpha-beta T cell activation involved in immune response	7/410	53/14773	0.000617192	0.0124079	0.00992594	MYB/ANXA1/SMAD7/ATP7A/GATA3/STAT3/IL18R1	7
	GO:0002293	alpha-beta T cell differentiation involved in immune response	7/410	53/14773	0.000617192	0.0124079	0.00992594	MYB/ANXA1/SMAD7/ATP7A/GATA3/STAT3/IL18R1	7
	GO:0043536	positive regulation of blood vessel endothelial cell migration	7/410	53/14773	0.000617192	0.0124079	0.00992594	THBS1/PTGS2/ALOX12/ANXA1/PIK3C2A/VEGFC/ANGPT1	7
	GO:0034446	substrate adhesion-dependent cell spreading	10/410	104/14773	0.000621399	0.012408	0.00992601	NTNG1/TMEFF2/FERMT3/WASHC2C/ITGAV/CASS4/FN1/ITGB3/LAMB2/HAS2	10
	GO:0002456	T cell mediated immunity	9/410	86/14773	0.000623019	0.012408	0.00992601	FCGR2B/TNFRSF1B/PTPRC/SMAD7/GATA3/RFTN1/JAG1/NECTIN2/IL18R1	9
	GO:0060348	bone development	14/410	185/14773	0.000662718	0.0130859	0.0104683	SULF1/BMP6/FREM1/MMP16/BGN/SPNS2/PTPRC/PAPSS2/SPARC/PTPN6/ATP6AP1/CSGALNACT1/HAS2/P3H1	14
	GO:0003205	cardiac chamber development	13/410	164/14773	0.000663197	0.0130859	0.0104683	GJA5/PKP2/HEY2/ADGRG6/SMAD6/DLL4/ACVR1/GATA6/SMAD7/WNT11/SLIT3/GATA3/JAG1	13
	GO:0003231	cardiac ventricle development	11/410	124/14773	0.000670166	0.0131027	0.0104817	GJA5/PKP2/HEY2/SMAD6/DLL4/ACVR1/SMAD7/WNT11/SLIT3/GATA3/JAG1	11
	GO:0007229	integrin-mediated signaling pathway	10/410	105/14773	0.000670197	0.0131027	0.0104817	FERMT3/ADAM9/FYB1/PLEK/ITGA2B/ITGAV/ITGA5/CCN2/FN1/ITGB3	10
	GO:0042310	vasoconstriction	8/410	70/14773	0.000689404	0.0134166	0.0107329	GJA5/PTGS2/SMTNL2/EDN1/HRH1/PIK3C2A/P2RX1/F2R	8
	GO:0006959	humoral immune response	14/410	186/14773	0.000698988	0.0135413	0.0108326	FCGR2B/C7/PPBP/SUSD4/TNFRSF21/SPNS2/CFH/ALOX5/PTPRC/LTA/LYZ/ATP7A/GATA3/PTPN6	14
	GO:1901615	organic hydroxy compound metabolic process	27/410	497/14773	0.000709586	0.0136844	0.0109471	GFI1/AGTR2/BMP6/P2RY1/ALDH1A1/EPAS1/PLCH1/HRH1/ALOX12/CYP2C8/TM7SF2/PLEK/ZEB2/SYNJ2/GPR37/PLCB2/PLCG2/ISYNA1/CYP3A5/PLA2G4A/SLC16A2/ATP7A/GATA3/ACER2/GBA2/LEPR/CPQ	27
	GO:0006937	regulation of muscle contraction	12/410	145/14773	0.000723634	0.0138925	0.0111136	TACR1/GJA5/PKP2/PTGS2/GUCY1A1/KCNJ2/EDN1/SMAD7/PRKG1/CCN2/P2RX1/F2R	12
	GO:0002440	production of molecular mediator of immune response	14/410	187/14773	0.000736925	0.0140622	0.0112493	IL33/FCGR2B/BTK/TNFRSF1B/CD74/PTPRC/SMAD7/GPRC5B/BST2/TCIRG1/FFAR2/GATA3/TNFSF13B/IL18R1	14
	GO:0071692	protein localization to extracellular region	23/410	397/14773	0.000739073	0.0140622	0.0112493	GJA5/IL33/FCGR2B/AGTR2/GNPTAB/BMP6/LCP2/ADAM9/ANXA1/CARTPT/ALOX5/PLEK/RAB15/SRGN/PARD6A/TCIRG1/PSAP/SLC16A1/TNFSF13B/BTN2A2/VEGFC/F2R/P3H1	23
	GO:0072001	renal system development	18/410	277/14773	0.000751603	0.014237	0.0113892	SULF1/BMPER/SMAD6/EFNB2/AGTR2/BMP6/CD24/FRAS1/SMAD7/WNT11/NFIA/MMP9/GATA3/PECAM1/JAG1/LAMB2/HAS2/ANGPT1	18
	GO:0019229	regulation of vasoconstriction	7/410	55/14773	0.000774836	0.0145828	0.0116658	GJA5/PTGS2/SMTNL2/EDN1/HRH1/P2RX1/F2R	7
	GO:0046651	lymphocyte proliferation	16/410	232/14773	0.000776699	0.0145828	0.0116658	FCGR2B/BTK/TNFRSF1B/PRKCD/TNFRSF21/CD74/CD24/CORO1A/ANXA1/PTPRC/PRNP/TNFSF13B/BTN2A2/PRKCQ/PTPN6/VSIR	16
	GO:0008654	phospholipid biosynthetic process	17/410	255/14773	0.000787354	0.014718	0.011774	BMX/LPCAT2/ABHD4/PIK3C2A/SERINC5/SYNJ2/AGAP2/PLCG2/ISYNA1/PLA2G4A/PCTP/PIP4K2C/LIPH/PIGN/SLC44A5/SLC44A2/DGKA	17
	GO:0002526	acute inflammatory response	9/410	89/14773	0.00080064	0.014901	0.0119204	FCGR2B/BTK/PTGS2/ACVR1/FFAR2/TNFRSF11A/GATA3/STAT3/FN1	9
	GO:0003184	pulmonary valve morphogenesis	4/410	16/14773	0.000816247	0.015028	0.012022	GJA5/HEY2/SMAD6/JAG1	4
	GO:0048535	lymph node development	4/410	16/14773	0.000816247	0.015028	0.012022	SPNS2/NKX2-3/LTA/TNFRSF11A	4
	GO:0002699	positive regulation of immune effector process	14/410	189/14773	0.000818042	0.015028	0.012022	IL33/BTK/MYB/CD74/ANXA1/PTPRC/GPRC5B/LTA/FFAR2/STXBP2/GATA3/NECTIN2/FES/IL18R1	14
	GO:0070664	negative regulation of leukocyte proliferation	8/410	72/14773	0.000833029	0.0152376	0.0121897	IL33/FCGR2B/BTK/TNFRSF21/PRNP/BTN2A2/PTPN6/VSIR	8
	GO:0034612	response to tumor necrosis factor	18/410	280/14773	0.000851186	0.0154041	0.0123228	THBS1/TNFRSF1B/MAP3K5/PTGS2/MAP4K3/TNFRSF21/EDN1/ADAM9/CCDC3/OCLN/PSMB8/RIPK1/LTA/TRAF3/TNFRSF11A/GATA3/TNFSF13B/HAS2	18
	GO:0032943	mononuclear cell proliferation	16/410	234/14773	0.000851338	0.0154041	0.0123228	FCGR2B/BTK/TNFRSF1B/PRKCD/TNFRSF21/CD74/CD24/CORO1A/ANXA1/PTPRC/PRNP/TNFSF13B/BTN2A2/PRKCQ/PTPN6/VSIR	16
	GO:0034113	heterotypic cell-cell adhesion	7/410	56/14773	0.000864757	0.0154041	0.0123228	PKP2/CD44/GCNT2/PTPRC/ITGAV/ITGA5/ITGB3	7
	GO:0006633	fatty acid biosynthetic process	12/410	148/14773	0.000867401	0.0154041	0.0123228	ACSM3/PTGS2/CD74/EDN1/ALOX12/ANXA1/CYP2C8/ALOX5/PLA2G4A/PTGS1/LIPH/ACSM1	12
	GO:0002820	negative regulation of adaptive immune response	6/410	41/14773	0.000869857	0.0154041	0.0123228	IL33/FCGR2B/SUSD4/PTPRC/SMAD7/PTPN6	6
	GO:0071715	icosanoid transport	6/410	41/14773	0.000869857	0.0154041	0.0123228	AGTR2/EDN1/ANXA1/ABCC4/PLA2G4A/TNFRSF11A	6
	GO:1901571	fatty acid derivative transport	6/410	41/14773	0.000869857	0.0154041	0.0123228	AGTR2/EDN1/ANXA1/ABCC4/PLA2G4A/TNFRSF11A	6
	GO:0090066	regulation of anatomical structure size	26/410	478/14773	0.000871041	0.0154041	0.0123228	GJA5/AQP1/PRKCD/AGTR2/P2RY1/PTGS2/GUCY1A1/SMTNL2/EDN1/HRH1/CORO1A/ALOX12/PLEK/PIK3C2A/SEMA5A/ELN/NCKAP1/DEPTOR/PRKG1/WASHC2C/ATP7A/GBA2/P2RX1/FN1/GSN/F2R	26
	GO:0003281	ventricular septum development	8/410	73/14773	0.000913341	0.0160098	0.0128074	GJA5/HEY2/SMAD6/ACVR1/SMAD7/WNT11/SLIT3/GATA3	8
	GO:0097756	negative regulation of blood vessel diameter	8/410	73/14773	0.000913341	0.0160098	0.0128074	GJA5/PTGS2/SMTNL2/EDN1/HRH1/PIK3C2A/P2RX1/F2R	8
	GO:0001959	regulation of cytokine-mediated signaling pathway	12/410	149/14773	0.000920319	0.0160098	0.0128074	GFI1/CXCR4/CD74/CD24/EDN1/CCDC3/PTPRC/LIFR/SLIT3/RIPK1/PTPN6/ANGPT1	12
	GO:0051048	negative regulation of secretion	12/410	149/14773	0.000920319	0.0160098	0.0128074	IL33/FCGR2B/TNFRSF1B/AGTR2/P2RY1/CD74/EDN1/ANXA1/CARTPT/SRGN/BTN2A2/F2R	12
	GO:1903531	negative regulation of secretion by cell	11/410	129/14773	0.000932102	0.0161489	0.0129186	IL33/FCGR2B/TNFRSF1B/AGTR2/P2RY1/EDN1/ANXA1/CARTPT/SRGN/BTN2A2/F2R	11
	GO:0006939	smooth muscle contraction	9/410	91/14773	0.000940463	0.0162277	0.0129817	SULF1/TACR1/PTGS2/GUCY1A1/EDN1/PIK3C2A/PRKG1/P2RX1/F2R	9
	GO:0048738	cardiac muscle tissue development	14/410	192/14773	0.000953785	0.0162402	0.0129917	GJA5/PKP2/HEY2/EFNB2/AGTR2/SORBS2/DLL4/ACVR1/EDN1/SOX6/DKK1/GATA6/SMAD7/RIPK1	14
	GO:0043954	cellular component maintenance	7/410	57/14773	0.000962712	0.0162402	0.0129917	FCGR2B/CBLN2/CSF1R/RASSF8/PARD6A/PRNP/F2R	7
	GO:0045453	bone resorption	7/410	57/14773	0.000962712	0.0162402	0.0129917	CSF1R/TMEM64/CARTPT/TCIRG1/TNFRSF11A/ATP6AP1/ITGB3	7
	GO:0050853	B cell receptor signaling pathway	7/410	57/14773	0.000962712	0.0162402	0.0129917	BMX/FCGR2B/BTK/PTPRC/PLCG2/PTPN6/RFTN1	7
	GO:0003014	renal system process	10/410	110/14773	0.00096405	0.0162402	0.0129917	SULF1/GJA5/AQP1/AGTR2/EDN1/PSAP/MCAM/GSN/F2R/HAS2	10
	GO:0003279	cardiac septum development	10/410	110/14773	0.00096405	0.0162402	0.0129917	GJA5/HEY2/SMAD6/ACVR1/GATA6/SMAD7/WNT11/SLIT3/GATA3/JAG1	10
	GO:0014009	glial cell proliferation	6/410	42/14773	0.000991438	0.016476	0.0131803	IL33/MYB/CSF1R/RNF10/LTA/LEPR	6
	GO:0060412	ventricular septum morphogenesis	6/410	42/14773	0.000991438	0.016476	0.0131803	GJA5/HEY2/ACVR1/SMAD7/WNT11/SLIT3	6
	GO:0002706	regulation of lymphocyte mediated immunity	11/410	130/14773	0.00099351	0.016476	0.0131803	FCGR2B/BTK/TNFRSF1B/SUSD4/PTPRC/SMAD7/LTA/GATA3/PTPN6/NECTIN2/IL18R1	11
	GO:0046330	positive regulation of JNK cascade	11/410	130/14773	0.00099351	0.016476	0.0131803	FCGR2B/MAP3K5/EDN1/DKK1/ZEB2/ANKRD6/RIPK1/MAP3K6/TRAF3/TNFRSF11A/CCN2	11
	GO:0032956	regulation of actin cytoskeleton organization	20/410	332/14773	0.00100575	0.0166144	0.013291	SYNPO/CSF1R/CGNL1/PRKCD/TMEFF2/EDN1/CORO1A/PLEK/SEMA5A/WNT11/ELN/NCKAP1/BST2/C9orf72/ARHGDIB/WASHC2C/CCN2/GBA2/GSN/FES	20
	GO:0006690	icosanoid metabolic process	9/410	92/14773	0.00101746	0.0166785	0.0133423	PTGS2/CD74/EDN1/ALOX12/ANXA1/CYP2C8/ALOX5/PLA2G4A/PTGS1	9
	GO:0046632	alpha-beta T cell differentiation	9/410	92/14773	0.00101746	0.0166785	0.0133423	MYB/ANXA1/NKX2-3/SMAD7/PSAP/ATP7A/GATA3/STAT3/IL18R1	9
	GO:0006677	glycosylceramide metabolic process	4/410	17/14773	0.00104418	0.017051	0.0136403	PRKCD/GALC/PSAP/GBA2	4
	GO:0002292	T cell differentiation involved in immune response	7/410	58/14773	0.00106919	0.0173927	0.0139137	MYB/ANXA1/SMAD7/ATP7A/GATA3/STAT3/IL18R1	7
	GO:0002696	positive regulation of leukocyte activation	18/410	286/14773	0.00108462	0.0175766	0.0140608	THBS1/IL33/BTK/MYB/EFNB2/CD74/CD24/CORO1A/ANXA1/PTPRC/PLA2G4A/GATA3/TNFSF13B/BTN2A2/PRKCQ/PTPN6/NECTIN2/VSIR	18
	GO:0006875	cellular metal ion homeostasis	26/410	486/14773	0.00110676	0.0178675	0.0142935	TACR1/SYNPO/C7/CXCR4/AGTR2/TMEM64/BMP6/SLC30A3/P2RY1/KCNJ2/CD24/EDN1/ATP2A3/CORO1A/PTPRC/ATP6V0A2/TCIRG1/PRNP/PLCG2/ATP7A/ITGAV/P2RX1/PTPN6/ATP6AP1/TGM2/F2R	26
	GO:0006692	prostanoid metabolic process	6/410	43/14773	0.00112566	0.0179685	0.0143742	PTGS2/CD74/EDN1/ANXA1/PLA2G4A/PTGS1	6
	GO:0006693	prostaglandin metabolic process	6/410	43/14773	0.00112566	0.0179685	0.0143742	PTGS2/CD74/EDN1/ANXA1/PLA2G4A/PTGS1	6
	GO:0019369	arachidonic acid metabolic process	6/410	43/14773	0.00112566	0.0179685	0.0143742	PTGS2/ALOX12/CYP2C8/ALOX5/PLA2G4A/PTGS1	6
	GO:0032147	activation of protein kinase activity	19/410	311/14773	0.00113231	0.0180071	0.0144051	THBS1/CXCR4/PRKCD/MAP3K5/MAP4K3/CD74/ADAM9/CARTPT/PTPRC/WNT11/GPRC5B/TOM1L1/AGAP2/RIPK1/MAP3K6/PRNP/F2R/ITGB3/ANGPT1	19
	GO:0043405	regulation of MAP kinase activity	19/410	312/14773	0.00117568	0.0185957	0.014876	THBS1/CXCR4/PRKCD/MAP3K5/MAP4K3/CD74/CD24/EDN1/ADAM9/DKK1/CARTPT/PTPRC/ZEB2/RIPK1/MAP3K6/FLT1/TNFRSF11A/PTPN6/F2R	19
	GO:0032835	glomerulus development	7/410	59/14773	0.00118471	0.0185957	0.014876	SULF1/AGTR2/CD24/PECAM1/JAG1/LAMB2/ANGPT1	7
	GO:0001704	formation of primary germ layer	10/410	113/14773	0.00118608	0.0185957	0.014876	ACVR1/DKK1/MIXL1/GATA6/WNT11/MMP9/ITGAV/ITGA5/FN1/ITGB3	10
	GO:0002367	cytokine production involved in immune response	9/410	94/14773	0.00118677	0.0185957	0.014876	BTK/TNFRSF1B/CD74/SMAD7/GPRC5B/BST2/FFAR2/GATA3/IL18R1	9
	GO:0046474	glycerophospholipid biosynthetic process	15/410	219/14773	0.00120314	0.0187831	0.0150259	BMX/LPCAT2/ABHD4/PIK3C2A/SYNJ2/AGAP2/PLCG2/PLA2G4A/PCTP/PIP4K2C/LIPH/PIGN/SLC44A5/SLC44A2/DGKA	15
	GO:0006644	phospholipid metabolic process	23/410	413/14773	0.00125334	0.0194953	0.0155957	BMX/CSF1R/PRKCD/LPCAT2/GATA6/ABHD4/PLEK/PIK3C2A/SERINC5/SYNJ2/AGAP2/PLCB2/PLCG2/ISYNA1/PLA2G4A/PCTP/PIP4K2C/FLT1/LIPH/PIGN/SLC44A5/SLC44A2/DGKA	23
	GO:0002455	humoral immune response mediated by circulating immunoglobulin	6/410	44/14773	0.00127339	0.0196637	0.0157303	FCGR2B/C7/SUSD4/PTPRC/LTA/PTPN6	6
	GO:0002704	negative regulation of leukocyte mediated immunity	6/410	44/14773	0.00127339	0.0196637	0.0157303	FCGR2B/SUSD4/PTPRC/SMAD7/BST2/PTPN6	6
	GO:0045907	positive regulation of vasoconstriction	5/410	30/14773	0.00129123	0.0197957	0.015836	GJA5/PTGS2/SMTNL2/HRH1/F2R	5
	GO:0060317	cardiac epithelial to mesenchymal transition	5/410	30/14773	0.00129123	0.0197957	0.015836	TMEM100/HEY2/ACVR1/JAG1/HAS2	5
	GO:0002792	negative regulation of peptide secretion	8/410	77/14773	0.00129881	0.0198406	0.0158719	IL33/FCGR2B/CD74/ANXA1/CARTPT/SRGN/BTN2A2/F2R	8
	GO:0010952	positive regulation of peptidase activity	13/410	177/14773	0.00134269	0.0204377	0.0163495	MAP3K5/ATP2A3/ALOX12/TNFSF10/RIPK1/CCN2/ACER2/P2RX1/STAT3/FN1/GSN/F2R/VSIR	13
	GO:0072073	kidney epithelium development	11/410	135/14773	0.00135285	0.0205191	0.0164147	BMPER/SMAD6/EFNB2/AGTR2/CD24/SMAD7/WNT11/GATA3/PECAM1/JAG1/LAMB2	11
	GO:0042063	gliogenesis	17/410	268/14773	0.00135837	0.0205297	0.0164231	IL33/MYB/CSF1R/ADGRG6/TNFRSF1B/CXCR4/P2RY1/TNFRSF21/SOX6/ANXA1/DAB1/RNF10/LTA/STAT3/LEPR/GSN/LAMB2	17
	GO:0002791	regulation of peptide secretion	19/410	316/14773	0.00136363	0.0205364	0.0164285	GJA5/IL33/FCGR2B/AGTR2/BMP6/CD74/ADAM9/ANXA1/CARTPT/ALOX5/SRGN/PARD6A/TCIRG1/FFAR2/SLC16A1/BTN2A2/VEGFC/F2R/P3H1	19
	GO:0002237	response to molecule of bacterial origin	18/410	292/14773	0.00137059	0.0205685	0.0164542	FCGR2B/TNFRSF1B/GFI1/SMAD6/PPBP/BMP6/PTGS2/CD24/EDN1/ADAM9/SPARC/LTA/PLCG2/SELP/TNFRSF11A/F2R/MYD88/TFPI	18
	GO:0033559	unsaturated fatty acid metabolic process	9/410	96/14773	0.00137815	0.0206093	0.0164869	PTGS2/CD74/EDN1/ALOX12/ANXA1/CYP2C8/ALOX5/PLA2G4A/PTGS1	9
	GO:0001822	kidney development	17/410	269/14773	0.00141402	0.0210718	0.0168568	SULF1/BMPER/SMAD6/EFNB2/AGTR2/BMP6/CD24/FRAS1/SMAD7/WNT11/MMP9/GATA3/PECAM1/JAG1/LAMB2/HAS2/ANGPT1	17
	GO:0001501	skeletal system development	25/410	469/14773	0.00144162	0.0213616	0.0170887	SULF1/GJA5/CD44/BMP6/FREM1/MMP16/BGN/SPNS2/WNT5B/EDN1/SOX6/PTPRC/PAPSS2/SMAD7/WNT11/SPARC/SPEF2/ATP7A/MMP9/CCN2/PTPN6/ATP6AP1/CSGALNACT1/HAS2/P3H1	25
	GO:0002709	regulation of T cell mediated immunity	7/410	61/14773	0.00144493	0.0213616	0.0170887	FCGR2B/TNFRSF1B/PTPRC/SMAD7/GATA3/NECTIN2/IL18R1	7
	GO:0010950	positive regulation of endopeptidase activity	12/410	157/14773	0.0014485	0.0213616	0.0170887	MAP3K5/ATP2A3/ALOX12/TNFSF10/RIPK1/CCN2/ACER2/P2RX1/STAT3/GSN/F2R/VSIR	12
	GO:0050852	T cell receptor signaling pathway	13/410	179/14773	0.00148627	0.0218431	0.0174738	TNFRSF21/LCP2/FYB1/PSMB8/PTPRC/PRNP/PLCG2/GATA3/BTN2A2/PRKCQ/PTPN6/RFTN1/NECTIN2	13
	GO:1902105	regulation of leukocyte differentiation	16/410	247/14773	0.00150119	0.0218908	0.017512	FCGR2B/BTK/MYB/TMEM64/CD74/ANXA1/CARTPT/PTPRC/SMAD7/RIPK1/GATA3/BTN2A2/PTPN6/ATP6AP1/VSIR/FES	16
	GO:0034331	cell junction maintenance	5/410	31/14773	0.00150493	0.0218908	0.017512	CBLN2/CSF1R/RASSF8/PARD6A/F2R	5
	GO:0150077	regulation of neuroinflammatory response	5/410	31/14773	0.00150493	0.0218908	0.017512	IL33/TNFRSF1B/PTGS2/PTPRC/MMP9	5
	GO:0046718	viral entry into host cell	10/410	117/14773	0.00154535	0.0224023	0.0179211	CXCR4/EFNB2/CD74/TRIM62/SLC52A2/ITGAV/ITGA5/GSN/NECTIN2/ITGB3	10
	GO:0048844	artery morphogenesis	7/410	62/14773	0.00159073	0.022982	0.0183849	GJA5/HEY2/EFNB2/DLL4/SMAD7/WNT11/JAG1	7
	GO:1905207	regulation of cardiocyte differentiation	6/410	46/14773	0.00161282	0.023198	0.0185577	HEY2/EFNB2/EDN1/SOX6/DKK1/GATA6	6
	GO:0003094	glomerular filtration	4/410	19/14773	0.00162745	0.023198	0.0185577	SULF1/GJA5/MCAM/F2R	4
	GO:0010869	regulation of receptor biosynthetic process	4/410	19/14773	0.00162745	0.023198	0.0185577	EDN1/FURIN/ITGAV/ITGB3	4
	GO:0090330	regulation of platelet aggregation	4/410	19/14773	0.00162745	0.023198	0.0185577	PRKCD/ALOX12/PRKG1/PRKCQ	4
	GO:0019751	polyol metabolic process	10/410	118/14773	0.00164773	0.0234087	0.0187263	P2RY1/PLCH1/HRH1/PLEK/SYNJ2/PLCB2/PLCG2/ISYNA1/PLA2G4A/ACER2	10
	GO:0090257	regulation of muscle system process	14/410	204/14773	0.0017016	0.0240678	0.0192535	TACR1/GJA5/PKP2/TNFRSF1B/PTGS2/GUCY1A1/KCNJ2/EDN1/SMAD7/PRKG1/CCN2/P2RX1/F2R/LMCD1	14
	GO:0050868	negative regulation of T cell activation	9/410	99/14773	0.00171106	0.0240678	0.0192535	FCGR2B/TNFRSF21/CD74/ANXA1/SMAD7/PRNP/BTN2A2/PTPN6/VSIR	9
	GO:0055007	cardiac muscle cell differentiation	9/410	99/14773	0.00171106	0.0240678	0.0192535	HEY2/EFNB2/AGTR2/SORBS2/ACVR1/EDN1/SOX6/DKK1/GATA6	9
	GO:0002532	production of molecular mediator involved in inflammatory response	7/410	63/14773	0.00174773	0.0244223	0.0195372	BTK/ALOX5/IL17D/PLD3/P2RX1/STAT3/MYD88	7
	GO:0034332	adherens junction organization	7/410	63/14773	0.00174773	0.0244223	0.0195372	EFNB2/BMP6/RASSF8/SMAD7/VCL/CDH18/NECTIN2	7
	GO:0046849	bone remodeling	8/410	81/14773	0.00180377	0.0251231	0.0200978	CSF1R/TMEM64/CARTPT/TCIRG1/TNFRSF11A/LEPR/ATP6AP1/ITGB3	8
	GO:0031960	response to corticosteroid	11/410	140/14773	0.00181261	0.025164	0.0201305	AQP1/AGTR2/BMP6/PTGS2/EDN1/ADAM9/ANXA1/SPARC/SLIT3/ANXA3/CCN2	11
	GO:0043280	positive regulation of cysteine-type endopeptidase activity involved in apoptotic process	10/410	120/14773	0.00186898	0.0258623	0.0206891	MAP3K5/ATP2A3/ALOX12/TNFSF10/RIPK1/CCN2/ACER2/P2RX1/GSN/F2R	10
	GO:0050870	positive regulation of T cell activation	13/410	184/14773	0.00190182	0.0262316	0.0209845	MYB/EFNB2/CD74/CD24/CORO1A/ANXA1/PTPRC/GATA3/TNFSF13B/BTN2A2/PRKCQ/PTPN6/VSIR	13
	GO:0048762	mesenchymal cell differentiation	14/410	207/14773	0.0019504	0.0268148	0.0214511	TMEM100/HEY2/GCNT2/ACVR1/EDN1/SEMA5A/SMAD7/ZEB2/WNT11/TRIM62/GATA3/FN1/JAG1/HAS2	14
	GO:0002043	blood vessel endothelial cell proliferation involved in sprouting angiogenesis	4/410	20/14773	0.00199019	0.0269136	0.0215301	THBS1/BMPER/DLL4/SEMA5A	4
	GO:0032660	regulation of interleukin-17 production	4/410	20/14773	0.00199019	0.0269136	0.0215301	PRNP/PRKCQ/VSIR/MYD88	4
	GO:0070102	interleukin-6-mediated signaling pathway	4/410	20/14773	0.00199019	0.0269136	0.0215301	GFI1/SPI1/RIPK1/STAT3	4
	GO:0097205	renal filtration	4/410	20/14773	0.00199019	0.0269136	0.0215301	SULF1/GJA5/MCAM/F2R	4
	GO:0006022	aminoglycan metabolic process	12/410	163/14773	0.00199111	0.0269136	0.0215301	B3GNT2/CD44/GCNT2/BGN/HSPG2/CEMIP2/CHPF2/ST3GAL4/GAL3ST3/CSGALNACT1/HAS2/ANGPT1	12
	GO:0002573	myeloid leukocyte differentiation	13/410	185/14773	0.00199547	0.0269136	0.0215301	CSF1R/TMEM64/CD74/SPI1/CARTPT/NKX2-3/RIPK1/TCIRG1/MMP9/TNFRSF11A/GATA3/ATP6AP1/FES	13
	GO:0034405	response to fluid shear stress	5/410	33/14773	0.00200877	0.0270075	0.0216052	SMAD6/PTGS2/ADAM9/SMAD7/HAS2	5
	GO:0030195	negative regulation of blood coagulation	6/410	48/14773	0.00201695	0.0270323	0.021625	THBS1/PRKCD/EDN1/ALOX12/PRKG1/TFPI	6
	GO:0042098	T cell proliferation	12/410	164/14773	0.00209595	0.0279762	0.0223802	TNFRSF1B/TNFRSF21/CD24/CORO1A/ANXA1/PTPRC/PRNP/TNFSF13B/BTN2A2/PRKCQ/PTPN6/VSIR	12
	GO:0007015	actin filament organization	22/410	404/14773	0.00210063	0.0279762	0.0223802	SYNPO/CGNL1/PRKCD/TMEFF2/SORBS2/CORO1A/PLEK/PDLIM1/SEMA5A/WNT11/ELMO1/MYO1F/ELN/NCKAP1/C9orf72/WASHC2C/ELMO2/CCN2/GBA2/CASS4/GSN/PSTPIP2	22
	GO:0045598	regulation of fat cell differentiation	10/410	122/14773	0.00211364	0.0279762	0.0223802	PRDM16/SORT1/TMEM64/PTGS2/WNT5B/CCDC3/ALOX5/MEDAG/GATA3/JAG1	10
	GO:0097530	granulocyte migration	10/410	122/14773	0.00211364	0.0279762	0.0223802	THBS1/CSF1R/PPBP/CD74/JAML/EDN1/HRH1/ANXA1/PECAM1/CAMK1D	10
	GO:0002468	dendritic cell antigen processing and presentation	3/410	10/14773	0.00220194	0.0286993	0.0229586	THBS1/FCGR2B/CD74	3
	GO:0031392	regulation of prostaglandin biosynthetic process	3/410	10/14773	0.00220194	0.0286993	0.0229586	PTGS2/CD74/ANXA1	3
	GO:0032908	regulation of transforming growth factor beta1 production	3/410	10/14773	0.00220194	0.0286993	0.0229586	THBS1/GATA6/FURIN	3
	GO:0032957	inositol trisphosphate metabolic process	3/410	10/14773	0.00220194	0.0286993	0.0229586	P2RY1/HRH1/PLCG2	3
	GO:0070673	response to interleukin-18	3/410	10/14773	0.00220194	0.0286993	0.0229586	OCLN/ALOX5/IL18R1	3
	GO:0000186	activation of MAPKK activity	6/410	49/14773	0.00224561	0.0290905	0.0232715	MAP3K5/ADAM9/CARTPT/RIPK1/MAP3K6/F2R	6
	GO:1900047	negative regulation of hemostasis	6/410	49/14773	0.00224561	0.0290905	0.0232715	THBS1/PRKCD/EDN1/ALOX12/PRKG1/TFPI	6
	GO:0032945	negative regulation of mononuclear cell proliferation	7/410	66/14773	0.0022917	0.0294193	0.0235346	FCGR2B/BTK/TNFRSF21/PRNP/BTN2A2/PTPN6/VSIR	7
	GO:0033627	cell adhesion mediated by integrin	7/410	66/14773	0.0022917	0.0294193	0.0235346	FERMT3/ADAM9/ITGAV/ITGA5/ACER2/PTPN6/ITGB3	7
	GO:0050672	negative regulation of lymphocyte proliferation	7/410	66/14773	0.0022917	0.0294193	0.0235346	FCGR2B/BTK/TNFRSF21/PRNP/BTN2A2/PTPN6/VSIR	7
	GO:0003230	cardiac atrium development	5/410	34/14773	0.00230227	0.0294663	0.0235722	GJA5/HEY2/DLL4/ACVR1/WNT11	5
	GO:0007160	cell-matrix adhesion	14/410	211/14773	0.00232838	0.0297113	0.0237682	THBS1/CD44/FREM1/FERMT3/ADAM9/VCL/ITGA2B/ITGAV/CCN2/ACER2/PECAM1/FN1/JAG1/ITGB3	14
	GO:0002825	regulation of T-helper 1 type immune response	4/410	21/14773	0.00240519	0.0304342	0.0243465	IL33/ANXA1/PLA2G4A/IL18R1	4
	GO:0072010	glomerular epithelium development	4/410	21/14773	0.00240519	0.0304342	0.0243465	CD24/PECAM1/JAG1/LAMB2	4
	GO:0006024	glycosaminoglycan biosynthetic process	9/410	104/14773	0.00240646	0.0304342	0.0243465	B3GNT2/GCNT2/BGN/HSPG2/CHPF2/ST3GAL4/CSGALNACT1/HAS2/ANGPT1	9
	GO:1903035	negative regulation of response to wounding	8/410	85/14773	0.00245239	0.0309233	0.0247377	THBS1/PRKCD/EDN1/ALOX12/ALOX5/PRKG1/SIGLEC10/TFPI	8
	GO:0043030	regulation of macrophage activation	6/410	50/14773	0.00249326	0.0312537	0.025002	THBS1/IL33/FCGR2B/CD74/PTPRC/PLA2G4A	6
	GO:2000514	regulation of CD4-positive, alpha-beta T cell activation	6/410	50/14773	0.00249326	0.0312537	0.025002	MYB/ANXA1/SMAD7/GATA3/PRKCQ/VSIR	6
	GO:0035051	cardiocyte differentiation	10/410	125/14773	0.00252838	0.0316011	0.0252799	HEY2/EFNB2/AGTR2/SORBS2/ACVR1/EDN1/SOX6/DKK1/GATA6/JAG1	10
	GO:0050673	epithelial cell proliferation	20/410	359/14773	0.00253965	0.0316491	0.0253184	SULF1/IRF6/THBS1/BMPER/EFNB2/BMP6/JAML/IGFBP3/DLL4/ALOX5/SEMA5A/SPARC/RPS6KA1/ATP7A/FLT1/GATA3/STAT3/VEGFC/ITGB3/HAS2	20
	GO:0071621	granulocyte chemotaxis	9/410	105/14773	0.00256923	0.0319244	0.0255386	THBS1/CSF1R/PPBP/CD74/JAML/EDN1/HRH1/ANXA1/CAMK1D	9
	GO:0051384	response to glucocorticoid	10/410	126/14773	0.00268028	0.0332074	0.0265649	AQP1/AGTR2/BMP6/PTGS2/EDN1/ADAM9/ANXA1/SPARC/SLIT3/ANXA3	10
	GO:0098742	cell-cell adhesion via plasma-membrane adhesion molecules	15/410	238/14773	0.00271377	0.0335188	0.0268141	NTNG1/MPZL2/JAML/ACVR1/CNTN4/DAB1/CDH18/SCARF2/CLDN15/SELP/ITGA5/PECAM1/PCDH1/NECTIN2/NEXN	15
	GO:0034103	regulation of tissue remodeling	7/410	68/14773	0.00272114	0.0335188	0.0268141	CSF1R/TMEM64/CARTPT/TNFRSF11A/LEPR/ATP6AP1/ITGB3	7
	GO:0032368	regulation of lipid transport	9/410	106/14773	0.00274062	0.0336614	0.0269281	THBS1/MYB/PRKCD/AGTR2/BMP6/EDN1/ITGAV/TNFRSF11A/ITGB3	9
	GO:0072330	monocarboxylic acid biosynthetic process	14/410	215/14773	0.00276493	0.0338624	0.027089	ACSM3/SLC1A3/PTGS2/CD74/BGN/EDN1/ALOX12/ANXA1/CYP2C8/ALOX5/PLA2G4A/PTGS1/LIPH/ACSM1	14
	GO:0015718	monocarboxylic acid transport	11/410	148/14773	0.00280706	0.03428	0.0274229	THBS1/AGTR2/SLC16A4/EDN1/ANXA1/CROT/ABCC4/PLA2G4A/SLC16A2/TNFRSF11A/SLC16A1	11
	GO:0070301	cellular response to hydrogen peroxide	8/410	87/14773	0.00283868	0.0343474	0.0274769	MYB/AQP1/PRKCD/MAP3K5/ANXA1/GPR37/RIPK1/PSAP	8
	GO:0003283	atrial septum development	4/410	22/14773	0.00287604	0.0343474	0.0274769	GJA5/HEY2/ACVR1/WNT11	4
	GO:0032800	receptor biosynthetic process	4/410	22/14773	0.00287604	0.0343474	0.0274769	EDN1/FURIN/ITGAV/ITGB3	4
	GO:0051051	negative regulation of transport	21/410	389/14773	0.00291222	0.0343474	0.0274769	THBS1/IL33/FCGR2B/TNFRSF1B/AGTR2/P2RY1/PTGS2/CD74/EDN1/CORO1A/ANXA1/CARTPT/SRGN/BST2/ATP7A/MMP9/ITGAV/BTN2A2/F2R/ITGB3/ANGPT1	21
	GO:0002698	negative regulation of immune effector process	9/410	107/14773	0.00292092	0.0343474	0.0274769	IL33/FCGR2B/SUSD4/ANXA1/PTPRC/SMAD7/BST2/RNF26/PTPN6	9
	GO:0044262	cellular carbohydrate metabolic process	16/410	264/14773	0.00293939	0.0343474	0.0274769	B3GNT2/GNPTAB/P2RY1/IGFBP3/HRH1/PLEK/SYNJ2/PPP1R3C/ISYNA1/PLA2G4A/PPP1R3B/GAL3ST3/STAT3/LEPR/CSGALNACT1/HAS2	16
	GO:0071772	response to BMP	11/410	149/14773	0.00295746	0.0343474	0.0274769	SULF1/TMEM100/BMPER/SMAD6/BMP6/ACVR1/DKK1/GATA6/SMAD7/AMHR2/GATA3	11
	GO:0071773	cellular response to BMP stimulus	11/410	149/14773	0.00295746	0.0343474	0.0274769	SULF1/TMEM100/BMPER/SMAD6/BMP6/ACVR1/DKK1/GATA6/SMAD7/AMHR2/GATA3	11
	GO:0043507	positive regulation of JUN kinase activity	7/410	69/14773	0.00295775	0.0343474	0.0274769	MAP3K5/EDN1/DKK1/ZEB2/RIPK1/MAP3K6/TNFRSF11A	7
	GO:0002713	negative regulation of B cell mediated immunity	3/410	11/14773	0.0029657	0.0343474	0.0274769	FCGR2B/SUSD4/PTPN6	3
	GO:0002890	negative regulation of immunoglobulin mediated immune response	3/410	11/14773	0.0029657	0.0343474	0.0274769	FCGR2B/SUSD4/PTPN6	3
	GO:0003174	mitral valve development	3/410	11/14773	0.0029657	0.0343474	0.0274769	GJA5/SMAD6/ACVR1	3
	GO:0032905	transforming growth factor beta1 production	3/410	11/14773	0.0029657	0.0343474	0.0274769	THBS1/GATA6/FURIN	3
	GO:0060394	negative regulation of pathway-restricted SMAD protein phosphorylation	3/410	11/14773	0.0029657	0.0343474	0.0274769	SMAD6/DKK1/SMAD7	3
	GO:0061314	Notch signaling involved in heart development	3/410	11/14773	0.0029657	0.0343474	0.0274769	HEY2/DLL4/JAG1	3
	GO:0072537	fibroblast activation	3/410	11/14773	0.0029657	0.0343474	0.0274769	MYB/RPS6KA1/ULK3	3
	GO:0090331	negative regulation of platelet aggregation	3/410	11/14773	0.0029657	0.0343474	0.0274769	PRKCD/ALOX12/PRKG1	3
	GO:0090594	inflammatory response to wounding	3/410	11/14773	0.0029657	0.0343474	0.0274769	ALOX5/SIGLEC10/F2R	3
	GO:1901503	ether biosynthetic process	3/410	11/14773	0.0029657	0.0343474	0.0274769	LPCAT2/ALOX5/PLA2G4A	3
	GO:0002707	negative regulation of lymphocyte mediated immunity	5/410	36/14773	0.00298098	0.0344307	0.0275436	FCGR2B/SUSD4/PTPRC/SMAD7/PTPN6	5
	GO:0006643	membrane lipid metabolic process	13/410	194/14773	0.00302211	0.0348115	0.0278481	PRKCD/PPM1L/SPNS2/SERINC5/GALC/PDXDC1/ST3GAL4/PSAP/PIGN/GAL3ST3/ACER2/GBA2/P2RX1	13
	GO:0061045	negative regulation of wound healing	7/410	70/14773	0.00320979	0.0368736	0.0294978	THBS1/PRKCD/EDN1/ALOX12/ALOX5/PRKG1/TFPI	7
	GO:0046328	regulation of JNK cascade	12/410	173/14773	0.00325834	0.0372307	0.0297835	MECOM/FCGR2B/MAP3K5/EDN1/DKK1/ZEB2/ANKRD6/RIPK1/MAP3K6/TRAF3/TNFRSF11A/CCN2	12
	GO:0070374	positive regulation of ERK1 and ERK2 cascade	12/410	173/14773	0.00325834	0.0372307	0.0297835	BMPER/CSF1R/CD44/P2RY1/CD74/GCNT2/PTPRC/TNFRSF11A/CCN2/ATP6AP1/F2R/ANGPT1	12
	GO:0060840	artery development	8/410	89/14773	0.00327085	0.0372331	0.0297854	GJA5/HEY2/SMAD6/EFNB2/DLL4/SMAD7/WNT11/JAG1	8
	GO:0030203	glycosaminoglycan metabolic process	11/410	151/14773	0.0032777	0.0372331	0.0297854	B3GNT2/CD44/GCNT2/BGN/HSPG2/CEMIP2/CHPF2/ST3GAL4/CSGALNACT1/HAS2/ANGPT1	11
	GO:0070371	ERK1 and ERK2 cascade	16/410	267/14773	0.00328476	0.0372331	0.0297854	BMPER/CSF1R/CD44/P2RY1/CD74/GCNT2/PTPRC/ITGAV/TNFRSF11A/CCN2/BTN2A2/PTPN6/FN1/ATP6AP1/F2R/ANGPT1	16
	GO:1903510	mucopolysaccharide metabolic process	9/410	109/14773	0.00330958	0.0374149	0.0299308	B3GNT2/CD44/BGN/CEMIP2/CHPF2/ST3GAL4/CSGALNACT1/HAS2/ANGPT1	9
	GO:0030888	regulation of B cell proliferation	6/410	53/14773	0.00335994	0.0376936	0.0301537	FCGR2B/BTK/TNFRSF21/CD74/PTPRC/TNFSF13B	6
	GO:0044409	entry into host	10/410	130/14773	0.00336246	0.0376936	0.0301537	CXCR4/EFNB2/CD74/TRIM62/SLC52A2/ITGAV/ITGA5/GSN/NECTIN2/ITGB3	10
	GO:0060249	anatomical structure homeostasis	22/410	420/14773	0.00336799	0.0376936	0.0301537	CSF1R/TMEM64/P2RY1/PTGS2/GCNT2/EPAS1/CORO1A/CARTPT/OCLN/VCL/TCIRG1/JAM2/LYZ/TNFRSF11A/CCN2/PECAM1/P2RX1/PRKCQ/ATP6AP1/F2R/ITGB3/ANGPT1	22
	GO:1903672	positive regulation of sprouting angiogenesis	5/410	37/14773	0.0033696	0.0376936	0.0301537	BMPER/PTGS2/ANXA1/PIK3C2A/ITGA5	5
	GO:0071560	cellular response to transforming growth factor beta stimulus	14/410	220/14773	0.00340306	0.0378056	0.0302433	PRDM16/THBS1/SMAD6/CLEC3B/GCNT2/ACVR1/EDN1/ADAM9/SOX6/LTBP4/SMAD7/PARD6A/AMHR2/FURIN	14
	GO:0032958	inositol phosphate biosynthetic process	4/410	23/14773	0.00340623	0.0378056	0.0302433	P2RY1/HRH1/PLEK/PLCG2	4
	GO:0033622	integrin activation	4/410	23/14773	0.00340623	0.0378056	0.0302433	FERMT3/PLEK/SELP/FN1	4
	GO:0050708	regulation of protein secretion	17/410	293/14773	0.00345585	0.0382567	0.0306042	GJA5/IL33/FCGR2B/AGTR2/BMP6/ADAM9/ANXA1/CARTPT/ALOX5/SRGN/PARD6A/TCIRG1/SLC16A1/BTN2A2/VEGFC/F2R/P3H1	17
	GO:0015908	fatty acid transport	8/410	90/14773	0.00350525	0.03865	0.0309189	THBS1/AGTR2/EDN1/ANXA1/CROT/ABCC4/PLA2G4A/TNFRSF11A	8
	GO:0006023	aminoglycan biosynthetic process	9/410	110/14773	0.00351859	0.03865	0.0309189	B3GNT2/GCNT2/BGN/HSPG2/CHPF2/ST3GAL4/CSGALNACT1/HAS2/ANGPT1	9
	GO:1903038	negative regulation of leukocyte cell-cell adhesion	9/410	110/14773	0.00351859	0.03865	0.0309189	FCGR2B/TNFRSF21/CD74/ANXA1/SMAD7/PRNP/BTN2A2/PTPN6/VSIR	9
	GO:0006650	glycerophospholipid metabolic process	18/410	319/14773	0.00357553	0.0390741	0.0312582	BMX/CSF1R/LPCAT2/ABHD4/PLEK/PIK3C2A/SERINC5/SYNJ2/AGAP2/PLCG2/PLA2G4A/PCTP/PIP4K2C/LIPH/PIGN/SLC44A5/SLC44A2/DGKA	18
	GO:0071902	positive regulation of protein serine/threonine kinase activity	18/410	319/14773	0.00357553	0.0390741	0.0312582	THBS1/CSF1R/CXCR4/MAP3K5/MAP4K3/CD74/CD24/EDN1/ADAM9/DKK1/CARTPT/PTPRC/ZEB2/RIPK1/MAP3K6/FLT1/TNFRSF11A/F2R	18
	GO:0010876	lipid localization	20/410	371/14773	0.00368646	0.0400538	0.0320418	THBS1/MYB/PRKCD/AGTR2/BMP6/SPNS2/EDN1/ANXA1/CROT/RELCH/ABCC4/ATP8B2/FFAR2/PLA2G4A/PCTP/PSAP/ITGAV/TNFRSF11A/ITGB3/ZFYVE1	20
	GO:0060393	regulation of pathway-restricted SMAD protein phosphorylation	6/410	54/14773	0.00369337	0.0400538	0.0320418	BMPER/SMAD6/BMP6/ACVR1/DKK1/SMAD7	6
	GO:0060760	positive regulation of response to cytokine stimulus	6/410	54/14773	0.00369337	0.0400538	0.0320418	GFI1/CXCR4/CD74/EDN1/IFIH1/RIPK1	6
	GO:0031214	biomineral tissue development	10/410	132/14773	0.00375178	0.0401924	0.0321527	HEY2/BMP6/PTGS2/CLEC3B/ACVR1/ALOX5/WNT11/SRGN/TCIRG1/CNNM4	10
	GO:0051250	negative regulation of lymphocyte activation	10/410	132/14773	0.00375178	0.0401924	0.0321527	FCGR2B/BTK/TNFRSF21/CD74/ANXA1/SMAD7/PRNP/BTN2A2/PTPN6/VSIR	10
	GO:0110148	biomineralization	10/410	132/14773	0.00375178	0.0401924	0.0321527	HEY2/BMP6/PTGS2/CLEC3B/ACVR1/ALOX5/WNT11/SRGN/TCIRG1/CNNM4	10
	GO:0018958	phenol-containing compound metabolic process	8/410	91/14773	0.00375246	0.0401924	0.0321527	AGTR2/EPAS1/ZEB2/GPR37/SLC16A2/ATP7A/GATA3/CPQ	8
	GO:0003300	cardiac muscle hypertrophy	7/410	72/14773	0.00376273	0.0401924	0.0321527	HEY2/TNFRSF1B/AGTR2/SORBS2/EDN1/GATA6/LMCD1	7
	GO:0032755	positive regulation of interleukin-6 production	7/410	72/14773	0.00376273	0.0401924	0.0321527	IL33/CD74/IFIH1/IL17D/STAT3/F2R/MYD88	7
	GO:0030225	macrophage differentiation	5/410	38/14773	0.00379336	0.0404182	0.0323334	CSF1R/SPI1/NKX2-3/RIPK1/MMP9	5
	GO:0034614	cellular response to reactive oxygen species	11/410	154/14773	0.00380969	0.040491	0.0323916	BTK/MYB/AQP1/PRKCD/MAP3K5/ANXA1/GPR37/RIPK1/PSAP/ATP7A/MMP9	11
	GO:0010919	regulation of inositol phosphate biosynthetic process	3/410	12/14773	0.00387345	0.0405618	0.0324482	P2RY1/HRH1/PLEK	3
	GO:0032693	negative regulation of interleukin-10 production	3/410	12/14773	0.00387345	0.0405618	0.0324482	FCGR2B/TNFRSF21/VSIR	3
	GO:0042415	norepinephrine metabolic process	3/410	12/14773	0.00387345	0.0405618	0.0324482	EPAS1/ATP7A/GATA3	3
	GO:0050710	negative regulation of cytokine secretion	3/410	12/14773	0.00387345	0.0405618	0.0324482	FCGR2B/SRGN/BTN2A2	3
	GO:0051549	positive regulation of keratinocyte migration	3/410	12/14773	0.00387345	0.0405618	0.0324482	ADAM9/MMP9/HAS2	3
	GO:2001279	regulation of unsaturated fatty acid biosynthetic process	3/410	12/14773	0.00387345	0.0405618	0.0324482	PTGS2/CD74/ANXA1	3
	GO:0043123	positive regulation of I-kappaB kinase/NF-kappaB signaling	12/410	177/14773	0.00391995	0.0409481	0.0327573	CD74/TNFSF10/GPRC5B/BST2/TRIM62/RIPK1/SHISA5/CXXC5/SLC44A2/TGM2/F2R/MYD88	12
	GO:0003181	atrioventricular valve morphogenesis	4/410	24/14773	0.00399916	0.0413951	0.0331149	HEY2/SMAD6/ACVR1/SLIT3	4
	GO:0032369	negative regulation of lipid transport	4/410	24/14773	0.00399916	0.0413951	0.0331149	THBS1/AGTR2/ITGAV/ITGB3	4
	GO:0032689	negative regulation of interferon-gamma production	4/410	24/14773	0.00399916	0.0413951	0.0331149	IL33/PRNP/GATA3/VSIR	4
	GO:0032874	positive regulation of stress-activated MAPK cascade	11/410	155/14773	0.0040016	0.0413951	0.0331149	FCGR2B/MAP3K5/EDN1/DKK1/ZEB2/ANKRD6/RIPK1/MAP3K6/TRAF3/TNFRSF11A/CCN2	11
	GO:0007492	endoderm development	7/410	73/14773	0.00406494	0.0416461	0.0333156	DKK1/MIXL1/GATA6/MMP9/ITGAV/ITGA5/FN1	7
	GO:0014897	striated muscle hypertrophy	7/410	73/14773	0.00406494	0.0416461	0.0333156	HEY2/TNFRSF1B/AGTR2/SORBS2/EDN1/GATA6/LMCD1	7
	GO:0042100	B cell proliferation	7/410	73/14773	0.00406494	0.0416461	0.0333156	FCGR2B/BTK/PRKCD/TNFRSF21/CD74/PTPRC/TNFSF13B	7
	GO:0071674	mononuclear cell migration	7/410	73/14773	0.00406494	0.0416461	0.0333156	THBS1/CSF1R/JAML/ANXA1/FLT1/TNFRSF11A/PECAM1	7
	GO:0007254	JNK cascade	13/410	201/14773	0.00408884	0.0417905	0.0334312	MECOM/FCGR2B/MAP3K5/MAP4K3/EDN1/DKK1/ZEB2/ANKRD6/RIPK1/MAP3K6/TRAF3/TNFRSF11A/CCN2	13
	GO:0051216	cartilage development	12/410	178/14773	0.00410118	0.0418163	0.0334518	SULF1/CD44/BMP6/BGN/WNT5B/EDN1/SOX6/SMAD7/WNT11/ATP7A/CCN2/CSGALNACT1	12
	GO:0001837	epithelial to mesenchymal transition	10/410	134/14773	0.004176	0.0424776	0.0339808	TMEM100/HEY2/GCNT2/ACVR1/SMAD7/WNT11/TRIM62/GATA3/JAG1/HAS2	10
	GO:0052372	modulation by symbiont of entry into host	5/410	39/14773	0.00425395	0.0431675	0.0345327	CD74/TRIM62/ITGAV/GSN/NECTIN2	5
	GO:0002685	regulation of leukocyte migration	12/410	179/14773	0.00428908	0.0434205	0.0347351	THBS1/IL33/CSF1R/CD74/EDN1/ANXA1/ITGA2B/JAM2/MMP28/SELP/CAMK1D/VEGFC	12
	GO:0045017	glycerolipid biosynthetic process	15/410	250/14773	0.00430251	0.0434533	0.0347613	BMX/LPCAT2/ABHD4/PIK3C2A/SYNJ2/AGAP2/PLCG2/PLA2G4A/PCTP/PIP4K2C/LIPH/PIGN/SLC44A5/SLC44A2/DGKA	15
	GO:0071559	response to transforming growth factor beta	14/410	226/14773	0.00432274	0.0435544	0.0348422	PRDM16/THBS1/SMAD6/CLEC3B/GCNT2/ACVR1/EDN1/ADAM9/SOX6/LTBP4/SMAD7/PARD6A/AMHR2/FURIN	14
	GO:0001776	leukocyte homeostasis	7/410	74/14773	0.00438518	0.0436674	0.0349326	CD74/SPNS2/CORO1A/ANXA1/NKX2-3/TCIRG1/TNFSF13B	7
	GO:0002433	immune response-regulating cell surface receptor signaling pathway involved in phagocytosis	7/410	74/14773	0.00438518	0.0436674	0.0349326	FCGR2B/PRKCD/PTPRC/ELMO1/NCKAP1/PLCG2/ELMO2	7
	GO:0003151	outflow tract morphogenesis	7/410	74/14773	0.00438518	0.0436674	0.0349326	GJA5/HEY2/SMAD6/GATA6/WNT11/ELN/JAG1	7
	GO:0014896	muscle hypertrophy	7/410	74/14773	0.00438518	0.0436674	0.0349326	HEY2/TNFRSF1B/AGTR2/SORBS2/EDN1/GATA6/LMCD1	7
	GO:0038096	Fc-gamma receptor signaling pathway involved in phagocytosis	7/410	74/14773	0.00438518	0.0436674	0.0349326	FCGR2B/PRKCD/PTPRC/ELMO1/NCKAP1/PLCG2/ELMO2	7
	GO:0002695	negative regulation of leukocyte activation	11/410	157/14773	0.00440853	0.0436957	0.0349553	FCGR2B/BTK/TNFRSF21/CD74/ANXA1/PTPRC/SMAD7/PRNP/BTN2A2/PTPN6/VSIR	11
	GO:0070304	positive regulation of stress-activated protein kinase signaling cascade	11/410	157/14773	0.00440853	0.0436957	0.0349553	FCGR2B/MAP3K5/EDN1/DKK1/ZEB2/ANKRD6/RIPK1/MAP3K6/TRAF3/TNFRSF11A/CCN2	11
	GO:0046173	polyol biosynthetic process	6/410	56/14773	0.00443306	0.0438369	0.0350682	P2RY1/HRH1/PLEK/PLCG2/ISYNA1/ACER2	6
	GO:0070372	regulation of ERK1 and ERK2 cascade	15/410	251/14773	0.00446345	0.0440353	0.0352269	BMPER/CSF1R/CD44/P2RY1/CD74/GCNT2/PTPRC/TNFRSF11A/CCN2/BTN2A2/PTPN6/FN1/ATP6AP1/F2R/ANGPT1	15
	GO:2001056	positive regulation of cysteine-type endopeptidase activity	10/410	136/14773	0.00463722	0.0454302	0.0363428	MAP3K5/ATP2A3/ALOX12/TNFSF10/RIPK1/CCN2/ACER2/P2RX1/GSN/F2R	10
	GO:0002828	regulation of type 2 immune response	4/410	25/14773	0.00465814	0.0454302	0.0363428	IL33/CD74/ANXA1/GATA3	4
	GO:0010714	positive regulation of collagen metabolic process	4/410	25/14773	0.00465814	0.0454302	0.0363428	MYB/CCN2/F2R/VSIR	4
	GO:0018904	ether metabolic process	4/410	25/14773	0.00465814	0.0454302	0.0363428	LPCAT2/ALOX12/ALOX5/PLA2G4A	4
	GO:0060055	angiogenesis involved in wound healing	4/410	25/14773	0.00465814	0.0454302	0.0363428	CXCR4/ALOX5/MCAM/ITGB3	4
	GO:0038094	Fc-gamma receptor signaling pathway	7/410	75/14773	0.00472413	0.0457596	0.0366064	FCGR2B/PRKCD/PTPRC/ELMO1/NCKAP1/PLCG2/ELMO2	7
	GO:0043297	apical junction assembly	7/410	75/14773	0.00472413	0.0457596	0.0366064	OCLN/WNT11/VCL/PARD6A/CLDN15/MPP7/PECAM1	7
	GO:0055024	regulation of cardiac muscle tissue development	7/410	75/14773	0.00472413	0.0457596	0.0366064	HEY2/EFNB2/EDN1/SOX6/DKK1/GATA6/RIPK1	7
	GO:0030574	collagen catabolic process	5/410	40/14773	0.00475307	0.0459356	0.0367471	MMP16/MMP28/FURIN/MMP9/VSIR	5
	GO:0042493	response to drug	19/410	354/14773	0.00481035	0.046384	0.0371058	THBS1/SLC1A3/CXCR4/AQP1/PTGS2/NPAS2/EDN1/ADAM9/ANXA1/CYP2C8/GATA6/DAB1/ABCC4/PRNP/LTA/GATA3/ACER2/STAT3/VEGFC	19
	GO:0060389	pathway-restricted SMAD protein phosphorylation	6/410	57/14773	0.00484134	0.0465774	0.0372605	BMPER/SMAD6/BMP6/ACVR1/DKK1/SMAD7	6
	GO:0045621	positive regulation of lymphocyte differentiation	8/410	95/14773	0.00487863	0.0466146	0.0372903	BTK/MYB/CD74/ANXA1/PTPRC/GATA3/BTN2A2/VSIR	8
	GO:0030278	regulation of ossification	12/410	182/14773	0.00489453	0.0466146	0.0372903	SMAD6/TMEM64/BMP6/ACVR1/DKK1/ALOX5/SMAD7/SRGN/TCIRG1/VEGFC/JAG1/ATP6AP1	12
	GO:0002830	positive regulation of type 2 immune response	3/410	13/14773	0.00493271	0.0466146	0.0372903	IL33/CD74/GATA3	3
	GO:0002921	negative regulation of humoral immune response	3/410	13/14773	0.00493271	0.0466146	0.0372903	FCGR2B/SUSD4/PTPN6	3
	GO:0019372	lipoxygenase pathway	3/410	13/14773	0.00493271	0.0466146	0.0372903	PTGS2/ALOX12/ALOX5	3
	GO:0034616	response to laminar fluid shear stress	3/410	13/14773	0.00493271	0.0466146	0.0372903	SMAD6/ADAM9/SMAD7	3
	GO:0045986	negative regulation of smooth muscle contraction	3/410	13/14773	0.00493271	0.0466146	0.0372903	PTGS2/GUCY1A1/PRKG1	3
	GO:0070486	leukocyte aggregation	3/410	13/14773	0.00493271	0.0466146	0.0372903	CD44/JAM2/HAS2	3
	GO:0032496	response to lipopolysaccharide	16/410	279/14773	0.00501805	0.0472568	0.0378041	TNFRSF1B/GFI1/SMAD6/PPBP/BMP6/PTGS2/EDN1/ADAM9/SPARC/LTA/PLCG2/SELP/TNFRSF11A/F2R/MYD88/TFPI	16
	GO:0045444	fat cell differentiation	13/410	206/14773	0.00502284	0.0472568	0.0378041	PRDM16/SORT1/SMAD6/TMEM64/PTGS2/WNT5B/CCDC3/ALOX5/PSMB8/FFAR2/MEDAG/GATA3/JAG1	13
	GO:1901617	organic hydroxy compound biosynthetic process	14/410	230/14773	0.00504096	0.0473228	0.0378568	GFI1/AGTR2/BMP6/P2RY1/HRH1/ALOX12/TM7SF2/PLEK/ZEB2/GPR37/PLCG2/ISYNA1/GATA3/ACER2	14
	GO:0006869	lipid transport	18/410	330/14773	0.00507746	0.0474796	0.0379823	THBS1/MYB/PRKCD/AGTR2/BMP6/SPNS2/EDN1/ANXA1/CROT/RELCH/ABCC4/ATP8B2/PLA2G4A/PCTP/PSAP/ITGAV/TNFRSF11A/ITGB3	18
	GO:0008217	regulation of blood pressure	11/410	160/14773	0.00507994	0.0474796	0.0379823	GJA5/ACSM3/AGTR2/PTGS2/GUCY1A1/EDN1/CARTPT/PTGS1/P2RX1/VEGFC/F2R	11
	GO:0043122	regulation of I-kappaB kinase/NF-kappaB signaling	14/410	231/14773	0.00523478	0.0487248	0.0389784	CD74/TNFSF10/GPRC5B/BST2/TRIM62/RIPK1/SHISA5/TRAF3/CXXC5/SLC44A2/TGM2/F2R/MYD88/ANGPT1	14
	GO:0051249	regulation of lymphocyte activation	20/410	383/14773	0.00523603	0.0487248	0.0389784	FCGR2B/BTK/MYB/TNFRSF1B/EFNB2/TNFRSF21/CD74/CD24/CORO1A/ANXA1/PTPRC/SMAD7/PRNP/GATA3/TNFSF13B/BTN2A2/PRKCQ/PTPN6/GSN/VSIR	20
	GO:0002673	regulation of acute inflammatory response	5/410	41/14773	0.00529241	0.0491421	0.0393122	FCGR2B/BTK/PTGS2/FFAR2/TNFRSF11A	5
	GO:0006929	substrate-dependent cell migration	4/410	26/14773	0.00538637	0.0496899	0.0397504	FMNL1/PTPRC/FN1/VEGFC	4
	GO:0090075	relaxation of muscle	4/410	26/14773	0.00538637	0.0496899	0.0397504	P2RY1/GUCY1A1/KCNJ2/PRKG1	4
	GO:1903671	negative regulation of sprouting angiogenesis	4/410	26/14773	0.00538637	0.0496899	0.0397504	THBS1/DLL4/ALOX5/MMRN2	4
	GO:0090288	negative regulation of cellular response to growth factor stimulus	10/410	139/14773	0.00540319	0.0497374	0.0397884	SULF1/PRDM16/THBS1/BMPER/SMAD6/AGTR2/DKK1/SMAD7/MMRN2/GATA3	10

## Sheet: Suppl Table 5
Supplementary Table 5: Gene Ontology Biological Process (BP) terms determined by GSEA enriched in ACE+ and ACEneg endothelial cells (FDR < 0.05)
	GO BP terms upregulated in ACE+											GO BP terms upregulated in ACE+
	Description	setSize	enrichmentScore	NES	pvalue	p.adjust	qvalues	rank	leading_edge	core_enrichment		Description	setSize	enrichmentScore	NES	pvalue	p.adjust	qvalues	rank	leading_edge	core_enrichment
	platelet activation	150	0.432931	1.76397	0.000575209	0.0138265	0.0102325	2364	tags=35%, list=14%, signal=30%	GNA12/MPL/MERTK/FGA/VCL/F2/DGKZ/FCER1G/PIK3CG/MYL9/FN1/GATA1/SYK/F2R/VAV1/BLOC1S3/PTPN6/F11R/DGKA/DGKG/TSPAN32/TREML1/PF4V1/GP1BA/PRKCQ/TRPC6/ITPR2/FZD6/PRKCB/PIK3CB/MPIG6B/F2RL3/PLCG2/PF4/PRKCD/PRKG1/FERMT3/P2RX1/P2RY1/LCP2/ALOX12/PLEK/PLA2G4A/SELP/GP5/ITGB3/CD40LG/CLEC1B/ITGA2B/DGKK/GP9/DGKI		positive regulation of neurogenesis	429	0.311876	1.32624	0.00731212	0.0470118	0.0347918	1325	tags=14%, list=8%, signal=13%	PROX1/NDNF/HOXD3/SEMA3A/CHODL/NEFL/DPYSL3/DSCAM/PCP4/ZNF488/NTRK2/ANKRD1/ASPM/GLI2/TENM3/DLX1/ITGA3/EFNA5/NAP1L2/EPO/ISLR2/EPHB2/MME/BEND6/ROR1/SERPINF1/DLG5/BMP5/ROBO2/TRPV2/BMP2/BCL2/E2F1/SLIT2/DISC1/IRX3/WNT3/PPARG/SEMA4D/NTRK3/TTBK1/XRCC2/PTN/SCN1B/TP73/RNF157/ARSB/KALRN/RND2/SYT1/TENM4/NUMBL/ARHGAP35/RIMS1/MEGF8/NGFR/NEURL1/DLX2/CAMK2B/CLCF1
	negative regulation of immune effector process	107	0.449889	1.74559	0.00107672	0.0169406	0.0125372	2490	tags=31%, list=15%, signal=26%	SERPINB9/FOXF1/TKFC/IL4R/LGALS9/JAK3/MICA/FGL2/SMAD7/HLA-B/MUL1/GPATCH3/BCL6/IRAK3/BST2/PTPN6/ZBTB7B/PPP3CB/ANXA1/TNFSF4/IL7R/SPINK5/SOCS5/RNF26/CD84/ILRUN/TGFB2/CLEC12B/CD300A/PTPRC/FCGR2B/IL33/SUSD4		embryonic organ development	408	0.315408	1.33601	0.00668668	0.0434293	0.0321406	2117	tags=20%, list=13%, signal=18%	PROX1/ALDH1A2/HOXD3/PAX8/EYA1/HOXA2/MICAL2/HPN/GLI2/SOX9/E2F7/COL13A1/PLK4/CHST11/PRRX1/PDGFRB/ZIC3/HOXC9/TWIST1/EPHB2/MYF5/RUNX2/HOXC4/SOX15/BMP5/STOX1/ST14/WHRN/TCF21/ALDH1A3/HOXD4/FRZB/DSCAML1/GLI1/ITGA8/RARRES2/MAFB/SCRIB/LHFPL5/HESX1/SOBP/CCDC40/CXCL8/CEBPA/LEF1/MEGF8/HOXA5/HOXA4/HOXD9/DLX2/NR2F2/E2F8/DLL1/KRT8/TGFB3/CELSR1/PAX5/TBX21/KRT19/TH/SIX4/FOXL2/NES/NOG/OTX1/HAND1/EGFR/OSR2/BBS5/FRS…
	glycerophospholipid biosynthetic process	219	0.395173	1.69106	0.000617665	0.0138265	0.0102325	3467	tags=33%, list=21%, signal=26%	STARD7/INPP5K/PISD/PDGFB/PTDSS1/PLA2G5/PIGW/GPAM/PIK3CA/PIGS/SLC44A1/CSNK2A2/CDIPT/MTM1/AGPAT2/ATM/INPPL1/PLD2/AGPAT4/PI4K2B/PIGV/DDHD1/SLC44A2/PIK3R4/PTEN/PGAP3/PCTP/PIK3C2A/DGKZ/CPNE7/ABHD8/PIGQ/PIK3CG/PLD6/PIKFYVE/PITPNM1/GPAT3/MTMR1/MBOAT7/PIGO/PIGN/DDHD2/PLD1/SLC27A1/PLEKHA4/GPD1L/DGKA/DGKG/ABHD4/ETNK2/PIK3C2B/PTPN13/PCYT1B/MFSD2A/SLC44A4/LPCAT2/PIK3CB/PLCG2/PIGZ/PLA2G4A/HTR2A/AGPAT3/SYNJ2/P…		extracellular structure organization	360	0.322875	1.35342	0.00650519	0.0426861	0.0315906	1804	tags=20%, list=11%, signal=18%	TLL2/VTN/NDNF/DDR2/SMOC1/COL3A1/LUM/COL4A6/HPN/ADAMTS18/ADAM19/COL1A1/SMOC2/HAS3/SOX9/ITGB8/SFRP2/COL13A1/GAS2/ITGA3/KLKB1/MYF5/TNR/COL12A1/ITGA11/MMP25/ADAMTS16/COMP/SPP1/FGB/FAP/ANTXR1/CLASP2/FLRT2/ACAN/PHLDB2/CPB2/VCAM1/ITGA8/MMP19/LAMB4/ITGAX/PTX3/COL27A1/SLC2A10/DCN/SCUBE1/GREM1/CREB3L1/ITGA2/EGFLAM/MMP21/KLK5/THSD4/SH3PXD2B/ADAMTS2/MATN4/CTSV/PDPN/TNFRSF11B/WASHC1/KLK7/CYP1B1/MFAP4/COL6A3/V…
	phosphatidylinositol biosynthetic process	116	0.426569	1.67109	0.00164294	0.0215614	0.0159569	3033	tags=31%, list=18%, signal=25%	PIK3CA/PIGS/CDIPT/MTM1/ATM/INPPL1/PI4K2B/PIGV/PIK3R4/PTEN/PGAP3/PIK3C2A/PIGQ/PIK3CG/PIKFYVE/PITPNM1/MTMR1/MBOAT7/PIGO/PIGN/SLC27A1/PLEKHA4/PIK3C2B/PTPN13/PIK3CB/PLCG2/PIGZ/HTR2A/SYNJ2/PLEKHA2/HTR2C/INPP5J/CDS1/PIP4K2C/AGAP2/BMX		extracellular matrix organization	359	0.323106	1.35402	0.00664636	0.0433888	0.0321106	1804	tags=20%, list=11%, signal=18%	TLL2/VTN/NDNF/DDR2/SMOC1/COL3A1/LUM/COL4A6/HPN/ADAMTS18/ADAM19/COL1A1/SMOC2/HAS3/SOX9/ITGB8/SFRP2/COL13A1/GAS2/ITGA3/KLKB1/MYF5/TNR/COL12A1/ITGA11/MMP25/ADAMTS16/COMP/SPP1/FGB/FAP/ANTXR1/CLASP2/FLRT2/ACAN/PHLDB2/CPB2/VCAM1/ITGA8/MMP19/LAMB4/ITGAX/PTX3/COL27A1/SLC2A10/DCN/SCUBE1/GREM1/CREB3L1/ITGA2/EGFLAM/MMP21/KLK5/THSD4/SH3PXD2B/ADAMTS2/MATN4/CTSV/PDPN/TNFRSF11B/WASHC1/KLK7/CYP1B1/MFAP4/COL6A3/V…
	platelet degranulation	125	0.417112	1.6548	0.00110102	0.0170368	0.0126083	2596	tags=32%, list=16%, signal=27%	VEGFA/LY6G6F/ACTN1/TAGLN2/FGA/VCL/PSAP/PLG/PECAM1/CLU/FCER1G/SPARC/FN1/SYK/GTPBP2/CTSW/GAS6/MMRN1/PCYOX1L/QSOX1/SERPINE1/F13A1/SYTL4/STXBP2/VEGFC/TGFB2/ABCC4/PF4/SRGN/FERMT3/P2RX1/PLEK/RAB27B/PPBP/EGF/SELP/ITGB3/THBS1/ITGA2B/CLEC3B		regulation of epithelial cell proliferation	308	0.334179	1.38129	0.00749434	0.0479412	0.0354797	2287	tags=22%, list=14%, signal=19%	PROX1/ALDH1A2/TNMD/EYA1/GPC3/HPN/FUT2/ZNF703/SOX9/SFRP2/IL12A/CLDN1/TWIST1/HMOX1/HTR2B/SERPINF1/PDCD6/BMP5/STOX1/IQGAP3/BMP2/TGFA/MARVELD3/CPB2/INTU/PPARG/GLI1/NRP2/PTN/CCL5/NKX3-1/TLR4/CEACAM1/SNAI2/C5AR1/SIRT6/NGFR/HOXA5/NR2F2/UHRF1/CNMD/ECM1/SIX4/NOG/ANG/EGFR/OSR2/CXCL12/FRS2/CCND1/RGCC/CYP7B1/TBX1/SFRP1/APLNR/CDKN1C/KDF1/AR/PRKCA/HMGB2/ROBO1/MED1/MDK/CCR3/DUSP10/SCN5A/VASH2
	pattern recognition receptor signaling pathway	176	0.388374	1.61539	0.00089579	0.0154819	0.0114576	2424	tags=23%, list=15%, signal=20%	ALPK1/TKFC/APPL2/CTSS/PIK3R4/FGA/MFHAS1/APOB/BIRC2/TBK1/ITGB2/FADD/IRAK1/TAB3/MYD88/DDX58/NOD1/GPATCH3/TNFAIP3/WDFY1/IRAK3/IKBKB/LACC1/RIPK1/TIRAP/TNIP3/MAPKAPK3/RFTN1/IFIH1/TRAF3/DDX60/F2RL1/SFTPD/COLEC12/CD300A/BTK/TLR5/PTPN22/IRAK2/FFAR2/GFI1		positive regulation of cell cycle	352	0.336858	1.40942	0.00236046	0.0254649	0.0188457	4437	tags=34%, list=27%, signal=26%	PROX1/EDN3/CDK5R1/PLCB1/SMOC2/AURKB/CDC7/CIT/GTSE1/E2F7/PLK4/CDC25C/PDGFRB/SPAG5/KLHL18/UBE2C/BRCA1/XRCC3/SOX15/STOX1/AURKC/FAP/E2F1/RACGAP1/DLGAP5/TGFA/GLI1/ATAD5/NKX3-1/TP73/CDK1/SLC6A4/LRP5/E2F8/ANKRD31/CDT1/EVI2B/CCNYL1/ESPL1/FOSL1/KCNA5/EGFR/CHEK1/CKS1B/AURKA/CCND1/NDC80/NUSAP1/RGCC/CDKN1A/FAM83D/DAZL/CDC45/TBX3/PRKCA/ASNS/FBXO5/PIWIL2/MED1/MAD2L1/SH2B1/CITED2/CKS2/GEN1/CCNB1/NPM2/UBE2E2/PID…
	glycerolipid biosynthetic process	250	0.371505	1.61514	0.000639795	0.0138265	0.0102325	2648	tags=29%, list=16%, signal=25%	PIK3CA/PIGS/SLC44A1/CSNK2A2/CDIPT/MTM1/AGPAT2/ATM/INPPL1/PLD2/AGPAT4/PI4K2B/PIGV/LDLR/DDHD1/C3/SLC44A2/PIK3R4/SREBF1/PTEN/PGAP3/PCTP/PIK3C2A/DGKZ/CPNE7/ABHD8/PIGQ/ACSL1/PIK3CG/PLD6/PIKFYVE/PITPNM1/GPAT3/MTMR1/MBOAT7/NR1H2/PIGO/PIGN/DDHD2/PLD1/SLC27A1/PLEKHA4/GPLD1/GPD1L/PNPLA2/DGKA/DGKG/ABHD4/ETNK2/PIK3C2B/PTPN13/AGMO/PCYT1B/MFSD2A/SLC44A4/LPCAT2/PIK3CB/PLCG2/PIGZ/PLA2G4A/HTR2A/AGPAT3/SYNJ2/PLEKH…		positive regulation of cell cycle process	265	0.348513	1.41897	0.00502368	0.0366995	0.0271601	2152	tags=18%, list=13%, signal=16%	EDN3/CDK5R1/PLCB1/AURKB/CDC7/CIT/GTSE1/E2F7/PLK4/CDC25C/PDGFRB/SPAG5/KLHL18/UBE2C/BRCA1/XRCC3/SOX15/STOX1/AURKC/FAP/E2F1/RACGAP1/DLGAP5/TGFA/GLI1/ATAD5/TP73/CDK1/LRP5/E2F8/ANKRD31/CDT1/ESPL1/KCNA5/EGFR/AURKA/CCND1/NDC80/NUSAP1/RGCC/CDKN1A/FAM83D/DAZL/CDC45/FBXO5/PIWIL2/MED1/MAD2L1/SH2B1
	adaptive immune response based on somatic recombination of immune receptors built from immunoglobulin superfamily domains	229	0.3752	1.61406	0.000628733	0.0138265	0.0102325	2367	tags=26%, list=14%, signal=23%	GATA3/C3/IL4R/SPN/MALT1/BCL3/LIG4/JAK3/CLU/FADD/C1RL/TNFRSF13C/NFKB2/EBI3/MICA/FGL2/FCER1G/SMAD7/RELB/HLA-B/BCL6/ADAM17/TNFAIP3/TCIRG1/PTPN6/JAG1/ZBTB7B/PPP3CB/BACH2/ANXA1/TNFSF4/CD4/IL7R/CD74/PVR/WAS/TNFRSF1B/PRKCQ/SOCS5/RFTN1/CD1D/GAPT/IL1RL1/IL18RAP/IL27RA/IL18R1/PRKCD/SASH3/PLA2G4A/BTK/SLAMF6/SLA2/CD40LG/TNFSF13B/PTPRC/FCGR2B/IL33/C7/LTA/SUSD4		positive regulation of nervous system development	488	0.331202	1.42186	0.000133316	0.00740624	0.00548112	1325	tags=15%, list=8%, signal=15%	PROX1/NDNF/HOXD3/MYRF/SEMA3A/ASIC2/CHODL/NEFL/LRRTM2/EPHB3/FLRT3/DPYSL3/LRRN3/DSCAM/PCP4/ZNF488/NTRK2/ANKRD1/ASPM/GLI2/TENM3/NLGN2/DLX1/ITGA3/EFNA5/NAP1L2/EPO/ISLR2/EPHB2/LRRTM1/MME/BEND6/ROR1/SERPINF1/DLG5/BMP5/ROBO2/LRRN1/TRPV2/BMP2/BCL2/E2F1/SLIT2/DISC1/AMIGO2/FLRT2/IRX3/WNT3/PPARG/GLI1/SEMA4D/NTRK3/TTBK1/XRCC2/PTN/ITGAX/SCN1B/TP73/THBS2/RNF157/ARSB/KALRN/RND2/SYT1/TENM4/NUMBL/ARHGAP35/RIMS1/M…
	renal system process	110	0.410338	1.59713	0.00244366	0.0259232	0.0191849	2846	tags=34%, list=17%, signal=28%	PKN1/ADCY9/NPR1/MYO1E/TFAP2B/BTC/TAC1/AVPR1A/PSAP/EDNRB/WNK4/NPR3/GSN/SLC9A3R1/MCAM/TBC1D8B/F2R/PRKAR2B/GAS6/ADCY6/ADORA2A/KCNQ1/AVP/OXT/SLC15A2/AGTR1/EDN1/HSD11B2/F2RL1/ADCY7/AVPR2/ADCY1/HAS2/AQP1/AGTR2/SULF1/GJA5		gland development	398	0.336665	1.42286	0.000410284	0.0118703	0.0087848	2117	tags=20%, list=13%, signal=18%	PROX1/ALDH1A2/VTN/HOXD3/CLCN2/SEMA3A/PAX8/EPHB3/TG/HPN/ZNF703/GLI2/SOX9/ONECUT2/IGFBP5/E2F7/PDGFRB/ZIC3/CLDN1/HFE/TDGF1/HMOX1/SERPINF1/HRH2/IQGAP3/SEMA3C/TCF21/BMP2/BCL2/ALDH1A3/FRZB/WNT3/CPB2/LRP5L/GLI1/PTN/NKX3-1/MAFB/SCRIB/DKK3/HESX1/CEACAM1/SNAI2/KALRN/ITGA2/ARHGAP35/CCDC40/CEBPA/LEF1/HOXA5/NEURL1/LRP5/HOXD9/E2F8/CCNB2/TGFB3/SIX4/NOG/MAN2A1/EGFR/CYP19A1/FRS2/AURKA/CCND1/TYMS/CYP7B1/TBX1/SFRP1…
	positive regulation of stress-activated MAPK cascade	155	0.388931	1.59238	0.000866802	0.0154819	0.0114576	3519	tags=37%, list=21%, signal=30%	DVL3/DVL2/EIF2AK2/SPHK1/NRK/SEMA4C/TNIK/MAP3K9/HIPK2/TPD52L1/PKN1/MAPK8IP3/MAP3K4/RELL1/MTURN/TNFSF11/MAP3K11/VEGFA/MAP4K1/MLKL/EMC10/MFHAS1/PTK2B/ZEB2/MAP4K2/CCN2/MUL1/NOD1/PYCARD/MAP3K3/NOX1/SYK/MAP3K2/MAPK8IP1/HAND2/RIPK1/EDN1/MAP3K12/TIRAP/MINK1/UNC5CL/AXIN1/VANGL2/ARHGEF5/RELL2/TRAF3/GDF6/TGFB2/F2RL1/TNFRSF11A/ANKRD6/DUSP15/EPHA4/DKK1/CD40LG/MAP3K6/FCGR2B/MAP3K5		DNA recombination	272	0.349645	1.42506	0.00389498	0.0324073	0.0239835	2835	tags=23%, list=17%, signal=19%	FANCB/EME1/HROB/EID3/RNF212/AUNIP/CDC7/SLX4/TRIP13/CNTD1/BRIP1/BRCA1/XRCC3/RAD51/KLHL15/FIGNL1/RAD51AP1/H1-1/BATF/DMC1/XRCC2/ATAD5/MND1/SHOC1/CENPS/SIRT6/PIF1/EXO1/GINS2/LEF1/PARPBP/CLCF1/EME2/HUS1B/PSMC3IP/ANKRD31/BLM/TBX21/KDM4D/CHEK1/MCM8/RPA4/POLN/RAG1/CDC45/VRTN/SHLD3/HMGB2/H1-2/GINS4/APLF/KPNA2/GEN1/H2AX/TEP1/C11orf80/RMI1/TCF7/RPA3/INO80C/HMGB3/ERCC6/TIMELESS
	phospholipid biosynthetic process	255	0.365687	1.59044	0.000655308	0.0139035	0.0102895	3467	tags=30%, list=21%, signal=24%	STARD7/INPP5K/MVK/PISD/PDGFB/PTDSS1/PLA2G5/PIGW/GPAM/SERAC1/PIK3CA/PIGS/SLC44A1/CSNK2A2/CDIPT/MTM1/AGPAT2/ATM/INPPL1/PLD2/AGPAT4/PI4K2B/PIGV/DDHD1/SLC44A2/PIK3R4/PTEN/PGAP3/PCTP/PIK3C2A/ISYNA1/DGKZ/CPNE7/ABHD8/PIGQ/PIK3CG/SERINC5/PLD6/PIKFYVE/PITPNM1/GPAT3/MTMR1/MBOAT7/PIGO/PIGN/DDHD2/PLD1/SLC27A1/PLEKHA4/GPD1L/DGKA/DGKG/ABHD4/ETNK2/PIK3C2B/PTPN13/PCYT1B/MFSD2A/SLC44A4/LPCAT2/PIK3CB/PLCG2/PIGZ/PL…		visual system development	347	0.341948	1.4284	0.00180756	0.0230103	0.0170292	2117	tags=19%, list=13%, signal=17%	PROX1/ALDH1A2/CLCN2/SMOC1/DCX/DSCAM/ADAMTS18/TMOD1/NTRK2/SOX9/TENM3/CRYAB/SDK2/DLX1/MAB21L1/MAF/RPGRIP1/PDGFRB/MITF/CACNA1C/TWIST1/EPHB2/MYF5/THRB/MYOM2/SERPINF1/FAT1/FREM2/BCL2/CRYBB1/ALDH1A3/LRP5L/NTRK3/PTN/RP1L1/ACVR2B/ARHGAP35/NECTIN3/LRP5/DLX2/SH3PXD2B/BMPR1B/DLL1/CYP1B1/TH/FOXL2/NES/MAN2A1/RP1/SDK1/EGFR/OSR2/FRS2/OLFM3/NPHP4/NHS/MYO7A/FZD5/EPHA2/SLC4A5/TSPAN12/ARHGEF15/TRAF3IP1/TUB/MED1
	regulation of adaptive immune response	147	0.39119	1.58993	0.00114025	0.0171125	0.0126644	2452	tags=28%, list=15%, signal=24%	NECTIN2/GATA3/C3/IL4R/MALT1/JAK3/FADD/TNFRSF13C/FCER1G/SMAD7/HLA-B/BCL6/PYCARD/TNFAIP3/PTPN6/ZBTB7B/PPP3CB/ANXA1/SAMSN1/TNFSF4/CD4/IL7R/PVR/WAS/TNFRSF1B/PRKCQ/SOCS5/CD1D/IL1RL1/IL27RA/IL18R1/ADCY7/SASH3/PLA2G4A/BTK/TNFSF13B/PTPRC/FCGR2B/IL33/LTA/SUSD4		morphogenesis of a branching structure	186	0.36626	1.43359	0.00779376	0.0496073	0.0367127	2181	tags=25%, list=13%, signal=22%	PROX1/SEMA3A/PAX8/EYA1/GPC3/HHIP/GLI2/SOX9/SFRP2/COL13A1/TDGF1/DLG5/ST14/ADAMTS16/SEMA3C/TCF21/BMP2/BCL2/SLIT2/EDNRA/LRP5L/NKX3-1/SNAI2/GREM1/SIRT6/LEF1/HOXA5/LRP5/DLX2/LRRK2/CELSR1/FKBPL/SIX4/NOG/EPHA7/FRS2/FZD5/SFRP1/EPHA2/HGF/TBX3/AR/HNF1B/MED1/NPNT/MDK/CTSH
	phagocytosis	245	0.367168	1.58964	0.00064082	0.0138265	0.0102325	2384	tags=25%, list=15%, signal=22%	LDLR/APPL2/C3/MERTK/ITGAV/PTEN/PECAM1/NCKAP1/HCK/FCGR2A/TMEM175/WIPF2/GULP1/ITGB2/FCER1G/SIRPB1/GSN/MYD88/SYT11/PYCARD/SIRPA/CCL2/RARA/CYFIP2/SYK/ELMO1/VAV1/GAS6/ADORA2A/ANXA1/MYO1C/IL2RB/RAPGEF1/RAB20/LEPR/LYST/WAS/ANXA3/BIN2/ABCA7/TGM2/FGR/PIK3CB/ELMO2/MET/PLCG2/CAMK1D/PRKCD/F2RL1/NCF4/SFTPD/COLEC12/XKR9/CD300A/ICAM3/CORO1A/ITGB3/PTPRC/THBS1/XKR6/FCGR2B		sensory system development	352	0.342796	1.43426	0.0011108	0.0170368	0.0126083	2117	tags=19%, list=13%, signal=17%	PROX1/ALDH1A2/CLCN2/SEMA3A/SMOC1/DCX/DSCAM/ADAMTS18/TMOD1/NTRK2/SOX9/TENM3/CRYAB/SDK2/DLX1/MAB21L1/MAF/RPGRIP1/PDGFRB/MITF/CACNA1C/TWIST1/EPHB2/MYF5/THRB/MYOM2/SERPINF1/FAT1/FREM2/BCL2/CRYBB1/ALDH1A3/LRP5L/NTRK3/PTN/RP1L1/ACVR2B/ARHGAP35/NECTIN3/LRP5/DLX2/SH3PXD2B/BMPR1B/DLL1/CYP1B1/TH/FOXL2/NES/MAN2A1/RP1/SDK1/EGFR/OSR2/FRS2/OLFM3/NPHP4/NHS/MYO7A/FZD5/EPHA2/SLC4A5/TSPAN12/ARHGEF15/TRAF3IP1/TUB/M…
	positive regulation of stress-activated protein kinase signaling cascade	157	0.386628	1.58462	0.000867804	0.0154819	0.0114576	3519	tags=37%, list=21%, signal=29%	DVL3/DVL2/EIF2AK2/SPHK1/NRK/SEMA4C/TNIK/MAP3K9/HIPK2/TPD52L1/PKN1/MAPK8IP3/MAP3K4/RELL1/MTURN/TNFSF11/MAP3K11/VEGFA/MAP4K1/MLKL/EMC10/MFHAS1/PTK2B/ZEB2/MAP4K2/CCN2/MUL1/NOD1/PYCARD/MAP3K3/NOX1/SYK/MAP3K2/MAPK8IP1/HAND2/RIPK1/EDN1/MAP3K12/TIRAP/MINK1/UNC5CL/AXIN1/VANGL2/ARHGEF5/RELL2/TRAF3/GDF6/TGFB2/F2RL1/TNFRSF11A/ANKRD6/DUSP15/EPHA4/DKK1/CD40LG/MAP3K6/FCGR2B/MAP3K5		double-strand break repair	253	0.355691	1.43999	0.00348078	0.0308266	0.0228137	3536	tags=26%, list=22%, signal=20%	EYA1/FANCB/EME1/AUNIP/CDC7/ESCO2/SLX4/TRIP13/H4C6/FOXM1/BRIP1/TWIST1/BRCA1/XRCC3/H4C13/RAD51/H4C1/KLHL15/H4C11/FIGNL1/RAD51AP1/ZBTB7A/DMC1/XRCC2/SIRT6/GINS2/PARPBP/EME2/HUS1B/BLM/KDM4D/CHEK1/MCM8/RPA4/POLN/H4C3/H4C12/CDC45/SHLD3/KDM2A/H4C2/GINS4/APLF/GEN1/H2AX/RMI1/RPA3/TDP1/ERCC6/TIMELESS/DEK/H4C9/RMI2/CYREN/SHLD1/CDCA5/FEN1/RAD21L1/MAD2L2/MDC1/SLF1/RAD52/TFIP11/TDP2/RAD51AP2
	positive regulation of inflammatory response	122	0.400917	1.58307	0.00192519	0.0239538	0.0177274	2908	tags=34%, list=18%, signal=29%	TNIP1/PDCD4/PLA2G7/TNFSF11/SNCA/NPY5R/TAC1/GRN/STAT3/LDLR/C3/NLRP12/PTGER4/FCER1G/GBP5/PIK3CG/MYD88/CDK19/GPRC5B/FFAR3/TNFSF4/AGTR1/PTGS2/RIPK1/CD6/JAK2/IL1RL1/SERPINE1/TGM2/IL17B/TSLP/IL17RA/CCN4/TNFRSF11A/ADAM8/PLA2G3/BTK/IL17D/PTGER3/IL33/FFAR2/LTA		eye development	343	0.345011	1.44001	0.00139412	0.0192859	0.0142729	2117	tags=19%, list=13%, signal=17%	PROX1/ALDH1A2/CLCN2/SMOC1/DCX/DSCAM/ADAMTS18/TMOD1/NTRK2/SOX9/TENM3/CRYAB/SDK2/DLX1/MAB21L1/MAF/RPGRIP1/PDGFRB/MITF/CACNA1C/TWIST1/EPHB2/MYF5/THRB/MYOM2/SERPINF1/FAT1/FREM2/BCL2/CRYBB1/ALDH1A3/LRP5L/NTRK3/PTN/RP1L1/ACVR2B/ARHGAP35/NECTIN3/LRP5/DLX2/SH3PXD2B/BMPR1B/DLL1/CYP1B1/TH/FOXL2/NES/MAN2A1/RP1/SDK1/EGFR/OSR2/FRS2/OLFM3/NPHP4/NHS/MYO7A/FZD5/EPHA2/SLC4A5/TSPAN12/ARHGEF15/TRAF3IP1/TUB/MED1
	tumor necrosis factor-mediated signaling pathway	155	0.38614	1.58095	0.000866802	0.0154819	0.0114576	2042	tags=19%, list=12%, signal=17%	BIRC2/TNFRSF13C/PSMD3/PYCARD/ADAM17/TNFAIP3/SYK/IKBKB/TNFRSF12A/GAS6/TNFSF4/RIPK1/FAS/TNFRSF1B/CDIP1/TNFRSF4/JAK2/PRKN/CARD16/TRAF3/PSMB9/RFFL/F2RL1/TNFRSF11A/CCDC3/TNFRSF8/CD40LG/TNFSF13B/PSMB8/LTA		sensory organ morphogenesis	239	0.360929	1.45294	0.00335033	0.0302864	0.0224139	1974	tags=22%, list=12%, signal=19%	PROX1/PAX8/EYA1/HOXA2/DSCAM/HPN/NTRK2/GLI2/SOX9/TENM3/SDK2/RPGRIP1/PRRX1/TWIST1/EPHB2/THRB/STOX1/FAT1/WHRN/BCL2/ALDH1A3/FRZB/INTU/ITGA8/PTN/MAFB/SCRIB/LHFPL5/HESX1/SOBP/NECTIN3/LRP5/DLL1/CELSR1/TH/SIX4/FOXL2/NOG/MAN2A1/RP1/OTX1/SDK1/OSR2/FRS2/TPRN/OLFM3/MYO7A/TBX1/FZD5/COL2A1/EPHA2/TSPAN12
	leukocyte chemotaxis	186	0.375643	1.57186	0.000900901	0.0154819	0.0114576	2182	tags=30%, list=13%, signal=26%	PTK2B/EDNRB/LGALS9/CXCL5/ZNF580/OXSR1/ITGB2/NBL1/FCER1G/PIK3CG/CSF3R/CCL2/ADAM17/SYK/CXCL17/VAV1/GAS6/CXCL10/ANXA1/CXCL6/C3AR1/GBF1/HSD3B7/EDN1/LYST/CD74/PF4V1/TIRAP/MST1/CCL8/CXCL3/SERPINE1/ARHGEF5/CCL4/IL17RA/RIPOR2/VEGFC/ADGRE2/CAMK1D/TGFB2/PF4/F2RL1/MMP28/TNFRSF11A/ADAM8/SFTPD/CXCL11/PPBP/CXCR4/CORO1A/THBS1/CSF1R/ALOX5/JAML/HRH1/FFAR2		camera-type eye development	296	0.355455	1.46243	0.0014241	0.0192859	0.0142729	2117	tags=20%, list=13%, signal=17%	PROX1/ALDH1A2/CLCN2/DCX/DSCAM/TMOD1/NTRK2/SOX9/TENM3/CRYAB/SDK2/DLX1/MAB21L1/MAF/RPGRIP1/PDGFRB/MITF/CACNA1C/TWIST1/EPHB2/MYF5/THRB/MYOM2/SERPINF1/FAT1/CRYBB1/ALDH1A3/LRP5L/NTRK3/PTN/RP1L1/ACVR2B/ARHGAP35/NECTIN3/LRP5/DLX2/BMPR1B/DLL1/CYP1B1/TH/FOXL2/NES/MAN2A1/RP1/SDK1/EGFR/OSR2/FRS2/NPHP4/NHS/FZD5/EPHA2/SLC4A5/TSPAN12/ARHGEF15/TRAF3IP1/TUB/MED1
	B cell mediated immunity	109	0.40409	1.57015	0.00353549	0.0308266	0.0228137	2452	tags=23%, list=15%, signal=20%	NECTIN2/C3/IL4R/BCL3/LIG4/CLU/C1RL/FGL2/FCER1G/BCL6/TCIRG1/PTPN6/TNFSF4/CD74/GAPT/IL27RA/PRKCD/BTK/SLA2/CD40LG/PTPRC/FCGR2B/C7/LTA/SUSD4		respiratory system development	192	0.372483	1.46424	0.00462963	0.0350805	0.0259619	1693	tags=19%, list=10%, signal=17%	PROX1/ALDH1A2/GPC3/HHIP/MYOCD/GLI2/SOX9/IGFBP5/ITGA3/PDGFRB/ZIC3/CCBE1/THRB/MME/DLG5/TCF21/SIM2/ALDH1A3/GLI1/PTN/HESX1/ACVR2B/CCDC40/AGR2/CEBPA/LEF1/HOXA5/ADAMTS2/KLF2/PDPN/TGFB3/CELSR1/SIX4/NOG/AARD/MAN2A1/EGFR
	regulation of adaptive immune response based on somatic recombination of immune receptors built from immunoglobulin superfamily domains	134	0.39102	1.5686	0.00221791	0.0247676	0.0183297	2452	tags=28%, list=15%, signal=24%	NECTIN2/GATA3/C3/IL4R/MALT1/JAK3/FADD/TNFRSF13C/FCER1G/SMAD7/HLA-B/BCL6/TNFAIP3/PTPN6/ZBTB7B/PPP3CB/ANXA1/TNFSF4/CD4/IL7R/PVR/WAS/TNFRSF1B/PRKCQ/SOCS5/CD1D/IL1RL1/IL27RA/IL18R1/SASH3/PLA2G4A/BTK/TNFSF13B/PTPRC/FCGR2B/IL33/LTA/SUSD4		regulation of nuclear division	174	0.379466	1.47384	0.00570057	0.0394393	0.0291877	3500	tags=32%, list=21%, signal=25%	EDN3/USP44/PLCB1/AURKB/KIF11/ANLN/CDC25C/PDGFRB/TRIP13/BUB1B/UBE2C/XRCC3/DLGAP5/TGFA/LRP5/NEK2/CENPF/CDT1/PLK1/ESPL1/CHMP4B/CHEK1/GPR3/AURKA/NDC80/NUSAP1/RGCC/DAZL/CENPE/FBXO5/PIWIL2/MAD2L1/SH2B1/PTTG2/MKI67/CDC20/CDK5RAP2/CDC26/FBXO43/GEN1/CCNB1/NPM2/PTTG1/ANAPC11/RANBP1/ANAPC1/UBE2B/CDCA5/PKMYT1/KNTC1/MAD2L2/WNT5A/SLF1/L3MBTL1/CDC6
	positive regulation of JNK cascade	130	0.392364	1.56626	0.0019337	0.0239538	0.0177274	3050	tags=33%, list=19%, signal=27%	MAP3K9/HIPK2/TPD52L1/PKN1/MAPK8IP3/MAP3K4/MTURN/TNFSF11/MAP3K11/MAP4K1/MLKL/MFHAS1/PTK2B/ZEB2/MAP4K2/CCN2/MUL1/NOD1/PYCARD/NOX1/SYK/MAP3K2/MAPK8IP1/RIPK1/EDN1/MAP3K12/TIRAP/MINK1/UNC5CL/AXIN1/VANGL2/ARHGEF5/TRAF3/F2RL1/TNFRSF11A/ANKRD6/DUSP15/EPHA4/DKK1/CD40LG/MAP3K6/FCGR2B/MAP3K5		DNA damage checkpoint	148	0.386997	1.47407	0.00692947	0.0447778	0.0331385	2861	tags=22%, list=17%, signal=19%	EME1/TICRR/GTSE1/E2F7/CDC25C/BRIP1/BRCA1/E2F1/NEK11/CLSPN/CDK1/RAD9A/E2F8/EME2/HUS1B/BLM/PLK1/CHEK1/AURKA/CCND1/RGCC/RPA4/CDKN1A/TRIM39/CCNB1/H2AX/CEP63/PIDD1/SOX4/DONSON/PCNA/ERCC6/ATR
	phosphatidylinositol metabolic process	170	0.376104	1.55643	0.00119083	0.0172264	0.0127487	3033	tags=29%, list=18%, signal=24%	PIK3CA/PIGS/SMG1/CDIPT/MTM1/PIP5KL1/ATM/INPPL1/PI4K2B/PIGV/BPNT1/PIK3R4/TTC7A/SOCS3/PTEN/PGAP3/PIK3C2A/PIGQ/PIK3CG/PIKFYVE/PITPNM1/MTMR1/MBOAT7/PIGO/PIGN/SLC27A1/PLEKHA4/ITPKC/GPLD1/PIK3C2B/SOCS5/PTPN13/PIK3CB/PLCG2/PIGZ/PLEK/PLA2G4A/HTR2A/PLA2G3/SYNJ2/SLA2/MTMR11/PLEKHA2/CSF1R/HTR2C/INPP5J/CDS1/PIP4K2C/AGAP2/BMX		gene silencing by miRNA	142	0.392299	1.48513	0.00617856	0.0411796	0.0304757	2437	tags=20%, list=15%, signal=17%	NUP35/H3C7/H4C6/H4C13/H3C13/H4C1/SPOUT1/H4C11/H3C2/NUP210/PPARG/WTIP/H3C10/IPO8/H3C1/SNIP1/EGFR/H4C3/MAEL/H4C12/H3C8/ZC3H12A/H3C12/H4C2/RBM4/H3C11/POLR2L/POLR2F
	positive regulation of cytokine production	382	0.341744	1.55208	0.00036324	0.0118703	0.0087848	2399	tags=24%, list=15%, signal=21%	HPSE/TKFC/GATA3/C3/TMF1/NLRP1/POLR3G/MALT1/BCL3/LGALS9/PANX1/ZNF580/NLRP12/BIRC2/TBK1/CLU/FADD/NFKB2/EBI3/CRCP/PTGER4/IRAK1/FCER1G/GBP5/MAVS/MYD88/DDX58/NOD1/GPATCH3/PYCARD/ADAM17/NOX1/RARA/SYK/CXCL17/F2R/GPRC5B/IL7/FFAR3/PTAFR/ANXA1/IL12RB2/C3AR1/TNFSF4/CD4/PTGS2/RIPK1/CD74/TIRAP/CD6/PRKCQ/JAK2/AFAP1L2/FURIN/MBP/IL1RL1/IFIH1/PYHIN1/SERPINE1/FGR/IL17B/DDX60/IL27RA/IL18R1/NLRP2/TSLP/IL17RA/IL1RAP/…		microtubule cytoskeleton organization involved in mitosis	142	0.393965	1.49144	0.00586963	0.0401292	0.0296983	3055	tags=25%, list=19%, signal=20%	SPC25/NUF2/PRC1/AURKB/KIF11/AURKC/SAPCD2/RACGAP1/DLGAP5/CLASP2/KIF4B/ARHGEF10/CENPA/NEK2/TOGARAM2/PLK1/ESPL1/CHMP4B/BIRC5/AURKA/NDC80/NUSAP1/HTT/KIF4A/CENPE/MAD2L1/CDC20/CDK5RAP2/CCNB1/ANKRD53/WDR62/STMN1/CENPH/PSRC1/POC1A
	regulation of cytokine-mediated signaling pathway	149	0.380243	1.54956	0.00142248	0.0192859	0.0142729	2042	tags=25%, list=12%, signal=22%	BIRC2/TBK1/FADD/LIFR/IRAK1/MAVS/MUL1/CD24/PYCARD/ADAM17/TNFAIP3/SYK/IRAK3/IKBKB/NR1H2/PTPN6/ANGPT1/IL7/GAS6/PARP9/RIPK1/EDN1/CD74/JAK2/PRKN/CARD16/RNASEL/TSLP/RFFL/F2RL1/RUNX1/SLIT3/CCDC3/CXCR4/PTPRC/IRAK2/GFI1		negative regulation of chromosome organization	135	0.397435	1.49431	0.00592639	0.0401292	0.0296983	2456	tags=21%, list=15%, signal=18%	USP44/AURKB/SLX4/TRIP13/BUB1B/SPHK2/TWIST1/BRCA1/XRCC3/H1-1/PIF1/CENPF/CDT1/PAX5/PLK1/KDM4D/ESPL1/NDC80/ATAD2B/FBXO5/H1-2/CTC1/MAD2L1/PTTG2/CDC20/CDK5RAP2/GEN1/CCNB1
	granulocyte chemotaxis	105	0.399486	1.54395	0.00296976	0.0280038	0.0207247	1983	tags=30%, list=12%, signal=27%	ITGB2/FCER1G/PIK3CG/CSF3R/CCL2/SYK/CXCL17/VAV1/CXCL10/ANXA1/CXCL6/C3AR1/GBF1/EDN1/CD74/PF4V1/TIRAP/CCL8/CXCL3/CCL4/IL17RA/RIPOR2/ADGRE2/CAMK1D/TGFB2/PF4/CXCL11/PPBP/THBS1/CSF1R/JAML/HRH1		appendage development	163	0.387572	1.4952	0.00498866	0.0366995	0.0271601	2655	tags=28%, list=16%, signal=24%	ALDH1A2/MEOX2/RNF165/GPC3/SMOC1/GLI2/SOX9/LRP4/SFRP2/CHST11/PRRX1/CACNA1C/SP8/TWIST1/RUNX2/SEMA3C/COMP/FREM2/WNT3/INTU/HOXC10/GREM1/KREMEN1/LEF1/MEGF8/LRP5/HOXD9/NR2F2/BMPR1B/NOG/OSR2/IQCE/COL2A1/KDF1/TBX3/TRAF3IP1/MED1/AFF3/ZNF219/LNPK/WNT7A/HOXD10/HOXD13/IHH/SOX4/RPGRIP1L
	adenylate cyclase-activating G protein-coupled receptor signaling pathway	111	0.395707	1.54306	0.00405515	0.0333046	0.0246476	1868	tags=23%, list=11%, signal=21%	PTGER4/TBXA2R/SLC9A3R1/LPAR2/PLN/ADCY6/ADORA2A/CXCL10/GPER1/VIP/APLP1/ADGRG5/PTGIR/ADGRE2/ADGRB3/PF4/ADCY7/S1PR4/CXCL11/GLP1R/ADCY1/PTGER3/ADGRG6/ADCYAP1/RAMP1/ADRB3		limb development	163	0.387572	1.4952	0.00498866	0.0366995	0.0271601	2655	tags=28%, list=16%, signal=24%	ALDH1A2/MEOX2/RNF165/GPC3/SMOC1/GLI2/SOX9/LRP4/SFRP2/CHST11/PRRX1/CACNA1C/SP8/TWIST1/RUNX2/SEMA3C/COMP/FREM2/WNT3/INTU/HOXC10/GREM1/KREMEN1/LEF1/MEGF8/LRP5/HOXD9/NR2F2/BMPR1B/NOG/OSR2/IQCE/COL2A1/KDF1/TBX3/TRAF3IP1/MED1/AFF3/ZNF219/LNPK/WNT7A/HOXD10/HOXD13/IHH/SOX4/RPGRIP1L
	G protein-coupled receptor signaling pathway, coupled to cyclic nucleotide second messenger	196	0.365602	1.54108	0.000903614	0.0154819	0.0114576	2252	tags=27%, list=14%, signal=24%	GABBR1/PTH1R/PSAP/GRM6/MRAP2/GRM3/NPR3/PTGER4/TBXA2R/SLC9A3R1/CCL2/OPRD1/GRM7/LPAR2/PLN/FFAR3/ADCY6/ADORA2A/CXCL10/ANXA1/EDN1/GPER1/VIP/GNAZ/HTR1F/APLP1/OXER1/ADGRG5/PTGIR/ADGRE2/ADGRB3/PF4/VIPR1/ADCY7/P2RY1/S1PR4/HTR2A/CXCL11/AVPR2/GLP1R/GPR176/SSTR1/HTR2C/ADCY1/PTGER3/ADGRG6/ADCYAP1/RAMP1/AGTR2/ADRB3/HRH1/GPR37/GRM8		skeletal muscle organ development	150	0.391816	1.49623	0.00613027	0.0410728	0.0303966	2605	tags=26%, list=16%, signal=22%	TLL2/MEOX2/MYMX/MYOCD/CNTFR/LARGE1/ATF3/ANKRD1/HIVEP3/BVES/TWIST1/MYF5/MYF6/HDAC4/MYOM2/TCF21/BCL2/BCL9L/SRPK3/DCN/NEURL1/HOXD9/NR2F2/DLL1/BCL9/PAX5/SIX4/FOXL2/TBX1/POPDC3/MYLK2/HOMER1/MYH14/HOXD10/EOMES/SIX1/ANKRD33/POPDC2/MYL6
	immunoglobulin mediated immune response	106	0.398368	1.53976	0.0032538	0.0302864	0.0224139	2452	tags=23%, list=15%, signal=19%	NECTIN2/C3/IL4R/BCL3/LIG4/CLU/C1RL/FGL2/FCER1G/BCL6/TCIRG1/PTPN6/TNFSF4/CD74/GAPT/IL27RA/PRKCD/BTK/CD40LG/PTPRC/FCGR2B/C7/LTA/SUSD4		gene silencing	247	0.370805	1.49815	0.00159744	0.0211828	0.0156767	3047	tags=24%, list=19%, signal=20%	NUP35/H3C7/H4C6/H4C13/H3C13/H4C1/SPOUT1/TDRD12/H4C11/H3C2/NUP210/H2AC12/KMT2D/PPARG/H1-1/ERI1/SIRT6/WTIP/H2AC4/DDX4/TDRD9/H3C10/H2AC21/IPO8/H2AC11/H3C1/SNIP1/EGFR/EED/H4C3/H2AC20/NRDE2/MAEL/KMT2B/H4C12/CDC45/H2AC8/H3C8/ZC3H12A/H3C12/H2AC16/MOV10L1/H2AC17/ATAD2B/H1-2/PIWIL2/H4C2/RBM4/H3C11/POLR2L/POLR2F/H2AX/PCGF1/H2AW/HAT1/NUP37/H4C9/TUT7/FKBP6/H2AZ1
	cell chemotaxis	249	0.353383	1.53537	0.000956633	0.0158155	0.0117045	2182	tags=28%, list=13%, signal=25%	PTK2B/EDNRB/LGALS9/CXCL5/ZNF580/OXSR1/ITGB2/NBL1/FCER1G/PIK3CG/CSF3R/PRKD1/CCL2/ADAM17/EGR3/SYK/CXCL17/PDGFD/VAV1/FGF18/GAS6/CXCL10/ANXA1/CXCL6/C3AR1/AGTR1/GBF1/HSD3B7/NR4A1/EDN1/LYST/CD74/PF4V1/TIRAP/PRKCQ/MST1/CCL8/BIN2/CXCL3/SERPINE1/ARHGEF5/LOX/ELMO2/CCL4/IL17RA/RIPOR2/VEGFC/MET/ADGRE2/CAMK1D/TGFB2/PF4/PRKCD/F2RL1/MMP28/TNFRSF11A/ADAM8/SFTPD/CXCL11/PPBP/CXCR4/SEMA5A/CORO1A/THBS1/CSF1R/ALOX5/C…		female gamete generation	121	0.404352	1.49903	0.00613015	0.0410728	0.0303966	2726	tags=32%, list=17%, signal=27%	PABPC1L/HROB/ASPM/GAS2/TRIP13/AURKC/BCL2/ZP3/KMT2D/NANOS1/MMP19/DMC1/PTN/POMZP3/PTX3/NCAPH/PAQR7/TUBB8/HPGD/BMPR1B/PLK1/FOXL2/AMH/FOSL1/ANG/AURKA/MCM8/KMT2B/DAZL/FBXO5/PIWIL2/NPR2/MDK/NANOS3/CCNB1/NPM2/IHH/RGS2/NPPC
	negative regulation of secretion	149	0.375775	1.53135	0.00199147	0.0241441	0.0178683	2214	tags=24%, list=14%, signal=21%	SREBF1/LGALS9/WNK4/NLRP12/WNK3/PTGER4/SYT11/GRM7/F2R/SLC30A1/ANXA1/OXT/OXTR/EDN1/CD74/TNFRSF1B/TNFRSF4/PRKN/CD84/BTN2A2/SYTL4/SRGN/P2RY1/RHBDF2/ERBB3/CD300A/NRG1/SCT/EGF/AVPR2/PTGER3/CARTPT/AGTR2/PLA2R1/FCGR2B/IL33		embryonic organ morphogenesis	271	0.368327	1.50137	0.00115191	0.0171125	0.0126644	1919	tags=21%, list=12%, signal=19%	PROX1/HOXD3/PAX8/EYA1/HOXA2/MICAL2/HPN/GLI2/SOX9/CHST11/PRRX1/ZIC3/HOXC9/TWIST1/EPHB2/MYF5/RUNX2/HOXC4/STOX1/WHRN/TCF21/ALDH1A3/HOXD4/FRZB/DSCAML1/GLI1/ITGA8/MAFB/SCRIB/LHFPL5/HESX1/SOBP/CCDC40/MEGF8/HOXA5/HOXA4/HOXD9/DLX2/DLL1/TGFB3/CELSR1/PAX5/TBX21/TH/SIX4/FOXL2/NOG/OTX1/HAND1/OSR2/BBS5/FRS2/TPRN/MYO7A/TBX1/FZD5/COL2A1/EPHA2
	adaptive immune response	344	0.338757	1.52536	0.00070922	0.0146052	0.0108089	2367	tags=24%, list=14%, signal=21%	GATA3/CTSS/C3/FGA/IL4R/SPN/MALT1/TAP2/BCL3/PTK2B/LIG4/JAK3/DCLRE1C/CLU/FADD/C1RL/TNFRSF13C/NFKB2/EBI3/ORAI1/MICA/FGL2/FCER1G/SMAD7/RELB/PIK3CG/HLA-B/TAP1/BCL6/FCGR1B/PYCARD/ADAM17/TNFAIP3/SYK/TCIRG1/PTPN6/JAG1/ZBTB7B/PPP3CB/BACH2/ANXA1/SAMSN1/TNFSF4/CD4/ERAP1/IL7R/CD74/PVR/WAS/TNFRSF1B/CD6/CD79A/PRKCQ/JAK2/SOCS5/RFTN1/CD1D/GAPT/CD84/IL1RL1/IL18RAP/PRKCB/IL27RA/TNFRSF21/IL18R1/PRKCD/ADCY7/SASH3/TN…		gene silencing by RNA	175	0.387649	1.5059	0.00330927	0.0302864	0.0224139	2437	tags=20%, list=15%, signal=17%	NUP35/H3C7/H4C6/H4C13/H3C13/H4C1/SPOUT1/TDRD12/H4C11/H3C2/NUP210/PPARG/ERI1/WTIP/DDX4/TDRD9/H3C10/IPO8/H3C1/SNIP1/EGFR/H4C3/NRDE2/MAEL/H4C12/H3C8/ZC3H12A/H3C12/MOV10L1/PIWIL2/H4C2/RBM4/H3C11/POLR2L/POLR2F
	JNK cascade	201	0.360248	1.52258	0.000912131	0.0154819	0.0114576	2968	tags=29%, list=18%, signal=24%	HIPK2/HIPK3/TPD52L1/PDCD4/PKN1/MAPK8IP3/MAP3K4/MTURN/TNFSF11/MAP3K11/PHLPP1/MAP4K1/MLKL/MFHAS1/PTK2B/ZEB2/MAP4K2/CCN2/PTGER4/IRAK1/MUL1/TAB3/NOD1/PYCARD/SIRPA/NOX1/SYK/MAP3K2/MAP4K3/PINK1/ARHGEF6/MAPK8IP1/RAPGEF1/RIPK1/EDN1/MAP3K12/TIRAP/PRKN/MINK1/UNC5CL/AXIN1/VANGL2/ARHGEF5/TRAF3/MECOM/F2RL1/TNFRSF11A/ANKRD6/DUSP15/EPHA4/DKK1/PTPN22/CD40LG/KLHL31/MAP3K6/FCGR2B/MAP3K5/IRAK2		recombinational repair	136	0.401258	1.51005	0.00544832	0.0383188	0.0283585	3413	tags=28%, list=21%, signal=22%	FANCB/HROB/AUNIP/CDC7/SLX4/BRCA1/XRCC3/RAD51/KLHL15/FIGNL1/RAD51AP1/DMC1/XRCC2/SIRT6/GINS2/PARPBP/HUS1B/BLM/KDM4D/CHEK1/MCM8/RPA4/POLN/CDC45/SHLD3/GINS4/GEN1/H2AX/RMI1/RPA3/ERCC6/TIMELESS/RMI2/SHLD1/FEN1/RAD21L1/MAD2L2/RAD52
	toll-like receptor signaling pathway	133	0.378763	1.51751	0.00276778	0.0267145	0.0197705	2373	tags=24%, list=14%, signal=21%	APPL2/CTSS/PIK3R4/FGA/MFHAS1/APOB/BIRC2/TBK1/ITGB2/FADD/IRAK1/TAB3/MYD88/TNFAIP3/WDFY1/IRAK3/IKBKB/RIPK1/TIRAP/TNIP3/MAPKAPK3/RFTN1/TRAF3/F2RL1/SFTPD/COLEC12/CD300A/BTK/TLR5/PTPN22/IRAK2/GFI1		mesenchyme development	257	0.373396	1.51431	0.00115607	0.0171125	0.0126644	1889	tags=21%, list=12%, signal=19%	ALDH1A2/EDN3/SEMA3A/SEMA3D/WNT8A/HPN/OLFM1/COL1A1/MEOX1/ZNF703/SOX9/AMER1/SFRP2/AXIN2/PDGFRB/DLL3/IL17RD/TWIST1/HTR2B/DLG5/PDCD6/BMP5/ROBO2/SEMA3C/TCF21/BMP2/BCL2/FRZB/CLASP2/EDNRA/PHLDB2/NRP2/SEMA4D/AKNA/BCL9L/AKNAD1/SNAI2/GREM1/NRTN/LEF1/HOXA5/PDPN/TGFB3/SEMA3B/FBXL17/SIX4/AMH/NOG/HAND1/S100A4/RGCC/TBX1/SFRP1/FAM83D
	negative regulation of immune response	128	0.381388	1.51718	0.00248825	0.026178	0.0193735	2676	tags=30%, list=16%, signal=25%	NPY5R/GRN/SERPINB9/FOXF1/NLRC5/IL4R/LGALS9/JAK3/MICA/FGL2/SMAD7/HLA-B/MUL1/BCL6/TNFAIP3/IRAK3/NR1H2/BST2/PTPN6/ZBTB7B/PPP3CB/ANXA1/SAMSN1/TNFSF4/IL7R/SPINK5/SOCS5/CD84/IL1RL1/IL27RA/TGFB2/CLEC12B/CD300A/PTPRC/ADCYAP1/FCGR2B/IL33/SUSD4		telomere organization	168	0.39127	1.51438	0.00332176	0.0302864	0.0224139	3110	tags=25%, list=19%, signal=20%	POLE2/AURKB/H3C7/SLX4/H4C6/POLA2/XRCC3/H4C13/RAD51/H4C1/H4C11/H3C2/RFC4/SIRT6/PIF1/EXO1/NEK2/H3C10/HUS1B/BLM/H3C1/RFC5/H4C3/H4C12/H3C8/H3C12/CCNE2/CTC1/H4C2/CCNE1/POLD1/H3C11/MAP2K7/TEP1/PCNA/RPA3/ATR/TELO2/H4C9/RFC3/NOP10/FEN1
	regulation of interleukin-6 production	110	0.388201	1.51097	0.00434428	0.0339281	0.025109	1856	tags=28%, list=11%, signal=25%	LGALS9/NLRP12/FCER1G/HLA-B/MAVS/MYD88/DDX58/NOD1/SYT11/PYCARD/SIRPA/TNFAIP3/SYK/IRAK3/F2R/PTPN6/GAS6/TNFSF4/CD74/TIRAP/SOCS5/AFAP1L2/MBP/IFIH1/TSLP/IL17RA/F2RL1/PTPN22/IL17D/ADCYAP1/IL33		regulation of mitotic nuclear division	156	0.395	1.51521	0.0050451	0.0366995	0.0271601	3500	tags=31%, list=21%, signal=25%	EDN3/USP44/AURKB/KIF11/ANLN/CDC25C/PDGFRB/TRIP13/BUB1B/UBE2C/XRCC3/DLGAP5/TGFA/LRP5/NEK2/CENPF/CDT1/PLK1/ESPL1/CHMP4B/CHEK1/AURKA/NDC80/NUSAP1/RGCC/CENPE/FBXO5/MAD2L1/SH2B1/PTTG2/MKI67/CDC20/CDK5RAP2/CDC26/FBXO43/GEN1/CCNB1/NPM2/PTTG1/ANAPC11/RANBP1/ANAPC1/CDCA5/PKMYT1/KNTC1/MAD2L2/SLF1/L3MBTL1/CDC6
	granulocyte migration	122	0.381354	1.50583	0.00385039	0.032247	0.0238649	2145	tags=30%, list=13%, signal=27%	PECAM1/CXCL5/ITGB2/PTGER4/FCER1G/PIK3CG/CSF3R/CCL2/SYK/CXCL17/VAV1/CXCL10/ANXA1/CXCL6/C3AR1/GBF1/EDN1/CD74/PF4V1/TIRAP/CCL8/CXCL3/CCL4/IL17RA/RIPOR2/ADGRE2/CAMK1D/TGFB2/PF4/ADAM8/CD300A/CXCL11/PPBP/THBS1/CSF1R/JAML/HRH1		osteoblast differentiation	200	0.384125	1.51715	0.00208488	0.024733	0.0183041	2034	tags=22%, list=12%, signal=19%	DDR2/HOXA2/SMOC1/CHRD/COL1A1/TWIST2/GLI2/SOX9/SFRP2/IGFBP5/AXIN2/TNN/TWIST1/RUNX2/HDAC4/ITGA11/SPP1/BMP2/WNT3/FIGNL1/LRP5L/GLI1/SEMA4D/SNAI2/GREM1/CREB3L1/ACVR2B/NELL1/BGLAP/CEBPA/LEF1/LRP5/SH3PXD2B/BMPR1B/BMP3/NOG/CEBPD/VCAN/NOCT/SFRP1/EPHA2/HGF/FBXO5
	monovalent inorganic cation homeostasis	138	0.372161	1.49924	0.00420168	0.0336399	0.0248958	2786	tags=30%, list=17%, signal=25%	NPR1/SLC12A9/TFAP2B/TAC1/SLC12A3/GRN/ATP6V1C2/AVPR1A/EDNRB/SLC26A3/ATP6AP1/TMEM175/ATP6V1E2/SLC9A9/SLC26A4/NOX1/UPK3A/TCIRG1/ATP6V0A2/ATP6V0A4/ADORA2A/ATP6V0E2/SLC9A5/SLC26A6/RAB20/AVP/OXT/CLN6/AGTR1/LACC1/SLC9A3/EDN1/SLC12A8/KCNJ10/ATP1B2/KCNJ2/AVPR2/SLC4A8/AGTR2/SLC8A1/C7		respiratory tube development	171	0.391607	1.51934	0.00360848	0.0308295	0.0228159	1693	tags=19%, list=10%, signal=17%	PROX1/ALDH1A2/GPC3/HHIP/MYOCD/GLI2/SOX9/IGFBP5/ITGA3/PDGFRB/ZIC3/CCBE1/THRB/MME/DLG5/TCF21/SIM2/GLI1/PTN/ACVR2B/CCDC40/AGR2/CEBPA/HOXA5/ADAMTS2/KLF2/PDPN/TGFB3/CELSR1/NOG/AARD/MAN2A1/EGFR
	regulation of JNK cascade	173	0.359979	1.49342	0.00209455	0.024733	0.0183041	2968	tags=30%, list=18%, signal=25%	HIPK2/HIPK3/TPD52L1/PDCD4/PKN1/MAPK8IP3/MAP3K4/MTURN/TNFSF11/MAP3K11/PHLPP1/MAP4K1/MLKL/MFHAS1/PTK2B/ZEB2/MAP4K2/CCN2/MUL1/NOD1/PYCARD/SIRPA/NOX1/SYK/MAP3K2/PINK1/MAPK8IP1/RAPGEF1/RIPK1/EDN1/MAP3K12/TIRAP/PRKN/MINK1/UNC5CL/AXIN1/VANGL2/ARHGEF5/TRAF3/MECOM/F2RL1/TNFRSF11A/ANKRD6/DUSP15/EPHA4/DKK1/PTPN22/CD40LG/KLHL31/MAP3K6/FCGR2B/MAP3K5		nuclear-transcribed mRNA catabolic process, nonsense-mediated decay	120	0.410372	1.51955	0.00471624	0.0355253	0.0262911	6235	tags=67%, list=38%, signal=42%	RPS26/CTIF/RPL36A/RPS21/RPS28/RPL7/RPL35/RPL36/RPS19/RPS17/RPS15/RPS15A/RBM8A/RPL23A/RPL35A/RPLP2/RPL38/RPLP1/RPS20/RPL18A/RPL30/RPL41/RPS25/RPL27/RPL39/RPL14/UBA52/RPS13/RPS11/RPS8/RPS18/MAGOH/RPL13/RPS16/RPL18/RPL27A/RPS12/RPL37/RPL12/RPL24/RPL29/RPL31/RPS24/RPL32/RPL34/RPS14/RPL6/RPL23/RPS29/MAGOHB/RPS5/RPL13A/RPS23/SMG9/RPS9/RPL19/RPL10A/RPL26/RPL28/RPL37A/RPL11/UPF2/RPL10/RPS3/RPL7A/RPS4X/RP…
	defense response to virus	214	0.350664	1.4932	0.000932256	0.0156153	0.0115564	2042	tags=20%, list=12%, signal=18%	BIRC2/TBK1/FADD/CRCP/MICA/AGBL4/FGL2/SERINC5/MAVS/MUL1/DDX58/GPATCH3/IFIT1/PYCARD/TNFAIP3/BST2/APOBEC3F/BCL2L1/PARP9/CXCL10/TSPAN32/IFI44L/IFIT3/LYST/TRIM34/ZDHHC1/RNF26/RNASEL/IFIH1/SLFN13/ILRUN/MX1/TRAF3/DDX60/DTX3L/CD207/F2RL1/RNASE6/IFIT2/PTPN22/GBP3/PTPRC/IL33		DNA integrity checkpoint	158	0.395678	1.52185	0.00395437	0.0326878	0.0241911	2861	tags=23%, list=17%, signal=20%	EME1/TICRR/GTSE1/E2F7/CDC25C/BRIP1/BRCA1/E2F1/NEK11/ORC1/CLSPN/CDK1/RAD9A/E2F8/EME2/HUS1B/CDT1/BLM/PLK1/CHEK1/AURKA/CCND1/RGCC/RPA4/CDKN1A/CDC45/TRIM39/CCNB1/H2AX/CEP63/PIDD1/SOX4/DONSON/PCNA/ERCC6/TIMELESS/ATR
	wound healing	474	0.323481	1.49289	0.00039604	0.0118703	0.0087848	2399	tags=25%, list=15%, signal=22%	HPSE/AKAP10/SERPINC1/GATA3/GNA12/MPL/ITGA5/MERTK/ARFGEF1/DOCK11/FGA/VCL/FOXC2/F2/PLG/PTEN/PECAM1/PPL/NOTCH2/CCN1/MYOF/DGKZ/FCER1G/NOTCH4/TBXA2R/PIK3CG/MYL9/GSN/SPARC/FN1/GATA1/SYT11/ADAM17/MCAM/TNFAIP3/SYK/F2R/PRKAR2B/VAV1/TNFRSF12A/RCOR1/BLOC1S3/PTPN6/GAS6/MMRN1/ADORA2A/F11R/PLAU/DGKA/MFN2/ERBB2/ANXA1/DGKG/TSPAN32/TREML1/EDN1/PF4V1/WAS/PAPSS2/GATA6/GP1BA/PRKCQ/JAK2/WNT4/TRPC6/ITPR2/FZD6/CARMIL1/…		mitotic DNA integrity checkpoint	106	0.418704	1.52584	0.00649351	0.0426861	0.0315906	2719	tags=24%, list=17%, signal=20%	EME1/TICRR/GTSE1/E2F7/CDC25C/E2F1/NEK11/ORC1/CLSPN/CDK1/RAD9A/E2F8/EME2/HUS1B/BLM/AURKA/CCND1/RGCC/CDKN1A/TRIM39/CCNB1/PIDD1/SOX4/DONSON/PCNA
	response to purine-containing compound	134	0.370878	1.4878	0.00415858	0.0335055	0.0247963	2214	tags=28%, list=14%, signal=24%	SREBF1/PTK2B/AACS/PTEN/PANX1/SLC26A3/TAF1/PPARGC1A/BIRC2/RAPGEF3/PIK3CG/SPARC/P2RY11/PKLR/ADORA2A/PTAFR/KCNQ1/SLC26A6/RAPGEF1/OXT/PTGS2/AKAP6/NOX4/STAR/ITPR2/SLC6A1/PKD2/P2RX1/ALDH3A1/P2RY1/TMEM38A/PDE3A/P2RY2/PTPRN/RYR2/AQP1/SLC8A1		establishment of protein localization to endoplasmic reticulum	114	0.415531	1.52815	0.0045763	0.034884	0.0258165	5859	tags=68%, list=36%, signal=44%	RPS26/CHMP4B/RPL36A/RPS21/RPS28/RPL7/SEC61A2/RPL35/CHMP4A/RPL36/RPS19/RPS17/RPS15/RPS15A/RPL23A/SEC61G/RPL35A/RPLP2/SEC62/RPL38/SEC61B/RPLP1/RPS20/RPL18A/RPL30/RPL41/RPS25/RPL27/RPL39/RPL14/UBA52/RPS13/RPS11/RPS8/SRP9/RPS18/RPL13/RPS16/RPL18/RPL27A/RPS12/RPL37/RPL12/RPL24/RPL29/RPL31/RPS24/RPL32/RPL34/RPS14/SPCS2/RPL6/RPL23/RPS29/RAB3GAP2/RPS5/RPL13A/RPS23/SRP19/RPS9/RPL19/RPL10A/SRP14/RPL26/RPL2…
	regulation of immune effector process	355	0.329982	1.48727	0.000717103	0.0146052	0.0108089	2490	tags=26%, list=15%, signal=23%	SERPINB9/FOXF1/NECTIN2/TKFC/APPL2/GATA3/C3/IL4R/FES/MALT1/F2/LGALS9/JAK3/BIRC2/DNASE1/CLU/ITGB2/FADD/MICA/FGL2/FCER1G/SMAD7/HLA-B/MAVS/MUL1/DDX58/GPATCH3/BCL6/IFIT1/PYCARD/TNFAIP3/RARA/SYK/IRAK3/VAV1/BST2/APOBEC3F/MZB1/GPRC5B/PTPN6/ZBTB7B/PPP3CB/FFAR3/PARP9/PTAFR/ANXA1/CXCL6/C3AR1/TSPAN32/RAPGEF1/TNFSF4/IL7R/CD74/PVR/WAS/TNFRSF1B/ZDHHC1/SPINK5/TNFRSF4/SOCS5/RNF26/CD1D/CD84/IL18RAP/ILRUN/FGR/TRAF3…		lung development	167	0.395364	1.52917	0.00256565	0.0264127	0.0195472	1693	tags=20%, list=10%, signal=18%	PROX1/ALDH1A2/GPC3/HHIP/MYOCD/GLI2/SOX9/IGFBP5/ITGA3/PDGFRB/ZIC3/CCBE1/THRB/MME/DLG5/TCF21/SIM2/GLI1/PTN/ACVR2B/CCDC40/AGR2/CEBPA/HOXA5/ADAMTS2/KLF2/PDPN/TGFB3/CELSR1/NOG/AARD/MAN2A1/EGFR
	cyclic-nucleotide-mediated signaling	174	0.357872	1.48603	0.00209832	0.024733	0.0183041	2251	tags=25%, list=14%, signal=22%	PTH1R/PTK2B/EDNRB/MRAP2/PCLO/RAPGEF3/PDE3B/PTGER4/TBXA2R/SLC9A3R1/PRKAR2B/LPAR2/PLN/ADCY6/ADORA2A/CXCL10/NUDT4/GUCY1B1/AKAP6/GPER1/VIP/APLP1/PDE11A/ADGRG5/PTGIR/ADGRE2/ADGRB3/PF4/PRKG1/ADCY7/S1PR4/PDE3A/CXCL11/SCT/GLP1R/THBS1/HTR2C/ADCY1/PTGER3/ADGRG6/ADCYAP1/AQP1/RAMP1/ADRB3		translational initiation	188	0.390227	1.52928	0.00194873	0.0239538	0.0177274	6576	tags=60%, list=40%, signal=36%	C8orf88/KLHL25/CCL5/RPS26/CTIF/DAZL/RPL36A/RBM4/HSPB1/MTIF3/RPS21/RPS28/PAIP2B/RPL7/RPL35/RPL36/EIF5/RPS19/RPS17/RPS15/RPS15A/RPL23A/EIF1AX/EIF1AD/RPL35A/RPLP2/RPL38/LTO1/RPLP1/RPS20/RPL18A/RPL30/EIF4E2/RPL41/RPS25/RPL27/RPL39/RPL14/UBA52/RPS13/RPS11/RPS8/DHX29/EIF3K/RPS18/RPL13/RPS16/RPL18/RPL27A/RPS12/RPL37/RPL12/RPL24/EIF4E3/RPL29/RPL31/RPS24/RPL32/RPL34/TNF/RPS14/RPL6/RPL23/RPS29/EIF2B4/POLR2…
	glycerolipid metabolic process	387	0.326229	1.4815	0.000368868	0.0118703	0.0087848	3033	tags=26%, list=18%, signal=22%	PIK3CA/PIGS/SLC44A1/SMG1/CSNK2A2/CDIPT/PLAAT4/SEL1L/MTM1/PLA2G7/AGPAT2/PIP5KL1/TBL1XR1/ATM/INPPL1/PLD2/AGPAT4/PI4K2B/PIGV/BPNT1/LDLR/DDHD1/C3/SLC44A2/PIK3R4/TTC7A/SLC22A4/SREBF1/APOB/SOCS3/PTEN/PGAP3/PCTP/PIK3C2A/DGKZ/CPNE7/ABHD8/PIGQ/ACSL1/PIK3CG/SERINC5/PLD6/PIKFYVE/PITPNM1/ENPP2/GPAT3/MTMR1/MBOAT7/NR1H2/PIGO/PIGN/DDHD2/PLD1/SLC27A1/PLEKHA4/ITPKC/GPLD1/GPD1L/PNPLA2/DGKA/PNPLA6/DGKG/ABHD4/ETNK2/…		retina development in camera-type eye	133	0.411099	1.54324	0.00359994	0.0308295	0.0228159	2117	tags=23%, list=13%, signal=20%	PROX1/CLCN2/DCX/DSCAM/NTRK2/SOX9/SDK2/DLX1/RPGRIP1/PDGFRB/THRB/SERPINF1/LRP5L/PTN/RP1L1/ACVR2B/NECTIN3/LRP5/DLX2/BMPR1B/DLL1/CYP1B1/MAN2A1/RP1/SDK1/NPHP4/SLC4A5/TSPAN12/ARHGEF15/TUB/MED1
	Fc receptor signaling pathway	169	0.357646	1.47909	0.00266746	0.0265287	0.019633	2233	tags=25%, list=14%, signal=22%	CRK/MS4A2/NR4A3/BCL10/TEC/NFATC1/CHUK/WIPF3/NFATC3/FCER1A/PIK3CA/PLD2/APPL2/MALT1/NCKAP1/HCK/FCGR2A/WIPF2/PSMD3/FCER1G/TAB3/FCGR1B/CYFIP2/SYK/IKBKB/ELMO1/VAV1/PPP3CB/MYO1C/RAPGEF1/WAS/PRKCQ/FGR/PIK3CB/ELMO2/PSMB9/PLCG2/PRKCD/LCP2/BTK/PTPRC/PSMB8/FCGR2B		inner ear development	170	0.398979	1.54629	0.00195695	0.0239538	0.0177274	1911	tags=25%, list=12%, signal=23%	PROX1/PAX8/EYA1/NOX3/CDH23/HPN/GABRB3/GLI2/SOX9/MAF/PRRX1/PDGFRB/EPHB2/CCNA2/ROR1/STOX1/WHRN/FREM2/BMP2/ALDH1A3/FRZB/ITGA8/NTRK3/MAFB/SCRIB/LHFPL5/HESX1/SOBP/USH2A/CEBPA/SDC4/DLL1/TGFB3/CELSR1/SIX4/MYCL/CEBPD/OTX1/LIN7A/TPRN/MYO7A/TBX1/COL2A1
	regulation of response to cytokine stimulus	160	0.359896	1.47817	0.00380117	0.0320456	0.0237159	2042	tags=24%, list=12%, signal=22%	BIRC2/TBK1/FADD/LIFR/IRAK1/MAVS/MUL1/DDX58/CD24/PYCARD/ADAM17/TNFAIP3/SYK/IRAK3/IKBKB/NR1H2/PTPN6/ANGPT1/IL7/GAS6/PARP9/RIPK1/EDN1/CD74/JAK2/PRKN/CARD16/RNASEL/IFIH1/TSLP/RFFL/F2RL1/RUNX1/SLIT3/CCDC3/CXCR4/PTPRC/IRAK2/GFI1		mesenchymal cell differentiation	207	0.389956	1.54675	0.0010355	0.016686	0.0123488	1889	tags=22%, list=12%, signal=20%	ALDH1A2/EDN3/SEMA3A/SEMA3D/WNT8A/HPN/OLFM1/COL1A1/ZNF703/SOX9/AMER1/SFRP2/AXIN2/IL17RD/TWIST1/HTR2B/DLG5/PDCD6/BMP5/SEMA3C/TCF21/BMP2/BCL2/FRZB/CLASP2/EDNRA/PHLDB2/NRP2/SEMA4D/AKNA/BCL9L/AKNAD1/SNAI2/GREM1/NRTN/LEF1/PDPN/TGFB3/SEMA3B/FBXL17/NOG/S100A4/RGCC/TBX1/SFRP1/FAM83D
	leukocyte migration	389	0.324774	1.47609	0.000367647	0.0118703	0.0087848	2378	tags=27%, list=15%, signal=23%	PGF/GATA3/ITGA5/MERTK/FLT1/SPN/F2/ITGAV/PLG/APOB/PTK2B/EDNRB/LGALS9/PECAM1/CXCL5/ZNF580/OXSR1/HCK/EPS8/NLRP12/OLR1/ITGB2/TNFRSF10D/SLC16A1/FADD/NBL1/PTGER4/FCER1G/PIK3CG/CSF3R/FN1/GCNT1/PYCARD/SIRPA/CCL2/ADAM17/SYK/CXCL17/PDGFD/VAV1/PTPN6/ANGPT1/GAS6/PTAFR/F11R/CXCL10/SELPLG/ANXA1/CXCL6/C3AR1/GBF1/HSD3B7/EDN1/LYST/CD74/PF4V1/TIRAP/MST1/STK10/SPNS2/CD84/CCL8/CXCL3/SERPINE1/SMPD3/ARHGEF5/PIK3CB/IL2…		translational termination	104	0.429963	1.56021	0.00446429	0.0344426	0.0254899	6955	tags=75%, list=42%, signal=43%	EIF5A2/MRPL58/MRPL14/MRPL40/MRPS21/MRPL54/MRPL41/MRPL21/MRPS6/MRPS15/MRPS24/GADD45GIP1/MRPL24/MRPL23/MRPL36/MRPL33/MRPL22/MRPL47/MRPL52/MRPS18C/MRPL20/MRPL51/CHCHD1/MRPL27/MRPL34/MRPL48/MRPS31/MRPL15/MRPL2/MRPS9/MRPS17/MRPS22/MRPL13/MRPL18/MRPS7/TRMT112/AURKAIP1/MRPS28/MRPL57/MRPS26/MRPS14/MRPL50/MRPS10/MRPL1/MRPL32/MRPL9/MRPL11/MRPS18A/MRPL43/MRPL42/MRPL45/MRPS5/MRPL3/MRPS25/MRPS16/MRPS11/MRPL37…
	biomineral tissue development	132	0.36718	1.47013	0.00525007	0.037759	0.0279442	1380	tags=23%, list=8%, signal=22%	ENPP1/TCIRG1/GAS6/ERCC2/ADGRV1/PTGS2/HEY1/KL/WNT4/FAM20C/ACVR1/CYP27B1/FZD9/FGFR2/SMPD3/FGR/LOX/MSX2/MGP/TFAP2A/SRGN/BMP6/PKDCC/PHEX/CNNM4/ALOX5/HEY2/CLEC3B/WNT11/SLC8A1/SLC24A3		positive regulation of mitotic cell cycle	146	0.411094	1.56276	0.00262386	0.0264127	0.0195472	2152	tags=21%, list=13%, signal=19%	EDN3/PLCB1/SMOC2/AURKB/CDC7/CDC25C/PDGFRB/KLHL18/UBE2C/XRCC3/STOX1/DLGAP5/TGFA/NKX3-1/CDK1/LRP5/CDT1/ESPL1/KCNA5/EGFR/AURKA/CCND1/NDC80/NUSAP1/RGCC/CDC45/PRKCA/ASNS/FBXO5/MAD2L1/SH2B1
	biomineralization	132	0.36718	1.47013	0.00525007	0.037759	0.0279442	1380	tags=23%, list=8%, signal=22%	ENPP1/TCIRG1/GAS6/ERCC2/ADGRV1/PTGS2/HEY1/KL/WNT4/FAM20C/ACVR1/CYP27B1/FZD9/FGFR2/SMPD3/FGR/LOX/MSX2/MGP/TFAP2A/SRGN/BMP6/PKDCC/PHEX/CNNM4/ALOX5/HEY2/CLEC3B/WNT11/SLC8A1/SLC24A3		ear morphogenesis	107	0.43129	1.57106	0.00413552	0.0335055	0.0247963	1911	tags=27%, list=12%, signal=24%	PROX1/PAX8/EYA1/HOXA2/HPN/GLI2/SOX9/PRRX1/TWIST1/EPHB2/STOX1/WHRN/ALDH1A3/FRZB/ITGA8/MAFB/SCRIB/LHFPL5/HESX1/SOBP/CELSR1/SIX4/NOG/OTX1/OSR2/TPRN/MYO7A/TBX1/COL2A1
	regulation of stress-activated MAPK cascade	215	0.342877	1.46163	0.00217391	0.0247676	0.0183297	3055	tags=30%, list=19%, signal=25%	NBR1/MAP3K9/HIPK2/HIPK3/TPD52L1/PDCD4/PKN1/MAPK8IP3/MAP3K4/RELL1/MTURN/TNFSF11/MAP3K11/PHLPP1/DUSP1/VEGFA/MAP4K1/MLKL/EMC10/MFHAS1/PTK2B/ZEB2/MAP4K2/CCN2/MUL1/NOD1/PYCARD/SIRPA/MAP3K3/NOX1/SYK/MAP3K2/PINK1/MAPK8IP1/RAPGEF1/HAND2/RIPK1/EDN1/FAS/MAP3K12/TIRAP/PRKN/MINK1/UNC5CL/AXIN1/VANGL2/ARHGEF5/RELL2/TRAF3/GDF6/MECOM/TGFB2/F2RL1/TNFRSF11A/ANKRD6/DUSP15/EPHA4/DKK1/PTPN22/CD40LG/KLHL31/MAP3K6/FCGR…		regulation of DNA replication	108	0.43198	1.57583	0.00349428	0.0308266	0.0228137	3500	tags=31%, list=21%, signal=25%	TICRR/GLI2/CDC7/E2F7/ESCO2/DSCC1/CCNA2/GLI1/ATAD5/RFC4/CDK1/CDAN1/E2F8/CDT1/BLM/EGFR/RFC5/ORC3/FBXO5/CTC1/HCRT/ESCO1/S100A11/GMNN/NPM2/DONSON/PCNA/TIMELESS/ATR/RFC3/BRPF3/CCDC88A/CACYBP/CDC6
	regulation of response to biotic stimulus	361	0.323407	1.46029	0.000359454	0.0118703	0.0087848	2490	tags=21%, list=15%, signal=18%	SERPINB9/NECTIN2/NLRC5/HEXIM1/TKFC/APPL2/POLR3G/MALT1/LGALS9/SOCS3/HCK/BIRC2/TBK1/FADD/RBM14/MICA/PSMD3/FGL2/FCER1G/GBP5/RELB/HLA-B/MAVS/MUL1/TAB3/DDX58/NOD1/GPATCH3/IFIT1/SYT11/PYCARD/TNFAIP3/SYK/IRAK3/IKBKB/NR1H2/VAV1/APOBEC3F/PTPN6/PARP9/LRP8/CXCL6/TSPAN32/ERAP1/PVR/TIRAP/ZDHHC1/SPINK5/JAK2/RNF26/CARD16/CD1D/RNASEL/IL18RAP/PYHIN1/ILRUN/FGR/TRAF3/DDX60/DTX3L/PSMB9/PLCG2/PRKCD/F2RL1/CLEC12B/BMP6…		regulation of osteoblast differentiation	111	0.432653	1.58477	0.00285578	0.0273339	0.0202289	2133	tags=27%, list=13%, signal=24%	DDR2/HOXA2/SMOC1/CHRD/TWIST2/SOX9/SFRP2/IGFBP5/AXIN2/TNN/TWIST1/RUNX2/HDAC4/BMP2/GLI1/SEMA4D/SNAI2/GREM1/ACVR2B/NELL1/CEBPA/LRP5/BMPR1B/NOG/CEBPD/NOCT/SFRP1/HGF/FBXO5/NPNT
	regulation of stress-activated protein kinase signaling cascade	218	0.341346	1.45959	0.00216517	0.0247676	0.0183297	3055	tags=29%, list=19%, signal=24%	NBR1/MAP3K9/HIPK2/HIPK3/TPD52L1/PDCD4/PKN1/MAPK8IP3/MAP3K4/RELL1/MTURN/TNFSF11/MAP3K11/PHLPP1/DUSP1/VEGFA/MAP4K1/MLKL/EMC10/MFHAS1/PTK2B/ZEB2/MAP4K2/CCN2/MUL1/NOD1/PYCARD/SIRPA/MAP3K3/NOX1/SYK/MAP3K2/PINK1/MAPK8IP1/RAPGEF1/HAND2/RIPK1/EDN1/FAS/MAP3K12/TIRAP/PRKN/MINK1/UNC5CL/AXIN1/VANGL2/ARHGEF5/RELL2/TRAF3/GDF6/MECOM/TGFB2/F2RL1/TNFRSF11A/ANKRD6/DUSP15/EPHA4/DKK1/PTPN22/CD40LG/KLHL31/MAP3K6/FCGR…		respiratory electron transport chain	101	0.4389	1.58781	0.00444797	0.0344426	0.0254899	4768	tags=57%, list=29%, signal=41%	CDK1/GPD1/AFG1L/UQCRHL/NDUFAF2/SLC25A18/UQCR10/CCNB1/NDUFA11/NDUFA2/BID/NDUFA8/NDUFA3/NDUFA7/NDUFS5/NDUFB11/COX8A/NDUFA1/NDUFB9/NDUFB4/NDUFB3/COX4I2/NDUFS6/COX6C/NDUFA12/NDUFB6/UQCRB/NDUFB2/NDUFB10/COX7B/NDUFA6/NDUFV2/COX4I1/UQCC3/NDUFAB1/NDUFB7/NDUFAF1/COX6A1/UQCRH/NDUFA13/NDUFA4/COX7C/NDUFC1/COX5B/NDUFB1/NDUFS7/ISCU/COX6B1/ETFB/UQCRQ/NDUFB5/NDUFS8/PARK7/UQCR11/NDUFS3/NDUFA9/CYCS/DNAJC15
	neutrophil mediated immunity	466	0.313305	1.4436	0.000397772	0.0118703	0.0087848	3383	tags=27%, list=21%, signal=22%	SIGLEC5/LAMP2/WDR1/HGSNAT/ORM1/TMC6/GLB1/ADAM10/CAB39/DSP/RNASE2/SERPINB1/HLA-C/DOCK2/NFAM1/CNN2/DNASE1L1/CYB5R3/CR1/CHI3L1/CLEC12A/VCP/LILRB2/AOC1/ATP8A1/TXNDC5/TMEM30A/AGPAT2/GRN/RHOG/APEH/GSDMD/FRK/CANT1/NCSTN/HPSE/STBD1/CTSS/C3/SLC2A3/SLC44A2/MAN2B1/VCL/PSAP/F2/ITGAV/VNN1/PECAM1/CPPED1/TOM1/PLEKHO2/FCGR2A/ADA2/DNASE1/ATAD3B/OLR1/ITGB2/SERPINB6/STOM/PSMD3/FGL2/FCER1G/RAB5B/SIRPB1/HLA-B/GSN/GCA…		DNA-dependent DNA replication	148	0.418543	1.59423	0.00107792	0.0169406	0.0125372	2835	tags=26%, list=17%, signal=21%	POLE2/EME1/TICRR/CDC7/E2F7/DSCC1/POLA2/RAD51/ORC1/ATAD5/RFC4/CENPS/GINS2/E2F8/EME2/CDT1/BLM/ORC6/RFC5/RPA4/POLN/GINS1/TWNK/CDC45/ORC3/FBXO5/CCNE2/MCM10/CCNE1/GINS4/POLD1/GEN1/GMNN/GINS3/DONSON/PCNA/RPA3/TIMELESS
	glycerophospholipid metabolic process	319	0.322678	1.44055	0.00103235	0.016686	0.0123488	3033	tags=26%, list=18%, signal=22%	PIK3CA/PIGS/SLC44A1/SMG1/CSNK2A2/CDIPT/PLAAT4/MTM1/PLA2G7/AGPAT2/PIP5KL1/ATM/INPPL1/PLD2/AGPAT4/PI4K2B/PIGV/BPNT1/LDLR/DDHD1/SLC44A2/PIK3R4/TTC7A/SOCS3/PTEN/PGAP3/PCTP/PIK3C2A/DGKZ/CPNE7/ABHD8/PIGQ/PIK3CG/SERINC5/PLD6/PIKFYVE/PITPNM1/ENPP2/GPAT3/MTMR1/MBOAT7/NR1H2/PIGO/PIGN/DDHD2/PLD1/SLC27A1/PLEKHA4/ITPKC/GPLD1/GPD1L/DGKA/PNPLA6/DGKG/ABHD4/ETNK2/PIK3C2B/SOCS5/PTPN13/PCYT1B/MFSD2A/SLC44A4/LPCAT2/…		ear development	195	0.407221	1.60253	0.00059988	0.0138265	0.0102325	1911	tags=25%, list=12%, signal=22%	PROX1/PAX8/EYA1/HOXA2/NOX3/CDH23/HPN/GABRB3/GLI2/SOX9/MAF/PRRX1/PDGFRB/TWIST1/EPHB2/CCNA2/ROR1/BMP5/STOX1/WHRN/FREM2/BMP2/BCL2/ALDH1A3/FRZB/ITGA8/NTRK3/MAFB/SCRIB/LHFPL5/HESX1/SOBP/USH2A/CEBPA/SDC4/DLL1/TGFB3/CELSR1/SIX4/MYCL/NOG/CEBPD/OTX1/OSR2/LIN7A/TPRN/MYO7A/TBX1/COL2A1
	regulation of body fluid levels	462	0.312507	1.43895	0.000395101	0.0118703	0.0087848	2789	tags=27%, list=17%, signal=23%	ADCY9/ILK/NPR1/TSPAN8/TFAP2B/BTC/TAC1/CYP26B1/TMEM79/ITPK1/USF1/CAD/VEGFA/PAM/ABAT/PROCR/HPSE/AKAP10/SERPINC1/GATA3/GNA12/STAT5A/MPL/MERTK/DOCK11/FGA/SLC22A4/VCL/F2/PLG/EDNRB/WNK4/NPR3/CELSR2/DGKZ/WNK3/FCER1G/TBXA2R/PIK3CG/MYL9/FN1/ATP7A/GATA1/AQP5/SYK/F2R/PRKAR2B/NR1H2/VAV1/RCOR1/BLOC1S3/PTPN6/ZBTB7B/GAS6/ADCY6/MMRN1/ADORA2A/F11R/PLAU/DGKA/MFN2/DGKG/TSPAN32/AVP/OXT/TREML1/OXTR/EDN1/PF4V1/KCNN4/W…		regulation of posttranscriptional gene silencing	112	0.437629	1.60458	0.002218	0.0247676	0.0183297	2437	tags=22%, list=15%, signal=19%	NUP35/H3C7/H4C6/H4C13/H3C13/H4C1/H4C11/H3C2/NUP210/PPARG/WTIP/H3C10/IPO8/H3C1/EGFR/H4C3/MAEL/H4C12/H3C8/ZC3H12A/H3C12/H4C2/H3C11/POLR2L/POLR2F
	myeloid leukocyte migration	183	0.343461	1.43453	0.00450992	0.0345851	0.0255953	2760	tags=32%, list=17%, signal=27%	MTUS1/PLA2G7/VEGFD/TNFSF11/GP2/DUSP1/RHOG/VEGFA/PGF/FLT1/PTK2B/EDNRB/PECAM1/CXCL5/ITGB2/NBL1/PTGER4/FCER1G/PIK3CG/CSF3R/SIRPA/CCL2/SYK/CXCL17/PDGFD/VAV1/CXCL10/ANXA1/CXCL6/C3AR1/GBF1/EDN1/CD74/PF4V1/TIRAP/MST1/CCL8/CXCL3/SERPINE1/ARHGEF5/CCL4/IL17RA/RIPOR2/VEGFC/ADGRE2/CAMK1D/TGFB2/PF4/MMP28/TNFRSF11A/ADAM8/SFTPD/CD300A/CXCL11/PPBP/THBS1/CSF1R/JAML/HRH1		regulation of gene silencing by RNA	112	0.437629	1.60458	0.002218	0.0247676	0.0183297	2437	tags=22%, list=15%, signal=19%	NUP35/H3C7/H4C6/H4C13/H3C13/H4C1/H4C11/H3C2/NUP210/PPARG/WTIP/H3C10/IPO8/H3C1/EGFR/H4C3/MAEL/H4C12/H3C8/ZC3H12A/H3C12/H4C2/H3C11/POLR2L/POLR2F
	divalent metal ion transport	399	0.314709	1.43403	0.000372578	0.0118703	0.0087848	1935	tags=19%, list=12%, signal=17%	SLC39A3/CCN2/NIPAL2/WNK3/ORAI1/GRIN2D/PIK3CG/TRPM7/NIPAL3/CCL2/ANXA9/OPRD1/F2R/TRPC4/RASA3/PLN/PTPN6/TMEM163/CATSPER2/GAS6/FAM155A/RGS4/SLC11A2/ADORA2A/SLC30A1/SLC39A13/CXCL10/SLC30A10/CACNA2D4/EFHB/CD4/SLC39A4/DIAPH1/PTGS2/SLC25A23/KCNN4/AKAP6/NIPAL1/HOMER2/GPER1/TRPC4AP/MYO5A/CYP27B1/TRPC6/ITPR2/CD84/CCL8/EPB41/PRKCB/F2RL3/CCL4/PRNP/PLCG2/PKD2/P2RX1/GJA4/GNB5/TMEM38A/HTR2A/CXCL11/KCNJ2/CATSPER1…		embryonic skeletal system development	120	0.437686	1.62069	0.00172929	0.0222362	0.0164563	1911	tags=25%, list=12%, signal=22%	HOXD3/EYA1/HOXA2/COL1A1/DLX1/CHST11/PRRX1/HOXC9/HOXC5/TWIST1/MYF5/RUNX2/HOXC4/HOXD1/HOXD4/DSCAML1/SLC2A10/MEGF8/HOXA5/HOXA4/HOXD9/DLX2/HOXC6/TGFB3/PAX5/SIX4/NOG/OSR2/TBX1/COL2A1
	response to virus	288	0.324076	1.43206	0.00233645	0.0254214	0.0188135	2425	tags=22%, list=15%, signal=19%	NLRC5/PIM2/TKFC/GATA3/TRIM11/POLR3G/APOB/BCL3/LGALS9/BIRC2/TBK1/CLU/FADD/CRCP/MICA/AGBL4/FGL2/SERINC5/MAVS/MUL1/DDX58/GPATCH3/IFIT1/PYCARD/TNFAIP3/IRAK3/IKBKB/BST2/APOBEC3F/BCL2L1/BATF3/PARP9/CXCL10/TSPAN32/IFI44L/TNFSF4/IFIT3/GBF1/LYST/TRIM34/ZDHHC1/RNF26/CCL8/RNASEL/IFIH1/SLFN13/ILRUN/MX1/FGR/TRAF3/DDX60/DTX3L/CCL4/CD207/F2RL1/RNASE6/CXCR4/IFIT2/PTPN22/GBP3/PTPRC/IL33		skeletal system morphogenesis	205	0.412192	1.6322	0.000593824	0.0138265	0.0102325	1911	tags=23%, list=12%, signal=21%	HOXD3/EYA1/HOXA2/HHIP/COL1A1/HOXD8/ACP5/SOX9/SFRP2/COL13A1/AXIN2/CHST11/PRRX1/PDGFRB/HOXC9/TWIST1/MYF5/RUNX2/HOXC4/COMP/HOXD4/ACAN/DSCAML1/LRP5L/FGFR3/HOXC8/COL27A1/UNCX/GREM1/ACVR2B/MEGF8/HOXA5/HOXA4/LRP5/HOXD9/DLX2/SH3PXD2B/BMPR1B/P2RX7/TGFB3/PAX5/SIX4/NOG/PPARGC1B/OSR2/TBX1/SFRP1/COL2A1
	divalent inorganic cation transport	404	0.313548	1.43096	0.000374532	0.0118703	0.0087848	1935	tags=19%, list=12%, signal=17%	SLC39A3/CCN2/NIPAL2/WNK3/ORAI1/GRIN2D/PIK3CG/TRPM7/NIPAL3/ATP7A/CCL2/ANXA9/OPRD1/F2R/TRPC4/RASA3/PLN/PTPN6/TMEM163/CATSPER2/GAS6/FAM155A/RGS4/SLC11A2/ADORA2A/SLC30A1/SLC39A13/CXCL10/SLC30A10/CACNA2D4/EFHB/CD4/SLC39A4/DIAPH1/PTGS2/SLC25A23/KCNN4/AKAP6/NIPAL1/HOMER2/GPER1/TRPC4AP/MYO5A/CYP27B1/TRPC6/ITPR2/CD84/CCL8/EPB41/PRKCB/F2RL3/CCL4/PRNP/PLCG2/PKD2/P2RX1/GJA4/GNB5/TMEM38A/HTR2A/CXCL11/KCNJ2/CA…		regulation of gene silencing by miRNA	109	0.451973	1.65281	0.00142292	0.0192859	0.0142729	2437	tags=23%, list=15%, signal=20%	NUP35/H3C7/H4C6/H4C13/H3C13/H4C1/H4C11/H3C2/NUP210/PPARG/WTIP/H3C10/IPO8/H3C1/EGFR/H4C3/MAEL/H4C12/H3C8/ZC3H12A/H3C12/H4C2/H3C11/POLR2L/POLR2F
	regulation of innate immune response	270	0.326703	1.4305	0.00263505	0.0264127	0.0195472	2490	tags=21%, list=15%, signal=18%	SERPINB9/NECTIN2/NLRC5/HEXIM1/TKFC/APPL2/POLR3G/MALT1/LGALS9/SOCS3/HCK/BIRC2/TBK1/FADD/RBM14/MICA/PSMD3/FCER1G/GBP5/RELB/HLA-B/MAVS/MUL1/TAB3/PYCARD/TNFAIP3/SYK/IRAK3/IKBKB/NR1H2/VAV1/PTPN6/PARP9/LRP8/ERAP1/PVR/TIRAP/JAK2/CD1D/RNASEL/IL18RAP/PYHIN1/FGR/PSMB9/PLCG2/PRKCD/CLEC12B/ADAM8/TREML2/SLAMF6/PTPN22/ICAM3/PSMB8/FCGR2B/FFAR2/SUSD4		cell cycle checkpoint	213	0.418925	1.66628	0.000294768	0.0118703	0.0087848	2861	tags=23%, list=17%, signal=20%	PROX1/EME1/USP44/TICRR/AURKB/GTSE1/E2F7/CDC25C/TRIP13/BUB1B/BRIP1/BRCA1/XRCC3/E2F1/NEK11/ORC1/CLSPN/CDK1/RAD9A/E2F8/CENPF/EME2/HUS1B/CDT1/BLM/PLK1/CHEK1/AURKA/CCND1/NDC80/ZWINT/RGCC/RPA4/CDKN1A/CDC45/MAD2L1/TRIM39/CDC20/CDK5RAP2/GEN1/CCNB1/H2AX/CEP63/PIDD1/SOX4/DONSON/PCNA/ERCC6/TIMELESS/ATR
	leukocyte degranulation	500	0.308695	1.43033	0.000403714	0.0118703	0.0087848	3318	tags=26%, list=20%, signal=22%	HGSNAT/IL4/ORM1/TMC6/GLB1/ADAM10/CAB39/DSP/RNASE2/SERPINB1/HLA-C/DOCK2/NFAM1/CNN2/DNASE1L1/CYB5R3/CR1/CHI3L1/CLEC12A/VCP/LILRB2/AOC1/ATP8A1/TXNDC5/TMEM30A/AGPAT2/GRN/RHOG/APEH/FOXF1/GSDMD/FRK/CANT1/NCSTN/HPSE/STBD1/CTSS/C3/SLC2A3/SLC44A2/MAN2B1/VCL/IL4R/FES/PSAP/ITGAV/VNN1/LGALS9/CBL/PECAM1/CPPED1/TOM1/PLEKHO2/HCK/FCGR2A/ADA2/ATAD3B/OLR1/ITGB2/SERPINB6/STOM/PSMD3/FGL2/FCER1G/RAB5B/SIRPB1/PIK3CG/H…		organelle fission	444	0.390913	1.66711	0.000134662	0.00740624	0.00548112	3351	tags=31%, list=20%, signal=26%	EDN3/EME1/USP44/NUF2/KIF2C/PLCB1/PRC1/AURKB/KIF11/ASPM/RNF212/ANLN/CDC25C/SLX4/PDGFRB/DSCC1/TRIP13/BUB1B/CNTD1/SPAG5/BRIP1/HASPIN/UBE2C/XRCC3/RAD51/KIF18B/SHCBP1L/AURKC/TDRD12/DNM1/RACGAP1/DLGAP5/CLASP2/TGFA/KIF4B/FIGNL1/ARHGEF10/SGO2/DMC1/CENPK/MND1/SHOC1/NCAPH/DCN/KNSTRN/CDK1/MAJIN/CENPS/DDX4/TDRD9/LRP5/TUBB8/KIF18A/TTN/NEK2/CCNA1/CENPF/EME2/PSMC3IP/ANKRD31/CDT1/LRRK2/SMC4/CCNB2/TOGARAM2/PLK1/N…
	second-messenger-mediated signaling	374	0.315692	1.42961	0.000722804	0.0146052	0.0108089	1563	tags=18%, list=10%, signal=17%	PRKAR2B/PPP1R9B/LPAR2/PLN/P2RY11/PPP3CB/ADCY6/ADORA2A/CXCL10/EFHB/CD4/AGTR1/EDN1/NUDT4/GUCY1B1/AKAP6/HOMER2/GPER1/VIP/MYO5A/ITPR2/APLP1/PDE11A/CCL4/ADGRG5/PTGIR/PRNP/ADGRE2/PLCG2/PKD2/ADGRB3/PF4/SELE/PRKG1/ADCY7/TMEM38A/ERBB3/PLEK/S1PR4/PDE3A/CXCL11/NFATC4/NRG1/CXCR4/BTK/SCT/GLP1R/SLA2/SELP/GUCY1A1/RYR2/MCTP1/PTPRC/THBS1/HTR2C/ADCY1/PTGER3/ADGRG6/CCR4/JPH4/ADCYAP1/AQP1/RAMP1/AGTR2/ADRB3/HRH1/TMEM…		DNA replication	266	0.410053	1.66949	0.00014374	0.00740624	0.00548112	2861	tags=25%, list=17%, signal=21%	POLE2/EME1/TICRR/GLI2/CDC7/E2F7/ESCO2/SLX4/DSCC1/POLA2/BRIP1/CCNA2/BRCA1/RAD51/GLI1/ORC1/ATAD5/CLSPN/CHAF1B/RFC4/CDK1/RAD9A/CENPS/ING5/PIF1/EXO1/GINS2/CDAN1/E2F8/NFIC/EME2/CDT1/BLM/PCLAF/ORC6/RRM2/EGFR/CHEK1/RFC5/MCM8/RPA4/POLN/GINS1/TWNK/CDC45/ORC3/FBXO5/CCNE2/CTC1/MCM10/CCNE1/GINS4/POLD1/CHAF1A/HCRT/GEN1/ESCO1/S100A11/GMNN/NPM2/GINS3/DONSON/RMI1/PCNA/RPA3/TIMELESS/ATR
	positive regulation of cytosolic calcium ion concentration	259	0.327313	1.42771	0.00226098	0.0248123	0.0183628	1486	tags=21%, list=9%, signal=19%	GRIN2D/PTGER4/TBXA2R/PIK3CG/CD24/F2R/RASA3/LPAR2/PLN/PTPN6/FAM155A/CXCL10/C3AR1/AVP/OXT/OXTR/CD4/AGTR1/DIAPH1/EDN1/AKAP6/GPER1/JAK2/MYO5A/TRPC6/ITPR2/TGM2/DLG4/F2RL3/PTGIR/PRNP/PLCG2/PKD2/GPR174/F2RL1/P2RY1/TMEM38A/S1PR4/HTR2A/CXCL11/CXCR4/GLP1R/CORO1A/RYR2/PTPRC/SYNPO/HTR2C/PTGER3/CCR4/JPH4/ADCYAP1/CHRNA9/SLC8A1/TACR1		regulation of gene silencing	129	0.446961	1.67126	0.000625978	0.0138265	0.0102325	2437	tags=23%, list=15%, signal=20%	NUP35/H3C7/H4C6/H4C13/H3C13/H4C1/H4C11/H3C2/NUP210/PPARG/H1-1/SIRT6/WTIP/H3C10/IPO8/H3C1/EGFR/H4C3/MAEL/H4C12/CDC45/H3C8/ZC3H12A/H3C12/ATAD2B/H1-2/H4C2/H3C11/POLR2L/POLR2F
	coagulation	314	0.320169	1.42703	0.00137363	0.0192859	0.0142729	2399	tags=25%, list=15%, signal=22%	HPSE/AKAP10/SERPINC1/GATA3/GNA12/MPL/MERTK/DOCK11/FGA/VCL/F2/PLG/DGKZ/FCER1G/TBXA2R/PIK3CG/MYL9/FN1/GATA1/SYK/F2R/PRKAR2B/VAV1/RCOR1/BLOC1S3/PTPN6/GAS6/MMRN1/ADORA2A/F11R/PLAU/DGKA/MFN2/DGKG/TSPAN32/TREML1/EDN1/PF4V1/WAS/PAPSS2/GATA6/GP1BA/PRKCQ/JAK2/TRPC6/ITPR2/FZD6/CARMIL1/PRKCB/SERPINE1/NFE2/PIK3CB/F13A1/PAFAH2/MPIG6B/F2RL3/PLCG2/PF4/PRKCD/PRKG1/F2RL1/FERMT3/P2RX1/P2RY1/LCP2/ALOX12/PLEK/PLA2G4…		regulation of gene expression, epigenetic	184	0.429423	1.6786	0.00029967	0.0118703	0.0087848	3047	tags=30%, list=19%, signal=25%	PABPC1L/TFAP2C/H3C7/TAF1A/H4C6/SPHK2/BRCA1/HDAC4/H4C13/H3C13/H4C1/H4C11/H3C2/H2AC12/KMT2D/H1-1/PADI2/SIRT6/H2AC4/KLF2/H3C10/H2AC21/DIRAS3/H2AC11/H3C1/CHEK1/KDM1B/EED/H4C3/H2AC20/H4C12/CDC45/H2AC8/H3C8/H3C12/H2AC16/H2AC17/ATAD2B/H1-2/EPC1/H4C2/H3C11/POLR2L/POLR2F/H2AX/PCGF1/MORC2/PHF19/ERCC6/DEK/H2AW/HAT1/SERTAD1/H4C9/H2AZ1
	regulation of cytosolic calcium ion concentration	287	0.32314	1.42659	0.00335458	0.0302864	0.0224139	1569	tags=19%, list=10%, signal=18%	TSPOAP1/F2R/TRPC4/RASA3/LPAR2/PLN/PTPN6/BOK/FAM155A/CXCL10/C3AR1/AVP/OXT/OXTR/CD4/AGTR1/DIAPH1/EDN1/TMEM64/AKAP6/GPER1/JAK2/MYO5A/TRPC6/ITPR2/FZD9/TGM2/DLG4/F2RL3/PTGIR/PRNP/PLCG2/PKD2/GPR174/F2RL1/P2RX1/P2RY1/TMEM38A/S1PR4/HTR2A/CXCL11/CXCR4/GLP1R/CORO1A/RYR2/PTPRC/SYNPO/HTR2C/PTGER3/CCR4/JPH4/ADCYAP1/CHRNA9/SLC8A1/TACR1		pattern specification process	404	0.398042	1.68465	0.000136388	0.00740624	0.00548112	3173	tags=33%, list=19%, signal=27%	ALDH1A2/HOXD3/MEOX2/SEMA3A/PAX8/EYA1/DAAM2/HOXA2/GPC3/CHRD/MICAL2/HHIP/WNT8A/HOXD8/MEOX1/GLI2/LRP4/DLX1/SFRP2/AXIN2/DLL3/ZIC3/HOXC9/HOXC5/SP8/MYF5/MYF6/HOXC4/TDGF1/BMP5/ROBO2/SEMA3C/SIM2/BMP2/HOXD4/IRX3/WNT3/DSCAML1/INTU/LRP5L/GLI1/NRP2/HOXC10/XRCC2/NKX3-1/MAFB/HOXC8/UNCX/GREM1/MESP2/DRC1/ACVR2B/MMP21/DZIP1L/CCDC40/LEF1/MEGF8/HOXA5/HOXA4/LRP5/PKD1L1/HOXD9/DLX2/NR2F2/CFAP53/MNS1/BMPR1B/DLL1/HOXC6/…
	membrane lipid metabolic process	194	0.337619	1.42177	0.00541842	0.0383188	0.0283585	2235	tags=22%, list=14%, signal=19%	PSAP/B4GALT4/HACD4/CCN1/PGAP3/CPTP/PIGQ/SERINC5/NSMAF/PRKD1/ENPP2/SMPD2/B4GALNT1/PIGO/PIGN/ELOVL3/ACER3/GPLD1/PLPP2/GALC/SGPL1/CERS4/CLN6/FUCA1/PDXDC1/GBA2/AGMO/B3GALNT1/SPNS2/ST8SIA6/SMPD3/ELOVL7/A4GALT/PIGZ/PRKCD/P2RX1/ACER2/DEGS2/ST3GAL4/GAL3ST1/PPM1L/GAL3ST3		mitotic cell cycle checkpoint	162	0.438589	1.6907	0.000454408	0.0121489	0.00899098	2719	tags=25%, list=17%, signal=21%	EME1/USP44/TICRR/AURKB/GTSE1/E2F7/CDC25C/TRIP13/BUB1B/BRCA1/XRCC3/E2F1/NEK11/ORC1/CLSPN/CDK1/RAD9A/E2F8/CENPF/EME2/HUS1B/CDT1/BLM/PLK1/AURKA/CCND1/NDC80/ZWINT/RGCC/CDKN1A/MAD2L1/TRIM39/CDC20/CDK5RAP2/GEN1/CCNB1/PIDD1/SOX4/DONSON/PCNA
	hemostasis	317	0.318456	1.42087	0.00137221	0.0192859	0.0142729	2399	tags=25%, list=15%, signal=22%	HPSE/AKAP10/SERPINC1/GATA3/GNA12/MPL/MERTK/DOCK11/FGA/VCL/F2/PLG/DGKZ/FCER1G/TBXA2R/PIK3CG/MYL9/FN1/GATA1/SYK/F2R/PRKAR2B/VAV1/RCOR1/BLOC1S3/PTPN6/GAS6/MMRN1/ADORA2A/F11R/PLAU/DGKA/MFN2/DGKG/TSPAN32/TREML1/EDN1/PF4V1/WAS/PAPSS2/GATA6/GP1BA/PRKCQ/JAK2/TRPC6/ITPR2/FZD6/CARMIL1/PRKCB/SERPINE1/NFE2/PIK3CB/F13A1/PAFAH2/MPIG6B/F2RL3/PLCG2/PF4/PRKCD/PRKG1/F2RL1/FERMT3/P2RX1/P2RY1/LCP2/ALOX12/PLEK/PLA2G4…		protein-DNA complex subunit organization	252	0.420014	1.69956	0.000145201	0.00740624	0.00548112	2884	tags=28%, list=18%, signal=24%	TAF7L/SOX9/OIP5/H3C7/ASF1B/CENPI/H4C6/KNL1/NAP1L2/H4C13/RAD51/H3C13/H2BU1/H4C1/H4C11/H3C2/CENPO/DLGAP5/H2BC9/H1-1/CENPP/DMC1/CENPK/H2BW2/H2BC11/CHAF1B/H2BC13/CENPM/CENPN/HELLS/CENPS/HJURP/H2BC7/CENPA/H3C10/CENPF/CDT1/H2BC3/CENPU/H3C1/H2BC15/H4C3/CENPW/H4C12/CDC45/H3C8/H3C12/CENPE/ORC3/HMGB2/GTF2H2/H1-2/HNF1B/H2BC14/H4C2/CHAF1A/H3C11/SOX12/CENPL/H2AX/GMNN/ITGB3BP/RBX1/ACTR6/NAP1L3/H2BC6/RPA3/CENPH…
	divalent inorganic cation homeostasis	419	0.310115	1.41943	0.000377074	0.0118703	0.0087848	1569	tags=18%, list=10%, signal=17%	TSPOAP1/F2R/ATP13A3/TCIRG1/TRPC4/RASA3/LPAR2/PLN/XK/PTPN6/BOK/FAM155A/SLC30A1/SLC39A13/TMC8/CXCL10/SLC30A10/C3AR1/ATP13A2/AVP/OXT/OXTR/CD4/AGTR1/SLC39A4/DIAPH1/EDN1/SLC25A23/TMEM64/AKAP6/GPER1/KL/ANK3/JAK2/PRKN/MYO5A/CYP27B1/TRPC6/ITPR2/ATP13A5/FZD9/CCL8/PRKCB/TGM2/DLG4/F2RL3/PTGIR/PRNP/PLCG2/PKD2/GPR174/F2RL1/P2RX1/P2RY1/TMEM38A/S1PR4/HTR2A/CXCL11/TMTC2/CXCR4/GLP1R/CORO1A/RYR2/CNNM4/PTPRC/SYNPO/…		oxidative phosphorylation	130	0.456863	1.70903	0.000470072	0.0121489	0.00899098	5316	tags=62%, list=32%, signal=42%	CDK1/PGK2/DMAC2L/COX7A1/AFG1L/UQCRHL/ATPSCKMT/UQCR10/CCNB1/NDUFA11/NDUFA2/BID/NDUFA8/NDUFA3/NDUFA7/NDUFS5/UQCC2/ATP5MG/NDUFB11/COX8A/NDUFA1/NDUFB9/NDUFB4/ATP5PF/NDUFB3/COX4I2/ATP5MF/NDUFS6/COX6C/NDUFA12/NDUFB6/UQCRB/ATP5MC1/NDUFB2/NDUFB10/COX7B/NDUFA6/NDUFV2/COX4I1/UQCC3/NDUFAB1/NDUFB7/NDUFAF1/COX6A1/UQCRH/NDUFA13/NDUFA4/COX7C/ATP5ME/NDUFC1/ATP5F1E/FXN/COX5B/ATP5F1D/NDUFB1/NDUFS7/ATP5PO/ISCU/ATP5…
	leukocyte cell-cell adhesion	307	0.318986	1.41787	0.00170999	0.0222124	0.0164386	2401	tags=26%, list=15%, signal=22%	NRARP/FLOT2/GATA3/ITGA5/IL4R/SPN/MALT1/VNN1/LGALS9/PECAM1/JAK3/OLR1/ITGB2/FADD/SART1/TNFRSF13C/EBI3/FGL2/IRAK1/DTX1/SMAD7/SIRPB1/EFNB3/BCL6/GCNT1/CD24/PYCARD/SIRPA/CCL2/EGR3/RARA/SYK/VAV1/VSIR/PTPN6/ZBTB7B/IL7/ADORA2A/PTAFR/F11R/SELPLG/ERBB2/ANXA1/TNFSF4/CD4/IL7R/CD74/CD6/PRKCQ/SOCS5/CD1D/STK10/EFNB2/BTN2A2/IL27RA/TNFRSF21/RIPOR2/PRNP/SELE/FERMT3/RUNX1/SASH3/ADAM8/JAM2/SFTPD/CD300A/TNFAIP8L2/SELP…		negative regulation of gene expression, epigenetic	108	0.469117	1.71131	0.000635324	0.0138265	0.0102325	3047	tags=36%, list=19%, signal=30%	H3C7/H4C6/H4C13/H3C13/H4C1/H4C11/H3C2/H2AC12/KMT2D/H1-1/SIRT6/H2AC4/H3C10/H2AC21/H2AC11/H3C1/EED/H4C3/H2AC20/H4C12/CDC45/H2AC8/H3C8/H3C12/H2AC16/H2AC17/ATAD2B/H1-2/EPC1/H4C2/H3C11/H2AX/PCGF1/MORC2/PHF19/H2AW/HAT1/H4C9/H2AZ1
	peptide secretion	422	0.309253	1.41674	0.000377644	0.0118703	0.0087848	1732	tags=18%, list=11%, signal=17%	LLGL2/SYT11/MYOM1/SYK/SEC24A/PFKFB2/F2R/ANO1/NR1H2/TCIRG1/OXCT1/BLOC1S3/TMEM106A/PPP3CB/FFAR3/GPLD1/ADORA2A/PER2/ANXA1/ATP13A2/SNX19/TNFSF4/EDN1/COPG1/CD74/OLFM2/KCNN4/GPER1/PICK1/VIP/TNFRSF4/JAK2/SIDT2/PRKN/MYO5A/ITPR2/SLC16A2/BTN2A2/SMPD3/FGR/NAGPA/ADAM9/SYTL4/RAB15/FAM3B/VEGFC/GNPTAB/TGFB2/F2RL1/SRGN/CCN4/BMP6/RHBDF2/LCP2/PLEK/IRS2/CPT1A/ADAM8/PTPRN/LTBP4/SCT/ILDR2/GLP1R/TLR5/GPR27/PARD6A/CD40…		hepaticobiliary system development	132	0.456643	1.7125	0.000469998	0.0121489	0.00899098	2217	tags=23%, list=14%, signal=20%	PROX1/ALDH1A2/VTN/HPN/SOX9/ONECUT2/E2F7/ZIC3/CLDN1/HFE/HMOX1/FRZB/CPB2/GLI1/PTN/CEACAM1/ITGA2/CCDC40/CEBPA/E2F8/MAN2A1/EGFR/AURKA/CCND1/TYMS/HGF/ASNS/HNF1B/MED1/MDK/QDPR
	response to bacterium	492	0.306106	1.41616	0.000802246	0.0150185	0.0111147	2726	tags=27%, list=17%, signal=23%	PTGFR/VEGFD/TRDN/NUGGC/TLR1/WFDC3/SNCA/TAC1/GRN/NFKBIB/SERPINB9/GSDMD/NLRC5/OTUD5/C3/TMF1/CASP9/NLRP1/FGA/SPN/MALT1/F2/APOB/BCL3/EDNRB/LGALS9/RAB29/PPM1D/CXCL5/NOTCH2/HCK/PPARGC1A/TBK1/NFKB2/MICA/PTGER4/IRAK1/FCER1G/TBXA2R/GBP5/HDAC5/HLA-B/MAVS/SPARC/WDR35/MYD88/NOD1/SYT11/CD24/PYCARD/SIRPA/CCL2/ADAM17/TNFAIP3/RARA/SYK/IRAK3/CDK19/F2R/PYGL/GBP2/ALAD/PTAFR/CXCL10/LYG1/IL12RB2/CXCL6/TNFSF4/CTSG/CD4…		protein targeting to ER	110	0.468019	1.71275	0.000474759	0.0121489	0.00899098	6273	tags=75%, list=38%, signal=46%	RPS26/CHMP4B/RPL36A/RPS21/RPS28/RPL7/SEC61A2/RPL35/CHMP4A/RPL36/RPS19/RPS17/RPS15/RPS15A/RPL23A/SEC61G/RPL35A/RPLP2/SEC62/RPL38/SEC61B/RPLP1/RPS20/RPL18A/RPL30/RPL41/RPS25/RPL27/RPL39/RPL14/UBA52/RPS13/RPS11/RPS8/SRP9/RPS18/RPL13/RPS16/RPL18/RPL27A/RPS12/RPL37/RPL12/RPL24/RPL29/RPL31/RPS24/RPL32/RPL34/RPS14/SPCS2/RPL6/RPL23/RPS29/RPS5/RPL13A/RPS23/SRP19/RPS9/RPL19/RPL10A/SRP14/RPL26/RPL28/RPL37A/…
	stress-activated MAPK cascade	263	0.322169	1.4057	0.00426509	0.0337234	0.0249575	3055	tags=27%, list=19%, signal=23%	NBR1/MAP3K9/HIPK2/HIPK3/TPD52L1/PDCD4/PKN1/MAPK8IP3/MAP3K4/RELL1/MTURN/TNFSF11/MAP3K11/PHLPP1/DUSP1/VEGFA/MAP4K1/MLKL/EMC10/MFHAS1/PTK2B/LGALS9/ZEB2/MAP4K2/CCN2/PTGER4/IRAK1/MUL1/TAB3/NOD1/PYCARD/SIRPA/MAP3K3/NOX1/SYK/IKBKB/MAP3K2/MAP4K3/PINK1/ARHGEF6/MAPK8IP1/RAPGEF1/HAND2/RIPK1/EDN1/FAS/MAP3K12/TIRAP/PRKN/MINK1/UNC5CL/AXIN1/VANGL2/ARHGEF5/RELL2/TRAF3/GDF6/MECOM/TGFB2/F2RL1/TNFRSF11A/ANKRD6/DUSP…		meiosis I	102	0.479861	1.73924	0.000476569	0.0121489	0.00899098	3945	tags=48%, list=24%, signal=37%	EME1/RNF212/SLX4/TRIP13/CNTD1/BRIP1/RAD51/SGO2/DMC1/MND1/SHOC1/MAJIN/CENPS/DDX4/TDRD9/CCNA1/EME2/PSMC3IP/ANKRD31/PLK1/RNF212B/SGO1/ESPL1/MEI1/AURKA/MAEL/MOV10L1/FBXO5/CCNE2/PIWIL2/CCNE1/PTTG2/CKS2/ING2/PTTG1/C11orf80/RMI1/MYBL1/UBE2B/RAD21L1/SPATA22/STAG3/BRDT/CENPX/CORT/SYCE1L/RAD54L/RAD51C/CENPC
	leukocyte proliferation	257	0.322592	1.40534	0.00356911	0.0308295	0.0228159	2054	tags=24%, list=13%, signal=21%	JAK3/TBK1/CLU/NPR3/FADD/TNFRSF13C/EBI3/PIK3CG/BCL6/CD24/PYCARD/TNFAIP3/SYK/BST2/VSIR/TCIRG1/MZB1/IMPDH1/PTPN6/ZBTB7B/IL7/PPP3CB/PLCL2/ERBB2/ANXA1/MAPK8IP1/TNFSF4/CD4/IL7R/CD74/TIRAP/TNFRSF1B/CD6/CD79A/TNFRSF4/PRKCQ/WNT4/CD1D/GAPT/CCL8/BTN2A2/CCND3/IL27RA/LST1/TNFRSF21/PRNP/PRKCD/F2RL1/SASH3/IRS2/SFTPD/CD300A/BTK/PTPN22/CORO1A/ACE/CD40LG/TNFSF13B/PTPRC/CSF1R/FCGR2B/IL33		meiotic cell cycle	224	0.435913	1.74125	0.000146843	0.00740624	0.00548112	2726	tags=31%, list=17%, signal=26%	EME1/NUF2/PLCB1/ASPM/RNF212/CDC25C/ZFP42/SLX4/TRIP13/BUB1B/CNTD1/BRIP1/RAD51/SHCBP1L/AURKC/TDRD12/FIGNL1/SGO2/DMC1/XRCC2/MND1/SHOC1/NCAPH/MAJIN/CENPS/EXO1/DDX4/TDRD9/TUBB8/MNS1/KIF18A/NEK2/CCNA1/EME2/HUS1B/PSMC3IP/ANKRD31/SMC4/SMC1B/PLK1/RNF212B/SGO1/ESPL1/INCENP/MEI1/WBP2NL/GPR3/AURKA/MAEL/DAZL/SYCP2L/MOV10L1/FBXO5/CCNE2/PIWIL2/NPR2/CCNE1/PTTG2/SMC2/CDC20/FBXO43/CKS2/H2AX/NPM2/ING2/PTTG1/C11orf8…
	blood coagulation	312	0.31517	1.40368	0.00240467	0.0257239	0.0190374	2399	tags=25%, list=15%, signal=22%	HPSE/AKAP10/SERPINC1/GATA3/GNA12/MPL/MERTK/DOCK11/FGA/VCL/F2/PLG/DGKZ/FCER1G/TBXA2R/PIK3CG/MYL9/FN1/GATA1/SYK/F2R/PRKAR2B/VAV1/RCOR1/BLOC1S3/PTPN6/GAS6/MMRN1/ADORA2A/F11R/PLAU/DGKA/MFN2/DGKG/TSPAN32/TREML1/EDN1/PF4V1/WAS/PAPSS2/GATA6/GP1BA/PRKCQ/JAK2/TRPC6/ITPR2/FZD6/CARMIL1/PRKCB/SERPINE1/NFE2/PIK3CB/F13A1/PAFAH2/MPIG6B/F2RL3/PLCG2/PF4/PRKCD/PRKG1/F2RL1/FERMT3/P2RX1/P2RY1/LCP2/ALOX12/PLEK/PLA2G4…		liver development	129	0.465729	1.74144	0.000312989	0.0118703	0.0087848	2217	tags=24%, list=14%, signal=21%	PROX1/ALDH1A2/VTN/HPN/SOX9/ONECUT2/E2F7/ZIC3/CLDN1/HFE/HMOX1/FRZB/CPB2/GLI1/PTN/CEACAM1/ITGA2/CCDC40/CEBPA/E2F8/MAN2A1/EGFR/AURKA/CCND1/TYMS/HGF/ASNS/HNF1B/MED1/MDK/QDPR
	T cell activation	409	0.306516	1.40011	0.000374813	0.0118703	0.0087848	2696	tags=26%, list=16%, signal=23%	TNFSF11/VTCN1/EGR1/CYP26B1/CTNNB1/PRDM1/STAT3/PAWR/CDH26/NCSTN/NRARP/FLOT2/GATA3/IL4R/SPN/PSAP/MALT1/BCL3/VNN1/LGALS9/RAB29/LIG4/JAK3/SP3/FADD/SART1/TNFRSF13C/EBI3/MICA/FGL2/PTGER4/FCER1G/DTX1/SMAD7/SIRPB1/RELB/PIK3CG/GSN/EFNB3/ATP7A/BCL6/CD24/PYCARD/SIRPA/CCL2/ADAM17/EGR3/RARA/SYK/TOX/VAV1/VSIR/TCIRG1/LCP1/PTPN6/ZBTB7B/IL7/PPP3CB/JAG2/ADORA2A/ERBB2/ANXA1/MAPK8IP1/LEPR/TNFSF4/CD4/IL7R/CD74/KIF13B…		meiosis I cell cycle process	107	0.478976	1.74476	0.000477175	0.0121489	0.00899098	3945	tags=47%, list=24%, signal=36%	EME1/RNF212/CDC25C/SLX4/TRIP13/CNTD1/BRIP1/RAD51/SGO2/DMC1/MND1/SHOC1/MAJIN/CENPS/DDX4/TDRD9/CCNA1/EME2/PSMC3IP/ANKRD31/PLK1/RNF212B/SGO1/ESPL1/MEI1/AURKA/MAEL/MOV10L1/FBXO5/CCNE2/PIWIL2/CCNE1/PTTG2/CKS2/ING2/PTTG1/C11orf80/RMI1/MYBL1/UBE2B/RAD21L1/SPATA22/STAG3/BRDT/CENPX/CORT/SYCE1L/RAD54L/RAD51C/CENPC
	signal release	479	0.302224	1.39639	0.000788644	0.0150185	0.0111147	1644	tags=18%, list=10%, signal=16%	GIT1/SYK/NLGN1/PFKFB2/TSPOAP1/F2R/ANO1/TCIRG1/OXCT1/STX19/TMEM106A/PPP3CB/FFAR3/GPLD1/ADORA2A/SLC30A1/PER2/PINK1/ANXA1/SNX19/DOC2A/OXT/OXTR/AGTR1/KMO/EDN1/SYP/KCNMB4/GPER1/PICK1/VIP/TNFRSF4/JAK2/GAD1/SIDT2/PRKN/MYO5A/ERC2/ITPR2/SLC16A2/SLC44A4/PRKCB/BTN2A2/STX3/SMPD3/FGR/SLC18A2/SYTL4/FAM3B/STXBP2/ABCC4/F2RL1/SRGN/P2RX1/CCN4/BMP6/GRIK5/P2RY1/LCP2/TNFRSF11A/IRS2/HTR2A/CPT1A/PLA2G3/PTPRN/BTK/LTBP4/…		nuclear division	399	0.416261	1.7598	0.000136649	0.00740624	0.00548112	2294	tags=26%, list=14%, signal=23%	EDN3/EME1/USP44/NUF2/KIF2C/PLCB1/PRC1/AURKB/KIF11/ASPM/RNF212/ANLN/CDC25C/SLX4/PDGFRB/DSCC1/TRIP13/BUB1B/CNTD1/SPAG5/BRIP1/HASPIN/UBE2C/XRCC3/RAD51/KIF18B/SHCBP1L/AURKC/TDRD12/RACGAP1/DLGAP5/CLASP2/TGFA/KIF4B/FIGNL1/ARHGEF10/SGO2/DMC1/CENPK/MND1/SHOC1/NCAPH/KNSTRN/CDK1/MAJIN/CENPS/DDX4/TDRD9/LRP5/TUBB8/KIF18A/TTN/NEK2/CCNA1/CENPF/EME2/PSMC3IP/ANKRD31/CDT1/SMC4/CCNB2/TOGARAM2/PLK1/NCAPG/RNF212B/DS…
	positive regulation of leukocyte cell-cell adhesion	202	0.329902	1.39548	0.00640049	0.0424366	0.0314059	2381	tags=28%, list=15%, signal=24%	FLOT2/GATA3/IL4R/MALT1/VNN1/LGALS9/JAK3/ITGB2/FADD/SART1/TNFRSF13C/EBI3/IRAK1/SIRPB1/EFNB3/BCL6/CD24/PYCARD/SIRPA/CCL2/EGR3/RARA/SYK/VAV1/VSIR/PTPN6/ZBTB7B/IL7/PTAFR/ANXA1/TNFSF4/CD4/IL7R/CD74/CD6/PRKCQ/SOCS5/CD1D/EFNB2/BTN2A2/IL27RA/SELE/RUNX1/SASH3/ADAM8/SELP/TESPA1/PTPN22/CORO1A/CD40LG/TNFSF13B/PTPRC/ALOX5/HAS2/CD44/MYB		mitotic nuclear division	278	0.430488	1.75984	0.000143534	0.00740624	0.00548112	3502	tags=34%, list=21%, signal=27%	EDN3/USP44/NUF2/KIF2C/PRC1/AURKB/KIF11/ANLN/CDC25C/PDGFRB/DSCC1/TRIP13/BUB1B/SPAG5/HASPIN/UBE2C/XRCC3/KIF18B/AURKC/RACGAP1/DLGAP5/CLASP2/TGFA/KIF4B/ARHGEF10/SGO2/CENPK/NCAPH/KNSTRN/CDK1/LRP5/KIF18A/TTN/NEK2/CENPF/CDT1/SMC4/CCNB2/TOGARAM2/PLK1/NCAPG/DSN1/SGO1/ESPL1/INCENP/CHMP4B/BIRC5/CHEK1/RRS1/AURKA/NDC80/NUSAP1/ZWINT/RGCC/KIF4A/NCAPG2/CENPE/PRKCA/FBXO5/MAD2L1/SH2B1/PTTG2/MKI67/SMC2/CDC20/CDK5RA…
	neutrophil activation	467	0.302705	1.3947	0.000797766	0.0150185	0.0111147	3318	tags=26%, list=20%, signal=21%	HGSNAT/ORM1/TMC6/GLB1/ADAM10/CAB39/DSP/RNASE2/SERPINB1/HLA-C/DOCK2/NFAM1/CNN2/DNASE1L1/CYB5R3/CR1/CHI3L1/CLEC12A/VCP/LILRB2/AOC1/ATP8A1/TXNDC5/TMEM30A/AGPAT2/GRN/RHOG/APEH/GSDMD/FRK/CANT1/NCSTN/HPSE/STBD1/CTSS/C3/SLC2A3/SLC44A2/MAN2B1/VCL/PSAP/ITGAV/VNN1/PECAM1/CPPED1/TOM1/PLEKHO2/FCGR2A/ADA2/DNASE1/ATAD3B/OLR1/ITGB2/SERPINB6/STOM/PSMD3/FGL2/FCER1G/RAB5B/SIRPB1/HLA-B/GSN/GCA/ARHGAP45/PYCARD/SIRPA…		chromatin remodeling	204	0.445546	1.76259	0.000148677	0.00740624	0.00548112	3253	tags=30%, list=20%, signal=24%	PABPC1L/BEND3/SOX9/OIP5/H3C7/CENPI/H4C6/KNL1/HDAC4/BAHD1/H4C13/TADA2A/H3C13/H4C1/H4C11/H3C2/CENPO/ZBTB7A/CENPP/CENPK/CENPM/CENPN/HELLS/CENPS/HJURP/SIRT6/CENPA/KDM4E/H3C10/KDM4D/CENPU/SUV39H1/H3C1/SETDB1/H4C3/CENPW/NRDE2/H4C12/H3C8/H3C12/CHD8/HMGB2/H4C2/H3C11/CENPL/NPM2/ITGB3BP/ACTR6/MORC2/MBD3/INO80C/CENPH/HMGB3/ERCC6/ZNHIT1/H4C9/SMARCA2/MIS18A/CENPV/MIS18BP1/SUV39H2
	neutrophil degranulation	454	0.302233	1.39138	0.000776398	0.0150185	0.0111147	3383	tags=26%, list=21%, signal=21%	SIGLEC5/LAMP2/HGSNAT/ORM1/TMC6/GLB1/ADAM10/CAB39/DSP/RNASE2/SERPINB1/HLA-C/DOCK2/NFAM1/CNN2/DNASE1L1/CYB5R3/CR1/CHI3L1/CLEC12A/VCP/LILRB2/AOC1/ATP8A1/TXNDC5/TMEM30A/AGPAT2/GRN/RHOG/APEH/GSDMD/FRK/CANT1/NCSTN/HPSE/STBD1/CTSS/C3/SLC2A3/SLC44A2/MAN2B1/VCL/PSAP/ITGAV/VNN1/PECAM1/CPPED1/TOM1/PLEKHO2/FCGR2A/ADA2/ATAD3B/OLR1/ITGB2/SERPINB6/STOM/PSMD3/FGL2/FCER1G/RAB5B/SIRPB1/HLA-B/GSN/GCA/ARHGAP45/PYCAR…		regionalization	312	0.426882	1.76727	0.000141024	0.00740624	0.00548112	3136	tags=34%, list=19%, signal=28%	ALDH1A2/HOXD3/MEOX2/SEMA3A/PAX8/HOXA2/GPC3/CHRD/HHIP/WNT8A/HOXD8/MEOX1/GLI2/LRP4/DLX1/SFRP2/AXIN2/DLL3/ZIC3/HOXC9/HOXC5/SP8/MYF5/MYF6/HOXC4/TDGF1/ROBO2/SEMA3C/BMP2/HOXD4/IRX3/WNT3/DSCAML1/INTU/LRP5L/GLI1/NRP2/HOXC10/XRCC2/NKX3-1/MAFB/HOXC8/GREM1/MESP2/ACVR2B/DZIP1L/LEF1/MEGF8/HOXA5/HOXA4/LRP5/PKD1L1/HOXD9/DLX2/NR2F2/MNS1/BMPR1B/DLL1/HOXC6/CELSR1/NOG/DPCD/OTX1/FRS2/AURKA/HES2/IRX1/EED/TBX1/DDIT3/F…
	positive regulation of secretion	292	0.313793	1.39041	0.00333444	0.0302864	0.0224139	2333	tags=23%, list=14%, signal=20%	TMF1/AVPR1A/FGA/IL4R/NADK/EDNRB/AACS/PANX1/ATP6AP1/ITGB2/HGS/PTGER4/FCER1G/MYOM1/SYK/SEC24A/NLGN1/PFKFB2/ANO1/NR1H2/OXCT1/GRK2/PPP3CB/GPLD1/ADORA2A/PTAFR/PINK1/ATP13A2/AVP/OXT/TNFSF4/OXTR/KMO/EDN1/KCNN4/GPER1/VIP/TNFRSF4/JAK2/SLC6A1/SMPD3/FGR/ADAM9/SYTL4/RAB15/VEGFC/TGFB2/F2RL1/BMP6/P2RY1/TNFRSF11A/IRS2/ADAM8/PLA2G3/RAB27B/P2RY2/SCT/GPR27/PARD6A/SLC4A8/ADCYAP1/AQP1/CARTPT/AGTR2/PLA2R1/SYTL2/MYB/I…		anterior/posterior pattern specification	197	0.450147	1.77472	0.000149231	0.00740624	0.00548112	1887	tags=24%, list=12%, signal=22%	ALDH1A2/HOXD3/MEOX2/HOXA2/GPC3/WNT8A/HOXD8/MEOX1/GLI2/SFRP2/AXIN2/DLL3/ZIC3/HOXC9/HOXC5/MYF5/MYF6/HOXC4/TDGF1/SEMA3C/BMP2/HOXD4/WNT3/LRP5L/HOXC10/XRCC2/NKX3-1/HOXC8/MESP2/ACVR2B/LEF1/HOXA5/HOXA4/LRP5/HOXD9/NR2F2/DLL1/HOXC6/CELSR1/NOG/OTX1/FRS2/AURKA/HES2/TBX1/DDIT3/FZD5/SFRP1
	cellular metal ion homeostasis	486	0.299859	1.38657	0.000796178	0.0150185	0.0111147	1569	tags=17%, list=10%, signal=16%	TSPOAP1/F2R/ATP13A3/TCIRG1/TRPC4/ATP6V0A2/RASA3/LPAR2/PLN/XK/PTPN6/BOK/FAM155A/SLC11A2/SLC30A1/SLC39A13/ALAS2/CXCL10/SLC30A10/C3AR1/ATP13A2/AVP/OXT/OXTR/CD4/AGTR1/SLC39A4/DIAPH1/EDN1/SLC25A23/SLC22A17/TMEM64/AKAP6/GPER1/JAK2/ABCG2/MYO5A/TRPC6/ITPR2/ATP13A5/FZD9/CCL8/PRND/PRKCB/TGM2/DLG4/F2RL3/ATP1B2/PTGIR/PRNP/PLCG2/PKD2/GPR174/F2RL1/P2RX1/BMP6/P2RY1/TMEM38A/S1PR4/HTR2A/SLC46A1/CXCL11/KCNJ2/CXCR4…		regeneration	176	0.460979	1.79194	0.000150308	0.00740624	0.00548112	2802	tags=32%, list=17%, signal=27%	VTN/NEFL/PTPRU/MYMX/RTN4RL1/LARGE1/PRRX1/APOD/CLDN1/KLK6/HFE/ENO3/CCNA2/MYF6/TNR/HMOX1/SOX15/SPP1/BCL2/GAP43/CPB2/PPARG/GLI1/F7/NTRK3/PTN/CDK1/SPAAR/TXK/KREMEN1/C5AR1/NR0B2/BCL9/ANGPT2/GJD4/EGFR/CXCL12/AURKA/CCND1/TYMS/CDKN1A/DHFR/HGF/MED1/CCN3/MDK/DUSP10/LRP1/KLF4/MAP1B/CCNB1/WNT7A/IHH/PCNA/MAG/KLK8/MYOZ1
	regulation of leukocyte cell-cell adhesion	276	0.314605	1.38426	0.0042595	0.0337234	0.0249575	2401	tags=25%, list=15%, signal=22%	NRARP/FLOT2/GATA3/IL4R/SPN/MALT1/VNN1/LGALS9/JAK3/ITGB2/FADD/SART1/TNFRSF13C/EBI3/FGL2/IRAK1/DTX1/SMAD7/SIRPB1/EFNB3/BCL6/CD24/PYCARD/SIRPA/CCL2/EGR3/RARA/SYK/VAV1/VSIR/PTPN6/ZBTB7B/IL7/ADORA2A/PTAFR/ERBB2/ANXA1/TNFSF4/CD4/IL7R/CD74/CD6/PRKCQ/SOCS5/CD1D/EFNB2/BTN2A2/IL27RA/TNFRSF21/RIPOR2/PRNP/SELE/RUNX1/SASH3/ADAM8/SFTPD/CD300A/TNFAIP8L2/SELP/TESPA1/PTPN22/CORO1A/CD40LG/TNFSF13B/PTPRC/ALOX5/HAS2…		meiotic nuclear division	155	0.470089	1.80181	0.000152882	0.00740624	0.00548112	2677	tags=36%, list=16%, signal=31%	EME1/NUF2/PLCB1/ASPM/RNF212/SLX4/TRIP13/BUB1B/CNTD1/BRIP1/RAD51/SHCBP1L/TDRD12/FIGNL1/SGO2/DMC1/MND1/SHOC1/NCAPH/MAJIN/CENPS/DDX4/TDRD9/TUBB8/KIF18A/CCNA1/EME2/PSMC3IP/ANKRD31/SMC4/PLK1/RNF212B/SGO1/ESPL1/INCENP/MEI1/GPR3/AURKA/MAEL/DAZL/SYCP2L/MOV10L1/FBXO5/CCNE2/PIWIL2/CCNE1/PTTG2/SMC2/CDC20/FBXO43/CKS2/NPM2/ING2/PTTG1/C11orf80/RMI1
	carboxylic acid transport	301	0.311497	1.38342	0.00373134	0.0316667	0.0234355	2696	tags=29%, list=16%, signal=24%	TNFSF11/SLC6A13/NPY5R/NFE2L1/SLC38A7/SLC6A6/SLC1A2/ABAT/SLC25A12/SLCO2A1/SLC25A45/SLC38A10/AVPR1A/SLC19A2/SLC22A4/PSAP/SLC35D1/LRRC8A/SLC26A3/SLC16A1/SLC66A1/SLC35D2/ACSL1/SLC9A3R1/SLC26A4/LLGL2/SLC15A4/SLC25A22/SLC1A5/SYK/GRM7/SLC10A3/TSPOAP1/TRPC4/SLC23A2/SLC25A20/XK/SLC27A1/RGS4/ADORA2A/SLC26A8/PER2/SLC25A44/ANXA1/SLC26A6/MID1IP1/AVP/OXT/PROCA1/KMO/EDN1/SLC38A5/ABCC3/KCNJ10/ABCG2/SLC51A/SLC35D…		meiotic cell cycle process	170	0.465796	1.80524	0.000150534	0.00740624	0.00548112	2677	tags=34%, list=16%, signal=29%	EME1/NUF2/PLCB1/ASPM/RNF212/CDC25C/SLX4/TRIP13/BUB1B/CNTD1/BRIP1/RAD51/SHCBP1L/TDRD12/FIGNL1/SGO2/DMC1/MND1/SHOC1/NCAPH/MAJIN/CENPS/DDX4/TDRD9/TUBB8/KIF18A/CCNA1/EME2/HUS1B/PSMC3IP/ANKRD31/SMC4/PLK1/RNF212B/SGO1/ESPL1/INCENP/MEI1/GPR3/AURKA/MAEL/DAZL/SYCP2L/MOV10L1/FBXO5/CCNE2/PIWIL2/CCNE1/PTTG2/SMC2/CDC20/FBXO43/CKS2/NPM2/ING2/PTTG1/C11orf80/RMI1
	regulation of inflammatory response	306	0.310668	1.38108	0.00341064	0.0305757	0.022628	2763	tags=26%, list=17%, signal=22%	BCL6B/PLA2G7/TNFSF11/SNCA/NPY5R/TAC1/ATM/GRN/NFE2L1/PLD3/STAT3/FOXF1/LDLR/APPL2/GATA3/C3/NLRP1/MFHAS1/F2/EDNRB/SOCS3/HCK/NLRP12/BIRC2/DNASE1/PTGER4/FCER1G/GBP5/PIK3CG/MYD88/BCL6/SYT11/PYCARD/SIRPA/TNFAIP3/CDK19/CXCL17/ADAMTS12/GPRC5B/FFAR3/ADORA2A/ANXA1/TNFSF4/AGTR1/LACC1/PTGS2/RIPK1/TNFRSF1B/GPER1/CD6/FEM1A/JAK2/SOCS5/IL1RL1/SERPINE1/TGM2/IL17B/TSLP/IL17RA/SELE/PRKCD/CCN4/ADCY7/TNFAIP6/TNFRSF11A…		DNA conformation change	317	0.437249	1.812	0.000141103	0.00740624	0.00548112	3183	tags=31%, list=19%, signal=25%	BEND3/SOX9/OIP5/H3C7/ASF1B/CENPI/DSCC1/H4C6/KNL1/NAP1L2/BRIP1/BAHD1/H4C13/RAD51/H3C13/H2BU1/H4C1/H4C11/H3C2/CENPO/ERCC6L/H2BC9/H1-1/CENPP/CENPK/H2BW2/H2BC11/NCAPH/CHAF1B/H2BC13/RFC4/CDK1/CENPM/CENPN/HELLS/CENPS/HJURP/H2BC7/SIRT6/PIF1/GINS2/CENPA/CDAN1/TTN/H3C10/SMC4/BLM/H2BC3/NCAPG/CENPU/SUV39H1/INCENP/H3C1/H2BC15/RFC5/NUSAP1/MCM8/SETDB1/TWNK/H4C3/CENPW/NRDE2/NCAPG2/H4C12/H3C8/H3C12/CHD8/HMGB2/GT…
	neutrophil activation involved in immune response	457	0.29963	1.37997	0.00117096	0.0171337	0.0126801	3383	tags=26%, list=21%, signal=21%	SIGLEC5/LAMP2/HGSNAT/ORM1/TMC6/GLB1/ADAM10/CAB39/DSP/RNASE2/SERPINB1/HLA-C/DOCK2/NFAM1/CNN2/DNASE1L1/CYB5R3/CR1/CHI3L1/CLEC12A/VCP/LILRB2/AOC1/ATP8A1/TXNDC5/TMEM30A/AGPAT2/GRN/RHOG/APEH/GSDMD/FRK/CANT1/NCSTN/HPSE/STBD1/CTSS/C3/SLC2A3/SLC44A2/MAN2B1/VCL/PSAP/ITGAV/VNN1/PECAM1/CPPED1/TOM1/PLEKHO2/FCGR2A/ADA2/DNASE1/ATAD3B/OLR1/ITGB2/SERPINB6/STOM/PSMD3/FGL2/FCER1G/RAB5B/SIRPB1/HLA-B/GSN/GCA/ARHGAP4…		protein-DNA complex assembly	217	0.455114	1.81275	0.00014771	0.00740624	0.00548112	2884	tags=31%, list=18%, signal=26%	TAF7L/SOX9/OIP5/H3C7/ASF1B/CENPI/H4C6/KNL1/NAP1L2/H4C13/RAD51/H3C13/H2BU1/H4C1/H4C11/H3C2/CENPO/DLGAP5/H2BC9/H1-1/CENPP/DMC1/CENPK/H2BW2/H2BC11/CHAF1B/H2BC13/CENPM/CENPN/HELLS/CENPS/HJURP/H2BC7/CENPA/H3C10/CENPF/CDT1/H2BC3/CENPU/H3C1/H2BC15/H4C3/CENPW/H4C12/CDC45/H3C8/H3C12/CENPE/ORC3/HMGB2/GTF2H2/H1-2/HNF1B/H2BC14/H4C2/CHAF1A/H3C11/SOX12/CENPL/H2AX/GMNN/ITGB3BP/RBX1/NAP1L3/H2BC6/RPA3/CENPH/HAT1
	positive regulation of defense response	319	0.30877	1.37846	0.00275292	0.0267145	0.0197705	2696	tags=22%, list=16%, signal=19%	TNFSF11/SNCA/NPY5R/TAC1/GRN/STAT3/NECTIN2/NLRC5/HEXIM1/LDLR/C3/POLR3G/MALT1/HCK/NLRP12/TBK1/FADD/RBM14/PSMD3/PTGER4/FCER1G/GBP5/RELB/PIK3CG/MAVS/TAB3/MYD88/NOD1/PYCARD/SYK/IKBKB/CDK19/VAV1/GPRC5B/FFAR3/PARP9/TNFSF4/AGTR1/PTGS2/RIPK1/PVR/CD6/JAK2/CD1D/IL1RL1/IL18RAP/PYHIN1/SERPINE1/TGM2/IL17B/DDX60/TSLP/IL17RA/PSMB9/PLCG2/PRKCD/F2RL1/CCN4/NPAS2/TNFRSF11A/ADAM8/PLA2G3/BTK/SLAMF6/ICAM3/IL17D/PSMB8/P…		chromatin organization involved in negative regulation of transcription	122	0.508572	1.88597	0.000157085	0.00740624	0.00548112	3047	tags=36%, list=19%, signal=30%	BEND3/H3C7/H4C6/BAHD1/H4C13/H3C13/H4C1/H4C11/H3C2/H2AC12/KMT2D/H1-1/HELLS/SIRT6/H2AC4/H3C10/H2AC21/H2AC11/SUV39H1/H3C1/SETDB1/EED/H4C3/H2AC20/NRDE2/H4C12/CDC45/H2AC8/H3C8/H3C12/H2AC16/H2AC17/ATAD2B/H1-2/H4C2/H3C11/H2AX/PCGF1/MORC2/MBD3/H2AW/HAT1/H4C9/H2AZ1
	lymphocyte differentiation	307	0.309744	1.37679	0.00410397	0.0334894	0.0247844	3302	tags=33%, list=20%, signal=27%	RAG2/IL4/TYRO3/CD2/FLT3/KAT2A/FOXJ1/DOCK2/NFAM1/CR1/SOX13/CAMK4/SYVN1/LILRB2/SATB1/IKZF1/C17orf99/EGR1/CYP26B1/ATM/CTNNB1/PRDM1/STAT3/NRARP/GATA3/MERTK/DOCK11/IL4R/SPN/PSAP/MALT1/BCL3/VNN1/PTK2B/LGALS9/LRRC8A/LIG4/NOTCH2/MFNG/JAK3/DCLRE1C/SP3/FADD/SART1/FGL2/PTGER4/FCER1G/DTX1/SMAD7/HDAC5/RELB/DCAF1/ITFG2/ATP7A/BCL6/ADAM17/EGR3/RARA/SYK/TOX/VAV1/VSIR/TCIRG1/PTPN6/ZBTB7B/IL7/PPP3CB/JAG2/GAS6/POLM/…		nuclear chromosome segregation	250	0.473341	1.9136	0.000145433	0.00740624	0.00548112	3351	tags=36%, list=20%, signal=29%	EME1/USP44/NUF2/KIF2C/PRC1/AURKB/RNF212/AXIN2/ESCO2/SLX4/DSCC1/TRIP13/BUB1B/SPAG5/KNL1/BRIP1/HASPIN/UBE2C/XRCC3/KIF18B/AURKC/RACGAP1/DLGAP5/KIF4B/SGO2/DMC1/CENPK/SHOC1/NCAPH/KNSTRN/MAJIN/CENPS/KIF18A/TTN/NEK2/CENPF/EME2/ANKRD31/CDT1/SMC4/SMC1B/PLK1/NCAPG/RNF212B/DSN1/SGO1/ESPL1/INCENP/MEI1/CHMP4B/RRS1/NDC80/NUSAP1/ZWINT/KIF4A/MAEL/FAM83D/NCAPG2/CENPE/FBXO5/GEM/CCNE2/MAD2L1/CCNE1/PTTG2/SMC2/CDC20/…
	stress-activated protein kinase signaling cascade	277	0.31259	1.37602	0.00591911	0.0401292	0.0296983	3538	tags=30%, list=22%, signal=24%	AKT1/DVL3/PAK6/DVL2/EIF2AK2/SPHK1/CHUK/NRK/MAP2K3/SEMA4C/TNIK/NBR1/MAP3K9/HIPK2/HIPK3/TPD52L1/PDCD4/PKN1/MAPK8IP3/MAP3K4/RELL1/MTURN/TNFSF11/MAP3K11/PHLPP1/DUSP1/VEGFA/MAP4K1/MLKL/EMC10/STK4/MFHAS1/PTK2B/LGALS9/ZEB2/MAP4K2/CCN2/PTGER4/IRAK1/MUL1/TAB3/NOD1/PYCARD/SIRPA/MAP3K3/NOX1/SYK/IKBKB/MAP3K2/MAP4K3/PINK1/ARHGEF6/MAPK8IP1/RAPGEF1/HAND2/RIPK1/EDN1/FAS/MAP3K12/TIRAP/PRKN/MINK1/UNC5CL/AXIN1/VANG…		chromosome segregation	309	0.465386	1.92409	0.000141483	0.00740624	0.00548112	3351	tags=35%, list=20%, signal=28%	EME1/SPC25/USP44/NUF2/KIF2C/PRC1/AURKB/RNF212/OIP5/AXIN2/ESCO2/SLX4/DSCC1/TRIP13/BUB1B/SPAG5/KNL1/BRIP1/HASPIN/UBE2C/BRCA1/XRCC3/KIF18B/AURKC/RACGAP1/DLGAP5/KIF4B/NEK11/SGO2/DMC1/CENPK/SHOC1/NCAPH/KNSTRN/MAJIN/CENPN/CENPS/HJURP/KIF18A/TTN/NEK2/CENPF/EME2/ANKRD31/CDT1/SMC4/NEK8/SMC1B/PLK1/NCAPG/RNF212B/DSN1/SGO1/ESPL1/INCENP/MEI1/CHMP4B/BIRC5/RRS1/NDC80/NUSAP1/ZWINT/KIF4A/CENPW/MAEL/FAM83D/NCAPG2/…
	phospholipid metabolic process	413	0.300225	1.37119	0.00151114	0.0202493	0.0149859	3033	tags=26%, list=18%, signal=21%	PIK3CA/PIGS/SLC44A1/SMG1/CSNK2A2/CDIPT/TEK/PLAAT4/MTM1/PLA2G7/AGPAT2/PIP5KL1/ATM/INPPL1/PLD2/AGPAT4/PI4K2B/PLPP5/PIGV/ALOX15B/BPNT1/LDLR/DDHD1/SLC44A2/PIK3R4/FLT1/TTC7A/PLCD1/PTK2B/SOCS3/PTEN/PGAP3/PCTP/PIK3C2A/ISYNA1/DGKZ/CPNE7/ABHD8/PIGQ/PIK3CG/SERINC5/PLD6/PIKFYVE/PRKD1/PITPNM1/ENPP2/GPAT3/MTMR1/SMPD2/MBOAT7/NR1H2/PIGO/PIGN/DDHD2/PLD1/SLC27A1/PLEKHA4/ITPKC/GPLD1/PLPP2/GPD1L/DGKA/PNPLA6/DGKG/AB…		chromatin organization involved in regulation of transcription	135	0.512307	1.92622	0.000155958	0.00740624	0.00548112	3047	tags=36%, list=19%, signal=29%	PABPC1L/BEND3/H3C7/H4C6/BAHD1/H4C13/H3C13/H4C1/H4C11/H3C2/H2AC12/KMT2D/H1-1/PADI2/HELLS/SIRT6/H2AC4/H3C10/H2AC21/H2AC11/SUV39H1/H3C1/CHEK1/SETDB1/EED/H4C3/H2AC20/NRDE2/H4C12/CDC45/H2AC8/H3C8/H3C12/H2AC16/H2AC17/ATAD2B/H1-2/H4C2/H3C11/H2AX/PCGF1/MORC2/MBD3/H2AW/HAT1/SERTAD1/H4C9/H2AZ1
	protein secretion	390	0.300346	1.36595	0.00257258	0.0264127	0.0195472	1732	tags=17%, list=11%, signal=16%	LLGL2/SYT11/MYOM1/SYK/SEC24A/PFKFB2/F2R/ANO1/NR1H2/TCIRG1/OXCT1/BLOC1S3/TMEM106A/PPP3CB/GPLD1/ADORA2A/PER2/ANXA1/ATP13A2/SNX19/TNFSF4/COPG1/OLFM2/KCNN4/GPER1/PICK1/VIP/TNFRSF4/JAK2/SIDT2/PRKN/MYO5A/ITPR2/BTN2A2/FGR/NAGPA/ADAM9/SYTL4/RAB15/FAM3B/VEGFC/GNPTAB/TGFB2/F2RL1/SRGN/CCN4/BMP6/RHBDF2/LCP2/PLEK/IRS2/CPT1A/ADAM8/PTPRN/ILDR2/GLP1R/TLR5/GPR27/PARD6A/CD40LG/TNFSF13B/ALOX5/ADCYAP1/CARTPT/AGTR2/F…		chromatin assembly or disassembly	192	0.501643	1.97198	0.000149343	0.00740624	0.00548112	2884	tags=33%, list=18%, signal=28%	BEND3/SOX9/OIP5/H3C7/ASF1B/CENPI/H4C6/KNL1/NAP1L2/BAHD1/H4C13/H3C13/H2BU1/H4C1/H4C11/H3C2/CENPO/H2BC9/H1-1/CENPP/CENPK/H2BW2/H2BC11/CHAF1B/H2BC13/CENPM/PADI2/CENPN/HELLS/CENPS/HJURP/H2BC7/SIRT6/CENPA/CDAN1/H3C10/H2BC3/CENPU/SUV39H1/H3C1/H2BC15/SETDB1/H4C3/CENPW/NRDE2/H4C12/H3C8/H3C12/HMGB2/H1-2/H2BC14/H4C2/CHAF1A/H3C11/CENPL/H2AX/ITGB3BP/NAP1L3/MORC2/MBD3/H2BC6/CENPH/H2AW/HAT1
	establishment of protein localization to extracellular region	391	0.299837	1.36355	0.00258493	0.0264127	0.0195472	1732	tags=17%, list=11%, signal=16%	LLGL2/SYT11/MYOM1/SYK/SEC24A/PFKFB2/F2R/ANO1/NR1H2/TCIRG1/OXCT1/BLOC1S3/TMEM106A/PPP3CB/GPLD1/ADORA2A/PER2/ANXA1/ATP13A2/SNX19/TNFSF4/COPG1/OLFM2/KCNN4/GPER1/PICK1/VIP/TNFRSF4/JAK2/SIDT2/PRKN/MYO5A/ITPR2/BTN2A2/FGR/NAGPA/ADAM9/SYTL4/RAB15/FAM3B/VEGFC/GNPTAB/TGFB2/F2RL1/SRGN/CCN4/BMP6/RHBDF2/LCP2/PLEK/IRS2/CPT1A/ADAM8/PTPRN/ILDR2/GLP1R/TLR5/GPR27/PARD6A/CD40LG/TNFSF13B/ALOX5/ADCYAP1/CARTPT/AGTR2/F…		nucleosome organization	156	0.516531	1.9814	0.000152882	0.00740624	0.00548112	2964	tags=36%, list=18%, signal=30%	SOX9/OIP5/H3C7/ASF1B/CENPI/H4C6/KNL1/NAP1L2/H4C13/H3C13/H2BU1/H4C1/H4C11/H3C2/CENPO/H2BC9/H1-1/CENPP/CENPK/H2BW2/H2BC11/CHAF1B/H2BC13/CENPM/CENPN/CENPS/HJURP/H2BC7/CENPA/H3C10/H2BC3/CENPU/H3C1/H2BC15/H4C3/CENPW/H4C12/H3C8/H3C12/HMGB2/H1-2/H2BC14/H4C2/CHAF1A/H3C11/CENPL/H2AX/ITGB3BP/ACTR6/NAP1L3/H2BC6/CENPH/ZNHIT1/H2AW/HAT1/H4C9
	calcium ion homeostasis	386	0.300067	1.36281	0.00220345	0.0247676	0.0183297	1569	tags=18%, list=10%, signal=17%	TSPOAP1/F2R/ATP13A3/TCIRG1/TRPC4/RASA3/LPAR2/PLN/XK/PTPN6/BOK/FAM155A/SLC30A1/CXCL10/C3AR1/ATP13A2/AVP/OXT/OXTR/CD4/AGTR1/DIAPH1/EDN1/SLC25A23/TMEM64/AKAP6/GPER1/KL/JAK2/MYO5A/CYP27B1/TRPC6/ITPR2/ATP13A5/FZD9/CCL8/PRKCB/TGM2/DLG4/F2RL3/PTGIR/PRNP/PLCG2/PKD2/GPR174/F2RL1/P2RX1/P2RY1/TMEM38A/S1PR4/HTR2A/CXCL11/TMTC2/CXCR4/GLP1R/CORO1A/RYR2/PTPRC/SYNPO/HTR2C/PTGER3/ATP2A3/CCR4/JPH4/ADCYAP1/CHRNA9/SL…		sister chromatid segregation	184	0.515147	2.01368	0.000149835	0.00740624	0.00548112	3502	tags=39%, list=21%, signal=31%	USP44/NUF2/KIF2C/PRC1/AURKB/AXIN2/ESCO2/DSCC1/TRIP13/BUB1B/SPAG5/HASPIN/UBE2C/XRCC3/KIF18B/AURKC/RACGAP1/DLGAP5/KIF4B/SGO2/CENPK/NCAPH/KNSTRN/KIF18A/TTN/NEK2/CENPF/CDT1/SMC4/SMC1B/PLK1/NCAPG/DSN1/SGO1/ESPL1/INCENP/CHMP4B/RRS1/NDC80/NUSAP1/ZWINT/KIF4A/NCAPG2/CENPE/FBXO5/MAD2L1/PTTG2/SMC2/CDC20/CDK5RAP2/CDC26/CDCA8/GEN1/CCNB1/ESCO1/ANKRD53/PTTG1/ANAPC11/ANAPC1/NCAPH2/RMI2/PSRC1/CHMP4A/CDCA5/FEN1/KI…
	maintenance of location	289	0.308136	1.3625	0.00533867	0.0381805	0.0282561	2361	tags=19%, list=14%, signal=17%	C3/MDFI/TMEM159/F2/ITGAV/APOB/BCL3/PTK2B/POLR2M/OSBPL11/NBL1/SUFU/RANGAP1/GSN/B4GALNT1/ENPP1/F2R/NR1H2/RASA3/PLN/PTPN6/UVRAG/STARD4/CXCL10/PNPLA2/PINK1/CD4/DIAPH1/SLC25A23/AKAP6/GPER1/ANK3/ZFYVE1/MYO5A/ITPR2/SLC18A2/F2RL3/PLCG2/PKD2/SRGN/GRIK5/TMEM38A/HTR2A/IGSF11/CXCL11/CORO1A/RYR2/ITGB3/PTPRC/HTR2C/CDS1/JPH4/SLC8A1/SLC30A3/FFAR2		DNA packaging	205	0.511848	2.02681	0.000148456	0.00740624	0.00548112	3183	tags=39%, list=19%, signal=31%	BEND3/SOX9/OIP5/H3C7/ASF1B/CENPI/H4C6/KNL1/NAP1L2/BAHD1/H4C13/H3C13/H2BU1/H4C1/H4C11/H3C2/CENPO/H2BC9/H1-1/CENPP/CENPK/H2BW2/H2BC11/NCAPH/CHAF1B/H2BC13/CDK1/CENPM/CENPN/HELLS/CENPS/HJURP/H2BC7/SIRT6/CENPA/CDAN1/TTN/H3C10/SMC4/H2BC3/NCAPG/CENPU/SUV39H1/INCENP/H3C1/H2BC15/NUSAP1/SETDB1/H4C3/CENPW/NRDE2/NCAPG2/H4C12/H3C8/H3C12/HMGB2/H1-2/H2BC14/H4C2/SMC2/CHAF1A/H3C11/CENPL/CCNB1/H2AX/ERN2/ITGB3BP/NA…
	cellular divalent inorganic cation homeostasis	403	0.298192	1.36042	0.00224719	0.0248123	0.0183628	1569	tags=17%, list=10%, signal=16%	TSPOAP1/F2R/ATP13A3/TCIRG1/TRPC4/RASA3/LPAR2/PLN/XK/PTPN6/BOK/FAM155A/SLC30A1/SLC39A13/CXCL10/SLC30A10/C3AR1/ATP13A2/AVP/OXT/OXTR/CD4/AGTR1/SLC39A4/DIAPH1/EDN1/SLC25A23/TMEM64/AKAP6/GPER1/JAK2/MYO5A/TRPC6/ITPR2/ATP13A5/FZD9/CCL8/PRKCB/TGM2/DLG4/F2RL3/PTGIR/PRNP/PLCG2/PKD2/GPR174/F2RL1/P2RX1/P2RY1/TMEM38A/S1PR4/HTR2A/CXCL11/CXCR4/GLP1R/CORO1A/RYR2/PTPRC/SYNPO/HTR2C/PTGER3/ATP2A3/CCR4/JPH4/ADCYAP1/…		mitotic sister chromatid segregation	159	0.534528	2.05609	0.000152068	0.00740624	0.00548112	3502	tags=42%, list=21%, signal=33%	USP44/NUF2/KIF2C/PRC1/AURKB/DSCC1/TRIP13/BUB1B/SPAG5/HASPIN/UBE2C/XRCC3/KIF18B/AURKC/RACGAP1/DLGAP5/KIF4B/SGO2/CENPK/NCAPH/KNSTRN/KIF18A/TTN/NEK2/CENPF/CDT1/SMC4/PLK1/NCAPG/DSN1/SGO1/ESPL1/INCENP/CHMP4B/RRS1/NDC80/NUSAP1/ZWINT/KIF4A/NCAPG2/CENPE/FBXO5/MAD2L1/PTTG2/SMC2/CDC20/CDK5RAP2/CDC26/CDCA8/GEN1/CCNB1/ANKRD53/PTTG1/ANAPC11/ANAPC1/NCAPH2/PSRC1/CHMP4A/CDCA5/KIF14/RAD21L1/MAD2L2/CHAMP1/SLF1/CDC…
	organic acid transport	304	0.305619	1.35835	0.00544218	0.0383188	0.0283585	2696	tags=28%, list=16%, signal=24%	TNFSF11/SLC6A13/NPY5R/NFE2L1/SLC38A7/SLC6A6/SLC1A2/ABAT/SLC25A12/SLCO2A1/SLC25A45/SLC38A10/AVPR1A/SLC19A2/SLC22A4/PSAP/SLC35D1/LRRC8A/SLC26A3/SLC16A1/SLC66A1/SLC35D2/ACSL1/SLC9A3R1/SLC26A4/LLGL2/SLC15A4/SLC25A22/SLC1A5/SYK/GRM7/SLC10A3/TSPOAP1/TRPC4/SLC23A2/SLC25A20/XK/SLC27A1/RGS4/ADORA2A/SLC26A8/PER2/SLC25A44/ANXA1/SLC26A6/MID1IP1/AVP/OXT/PROCA1/KMO/EDN1/SLC38A5/ABCC3/KCNJ10/ABCG2/SLC51A/SLC35D…		chromatin assembly	168	0.542021	2.09784	0.000150989	0.00740624	0.00548112	3183	tags=39%, list=19%, signal=32%	BEND3/SOX9/OIP5/H3C7/ASF1B/CENPI/H4C6/KNL1/NAP1L2/BAHD1/H4C13/H3C13/H2BU1/H4C1/H4C11/H3C2/CENPO/H2BC9/H1-1/CENPP/CENPK/H2BW2/H2BC11/CHAF1B/H2BC13/CENPM/CENPN/HELLS/CENPS/HJURP/H2BC7/SIRT6/CENPA/CDAN1/H3C10/H2BC3/CENPU/SUV39H1/H3C1/H2BC15/SETDB1/H4C3/CENPW/NRDE2/H4C12/H3C8/H3C12/HMGB2/H1-2/H2BC14/H4C2/CHAF1A/H3C11/CENPL/H2AX/ITGB3BP/NAP1L3/MORC2/MBD3/H2BC6/CENPH/HAT1/H4C9/MIS18A/CENPV/MIS18BP1
	cellular calcium ion homeostasis	376	0.297645	1.34902	0.00288184	0.0273775	0.0202612	1569	tags=18%, list=10%, signal=16%	TSPOAP1/F2R/ATP13A3/TCIRG1/TRPC4/RASA3/LPAR2/PLN/XK/PTPN6/BOK/FAM155A/SLC30A1/CXCL10/C3AR1/ATP13A2/AVP/OXT/OXTR/CD4/AGTR1/DIAPH1/EDN1/SLC25A23/TMEM64/AKAP6/GPER1/JAK2/MYO5A/TRPC6/ITPR2/ATP13A5/FZD9/CCL8/PRKCB/TGM2/DLG4/F2RL3/PTGIR/PRNP/PLCG2/PKD2/GPR174/F2RL1/P2RX1/P2RY1/TMEM38A/S1PR4/HTR2A/CXCL11/CXCR4/GLP1R/CORO1A/RYR2/PTPRC/SYNPO/HTR2C/PTGER3/ATP2A3/CCR4/JPH4/ADCYAP1/CHRNA9/SLC8A1/SLC24A3/TACR1		nucleosome assembly	122	0.572428	2.12277	0.000157085	0.00740624	0.00548112	2964	tags=43%, list=18%, signal=36%	SOX9/OIP5/H3C7/ASF1B/CENPI/H4C6/KNL1/NAP1L2/H4C13/H3C13/H2BU1/H4C1/H4C11/H3C2/CENPO/H2BC9/H1-1/CENPP/CENPK/H2BW2/H2BC11/CHAF1B/H2BC13/CENPM/CENPN/CENPS/HJURP/H2BC7/CENPA/H3C10/H2BC3/CENPU/H3C1/H2BC15/H4C3/CENPW/H4C12/H3C8/H3C12/HMGB2/H1-2/H2BC14/H4C2/CHAF1A/H3C11/CENPL/H2AX/ITGB3BP/NAP1L3/H2BC6/CENPH/HAT1/H4C9
	protein localization to extracellular region	397	0.296307	1.34891	0.00261487	0.0264127	0.0195472	2504	tags=22%, list=15%, signal=19%	PAM/ABAT/RAB3B/P3H1/LTBP2/GLUD1/CDK16/FGA/PSAP/SREBF1/NADK/AACS/PANX1/NLRP12/PCLO/RAPGEF3/SLC16A1/NBL1/PTGER4/LLGL2/SYT11/MYOM1/SYK/SEC24A/PFKFB2/F2R/ANO1/NR1H2/TCIRG1/OXCT1/BLOC1S3/TMEM106A/PPP3CB/GPLD1/ADORA2A/PER2/ANXA1/ATP13A2/SNX19/TNFSF4/COPG1/OLFM2/KCNN4/GPER1/PICK1/VIP/TNFRSF4/JAK2/SIDT2/PRKN/MYO5A/ITPR2/BTN2A2/FGR/NAGPA/ADAM9/SYTL4/RAB15/FAM3B/VEGFC/GNPTAB/TGFB2/F2RL1/SRGN/CCN4/BMP6/RHBD…
	regulation of peptide secretion	316	0.300744	1.3415	0.00583992	0.0401292	0.0296983	1732	tags=18%, list=11%, signal=16%	LLGL2/SYT11/MYOM1/SYK/SEC24A/PFKFB2/F2R/ANO1/NR1H2/TCIRG1/OXCT1/PPP3CB/FFAR3/GPLD1/ADORA2A/PER2/ANXA1/ATP13A2/TNFSF4/CD74/KCNN4/GPER1/PICK1/TNFRSF4/JAK2/SIDT2/PRKN/ITPR2/BTN2A2/FGR/ADAM9/SYTL4/VEGFC/TGFB2/F2RL1/SRGN/CCN4/BMP6/RHBDF2/IRS2/CPT1A/ADAM8/SCT/GLP1R/TLR5/GPR27/PARD6A/CD40LG/HTR2C/ALOX5/ADCYAP1/CARTPT/AGTR2/FCGR2B/IL33/GJA5/FFAR2
	granulocyte activation	473	0.29023	1.33936	0.00276134	0.0267145	0.0197705	3318	tags=26%, list=20%, signal=21%	HGSNAT/ORM1/TMC6/GLB1/ADAM10/CAB39/DSP/RNASE2/SERPINB1/HLA-C/DOCK2/NFAM1/CNN2/DNASE1L1/CYB5R3/CR1/CHI3L1/CLEC12A/VCP/LILRB2/AOC1/ATP8A1/TXNDC5/TMEM30A/AGPAT2/GRN/RHOG/APEH/GSDMD/FRK/CANT1/NCSTN/HPSE/STBD1/CTSS/C3/SLC2A3/SLC44A2/MAN2B1/VCL/PSAP/ITGAV/VNN1/PECAM1/CPPED1/TOM1/PLEKHO2/FCGR2A/ADA2/DNASE1/ATAD3B/OLR1/ITGB2/SERPINB6/STOM/PSMD3/FGL2/FCER1G/RAB5B/SIRPB1/HLA-B/GSN/GCA/ARHGAP45/PYCARD/SIRPA…
	negative regulation of transport	389	0.293958	1.33603	0.00477941	0.0357894	0.0264865	2214	tags=20%, list=14%, signal=17%	SREBF1/ITGAV/PTK2B/LGALS9/PTEN/WNK4/OXSR1/NLRP12/SUFU/WNK3/PTGER4/RANGAP1/SLC9A3R1/KCNRG/ATP7A/PRKD1/SYT11/SIRPA/GRM7/ENPP1/F2R/NR1H2/YOD1/BST2/PLN/BOK/ANGPT1/RGS4/SLC30A1/ANXA1/OXT/OXTR/SNX33/PTGS2/EDN1/CD74/TNFRSF1B/VIP/TNFRSF4/ANK3/PRKN/FZD9/CD84/PRKCB/BTN2A2/ABCA7/DLG4/SYTL4/PKD2/SRGN/P2RY1/GNB5/RHBDF2/ERBB3/IRS2/HTR2A/CD300A/NRG1/SCT/C11orf65/EGF/AVPR2/PKDCC/SEMG1/CORO1A/ITGB3/MCTP1/THBS1/PT…
	positive regulation of response to external stimulus	443	0.290487	1.33177	0.00351563	0.0308266	0.0228137	2720	tags=24%, list=17%, signal=20%	VEGFD/TNFSF11/SNCA/NPY5R/TAC1/GRN/USF1/VEGFA/STAT3/NECTIN2/NRP1/NLRC5/HEXIM1/LDLR/PGF/C3/POLR3G/MALT1/F2/PLG/PTK2B/LGALS9/ZNF580/OXSR1/HCK/NLRP12/TBK1/FADD/RBM14/PSMD3/PTGER4/FCER1G/GBP5/RELB/PIK3CG/MAVS/TAB3/MYD88/NOD1/PRKD1/PYCARD/ADAM17/SYK/IKBKB/CDK19/CXCL17/PDGFD/VAV1/GPRC5B/FGF18/FFAR3/GAS6/PARP9/CXCL10/C3AR1/TNFSF4/AGTR1/PTGS2/RIPK1/EDN1/CD74/PVR/TIRAP/CD6/JAK2/CD1D/CYP27B1/IL1RL1/IL18RAP/…
	positive regulation of MAPK cascade	475	0.286033	1.32119	0.00277008	0.0267145	0.0197705	1812	tags=18%, list=11%, signal=17%	PIK3CG/MUL1/TAB3/NOD1/CD24/PYCARD/CCL2/MAP3K3/NOX1/SYK/CXCL17/MAP3K2/ALKAL2/F2R/MAP4K3/PDGFD/FGF18/PDE6G/ANGPT1/TMEM106A/MAP3K15/GAS6/SLC30A10/ERBB2/MAPK8IP1/RAPGEF1/HAND2/CD4/DSTYK/RIPK1/EDN1/CD74/MAP3K12/TIRAP/NOX4/GPER1/KL/JAK2/MAPKAPK3/MINK1/CCL8/UNC5CL/AXIN1/ABCA7/IGFBP3/VANGL2/FGFR2/ARHGEF5/RELL2/PIK3CB/TRAF3/ADAM9/GDF6/CCL4/TGFB2/F2RL1/P2RY1/TNFRSF11A/HTR2A/ADAM8/ANKRD6/DUSP15/GCNT2/NRG1/C…
	modulation of chemical synaptic transmission	410	0.288891	1.32018	0.00561167	0.0391095	0.0289437	2211	tags=21%, list=13%, signal=19%	PLG/PTK2B/SEPTIN5/PTEN/RHOT1/GRM6/KCTD13/GRM3/NAPB/DCC/NLGN3/DGKZ/GRIN2D/EFNB3/SHANK2/SYT11/CCL2/RARA/GIT1/GRM7/RNF19A/NLGN1/F2R/PRKAR2B/PPP1R9B/NSMF/PPP3CB/S100B/PLCL2/RGS4/ADORA2A/SLC30A1/LRP8/RIN1/PINK1/OXT/OXTR/PTGS2/KMO/EDN1/GUCY1B1/SYP/KCNMB4/TSHZ3/GPER1/PICK1/STAR/KCNJ10/JAK2/PRKN/SLC6A1/PRKCB/BDNF/SYNGAP1/STX3/NRG3/CPEB3/DLG4/EGR2/CNTN4/PRNP/SRGN/P2RX1/GRIK5/P2RY1/NSG1/ZDHHC2/CYP46A1/HTR2…
	regulation of trans-synaptic signaling	411	0.287134	1.31222	0.00562219	0.0391095	0.0289437	2211	tags=21%, list=13%, signal=19%	PLG/PTK2B/SEPTIN5/PTEN/RHOT1/GRM6/KCTD13/GRM3/NAPB/DCC/NLGN3/DGKZ/GRIN2D/EFNB3/SHANK2/SYT11/CCL2/RARA/GIT1/GRM7/RNF19A/NLGN1/F2R/PRKAR2B/PPP1R9B/NSMF/PPP3CB/S100B/PLCL2/RGS4/ADORA2A/SLC30A1/LRP8/RIN1/PINK1/OXT/OXTR/PTGS2/KMO/EDN1/GUCY1B1/SYP/KCNMB4/TSHZ3/GPER1/PICK1/STAR/KCNJ10/JAK2/PRKN/SLC6A1/PRKCB/BDNF/SYNGAP1/STX3/NRG3/CPEB3/DLG4/EGR2/CNTN4/PRNP/SRGN/P2RX1/GRIK5/P2RY1/NSG1/ZDHHC2/CYP46A1/HTR2…
	leukocyte differentiation	457	0.280177	1.29038	0.00429352	0.0337386	0.0249688	2709	tags=25%, list=17%, signal=21%	C17orf99/TNFSF11/EGR1/CYP26B1/ATM/KLF10/CTNNB1/VEGFA/PRDM1/STAT3/PIAS3/NRARP/GATA3/TSPAN2/MERTK/DOCK11/IL4R/SPN/FES/PSAP/MALT1/BCL3/VNN1/PTK2B/LGALS9/LRRC8A/LIG4/ATP6AP1/NOTCH2/MFNG/JAK3/DCLRE1C/SP3/FADD/SART1/FGL2/PTGER4/FCER1G/DTX1/SMAD7/HDAC5/RELB/HLA-B/DCAF1/ITFG2/ATP7A/BCL6/GATA1/ADAM17/EGR3/RARA/SYK/TESC/TOX/UBD/VAV1/VSIR/TCIRG1/PTPN6/ZBTB7B/IL7/PPP3CB/JAG2/GAS6/POLM/BATF3/PLCL2/FSTL3/IRF2B…
	positive regulation of protein kinase activity	498	0.278442	1.28971	0.00483481	0.0359925	0.0266368	1858	tags=18%, list=11%, signal=16%	IRAK1/CAMK1/ACSL1/PIK3CG/MUL1/TAB3/NOD1/CD24/NAB2/MAP3K3/ADAM17/SYK/CXCL17/MAP3K2/ALKAL2/F2R/PRKAR2B/MAP4K3/PDGFD/GPRC5B/FGF18/CAB39L/PDE6G/SLC27A1/ANGPT1/MAP3K15/GAS6/ADCY6/LRP8/PINK1/ERBB2/CAMKK1/RAPGEF1/CD4/RIPK1/EDN1/CD74/MAP3K12/TIRAP/NOX4/JAK2/MAPKAPK3/AFAP1L2/MINK1/AXIN1/BDNF/CCND3/VANGL2/ARHGEF5/PIK3CB/NRG3/ADAM9/DLG4/PRLR/VEGFC/PRNP/TGFB2/PKD2/PRKCD/ADCY7/LCP2/ERBB3/TNFRSF11A/HTR2A/ADAM8…

## Sheet: Suppl Table 6
Supplementary Table 6: Differentially expressed genes coding for surface proteins (adj. p value < 0.05) in ACE+ and ACEneg endothelial cells, as determind using DESeq2
	Upregulated in ACE+					Upregulated in ACEneg
	Gene	Log2 FC	p-val	padj		Gene	Log2 FC	p-val	padj
	SLC19A3	12.1954	7.52596e-19	9.72881e-15		SLC2A12	9.97611	1.10131e-09	3.09492e-07
	TACR1	10.9569	4.23258e-14	4.97405e-11		QRFPR	7.72115	4.22572e-09	1.03068e-06
	CLEC14A	4.35924	5.0439e-13	3.83544e-10		FLRT2	3.53379	6.92006e-09	1.54234e-06
	TSPAN7	3.72099	1.11697e-11	5.15679e-09		ASGR1	2.63442	2.38968e-08	4.68052e-06
	NTNG1	7.40171	7.53171e-11	3.24542e-08		FLRT3	7.77011	8.9318e-08	1.56029e-05
	SLC22A15	9.12943	1.22229e-10	4.78803e-08		CD38	6.60515	7.85087e-07	9.22619e-05
	FCGR2B	8.42545	1.83861e-10	6.79077e-08		IL1R2	8.45352	8.1429e-07	9.48318e-05
	SORT1	4.90771	2.37155e-09	6.13141e-07		FNDC5	9.94341	8.27336e-07	9.54909e-05
	MPZL2	5.20244	3.68337e-09	9.33626e-07		NRP2	3.38306	9.90177e-07	0.000109402
	CSF1R	5.78446	4.13033e-09	1.02678e-06		NKAIN1	9.91205	1.02009e-06	0.000111752
	IL11RA	3.01121	4.69969e-09	1.1046e-06		GPC3	7.73827	1.82293e-06	0.000184102
	TNFRSF1B	2.52553	1.21894e-08	2.50114e-06		CA12	9.07231	4.39296e-06	0.00039164
	LYPD6B	8.10521	1.32334e-08	2.67293e-06		PTCHD1	9.50455	6.60741e-06	0.000551872
	SLC1A3	5.55837	2.91297e-08	5.53765e-06		IGSF1	6.59308	9.53542e-06	0.000733717
	CXCR4	4.61642	5.0418e-08	9.17963e-06		SEMA4D	3.35166	1.05541e-05	0.000779619
	AQP1	6.4359	9.3774e-08	1.61114e-05		GABRR1	7.94066	1.60703e-05	0.00108198
	CD44	7.2537	1.79252e-07	2.75856e-05		DDR2	9.24874	3.09846e-05	0.00179698
	TMEFF2	9.01899	1.95736e-07	2.90837e-05		SLC2A9	6.15557	3.09991e-05	0.00179698
	EFNB2	2.79225	2.12535e-07	3.0749e-05		STAB2	5.76198	3.46292e-05	0.00194631
	SUSD4	12.5511	2.34587e-07	3.33243e-05		TLR4	3.06671	4.34126e-05	0.00229998
	AGTR2	6.91331	2.40817e-07	3.38374e-05		SLC7A3	7.59839	4.56372e-05	0.00239818
	SLC16A4	5.06245	4.34867e-07	5.67831e-05		GYPC	1.78394	5.0908e-05	0.0025909
	P2RY1	4.02041	5.99552e-07	7.24337e-05		MRC1	5.99297	5.29408e-05	0.00268379
	MMP16	2.09471	9.59171e-07	0.000107819		CHRM3	3.95599	5.72556e-05	0.0028577
	SLC1A4	5.22102	1.84894e-06	0.000185281		PCDH17	3.61061	6.90729e-05	0.00331935
	TNFRSF21	3.3348	1.88294e-06	0.000187237		SLCO4C1	8.21709	0.000106952	0.00453303
	CD74	2.44109	2.24515e-06	0.00021659		NFASC	7.56387	0.000173723	0.00658569
	SIDT1	7.66747	2.94153e-06	0.000277556		IGSF5	10.7622	0.000173362	0.00658569
	DLL4	4.39092	4.49125e-06	0.000394955		EFNA5	4.78192	0.000192312	0.0071029
	ACVR1	2.74068	7.04823e-06	0.000565916		GPR1	5.70506	0.000283601	0.00959714
	CNTN4	3.36532	7.01981e-06	0.000565916		MME	4.14891	0.000313059	0.0101173
	CD24	1.80947	8.3866e-06	0.000661058		LRRN3	7.09836	0.000328518	0.0103832
	SPNS2	2.86439	8.50135e-06	0.000664512		SHISA6	6.11542	0.000338826	0.0106569
	CLEC1B	5.67753	1.24416e-05	0.000898509		CD200	1.41494	0.000348269	0.0108223
	LRP12	3.10073	1.27805e-05	0.000907766		PIEZO2	4.60809	0.000380101	0.0115886
	FRAS1	5.73337	1.35339e-05	0.000956024		RAET1G	5.90472	0.000593252	0.015845
	ADAM9	3.24737	1.90784e-05	0.00124559		ADAM19	6.11468	0.000619562	0.0163216
	HRH1	7.22591	2.33984e-05	0.00147623		GPR83	6.04508	0.000977427	0.0224426
	FZD6	2.91755	2.40967e-05	0.00151112		IGDCC4	6.13826	0.00132937	0.0278522
	THSD7B	9.65723	2.41976e-05	0.00151112		TM4SF18	1.51768	0.00182743	0.0347911
	GRM8	11.367	2.50486e-05	0.00154929		MDGA1	7.49916	0.00244415	0.0431907
	PTPRC	5.67746	5.43109e-05	0.00274249		ITGA3	4.8451	0.00247058	0.0433929
	GPR176	4.96439	5.64809e-05	0.00282996		FAT1	3.90436	0.00270856	0.0463142
	UNC5B	2.8822	7.68336e-05	0.00357276		ITGA8	3.36017	0.0029804	0.0491424
	SEMA5A	4.77135	8.40792e-05	0.00381365
	LIFR	1.6897	9.73112e-05	0.00430802
	SERINC5	1.75432	9.92783e-05	0.00436521
	GJB3	9.04035	0.000109692	0.00463395
	GPRC5B	1.99339	0.000116556	0.0048138
	VSIG10	2.10178	0.000133666	0.00539107
	ATP6V0A2	1.97458	0.000148157	0.00583908
	TM4SF1	2.34161	0.000186954	0.00696473
	GPR37	7.49352	0.00020881	0.00749803
	ABCC4	3.65124	0.000274865	0.00932593
	BST2	1.95962	0.000287107	0.00969042
	SLC45A4	4.24679	0.000291057	0.0097727
	GJA4	3.97717	0.000304517	0.00999109
	EMP1	4.54332	0.000307494	0.0100632
	NPFFR2	8.98038	0.000311453	0.010116
	TMEM63A	4.17209	0.000314342	0.0101249
	EVA1C	4.27335	0.000343954	0.0107399
	CDH18	2.89911	0.000388298	0.0117553
	ITGA2B	5.70735	0.000410686	0.0122892
	SLC52A2	6.12841	0.000444111	0.0129012
	SCARF2	5.08112	0.000549192	0.0153005
	TCIRG1	1.96359	0.000561271	0.0154832
	PRNP	3.58824	0.000570175	0.0155499
	JAM2	4.42431	0.000577196	0.0155707
	SV2C	4.24525	0.000602609	0.0160287
	MFAP3	3.21212	0.000619937	0.0163216
	FFAR2	9.67606	0.00063149	0.0165656
	ENPP4	4.4016	0.000659407	0.0170483
	PROCR	1.35211	0.000688862	0.0175294
	AMHR2	4.23395	0.000725775	0.0182531
	FURIN	2.82151	0.000762095	0.0190185
	CLDN15	5.77084	0.000937439	0.0219534
	SLITRK4	6.87673	0.000969079	0.0223386
	SIGLEC10	6.38432	0.000976312	0.0224426
	ITGAV	1.49697	0.00108635	0.0242126
	FLT1	1.44631	0.00112556	0.024872
	SELP	4.91686	0.00114347	0.0252246
	TNFRSF11A	4.17391	0.00115043	0.0252918
	RHAG	4.28792	0.0012035	0.026073
	ITGA5	1.43671	0.00123265	0.0266017
	MDGA2	5.57106	0.00126237	0.0271073
	SLC16A1	1.64778	0.00126823	0.027143
	SLC44A5	7.56244	0.00132902	0.0278522
	PLXDC2	1.36427	0.00136299	0.0282815
	TNFSF13B	5.6357	0.00137297	0.0283572
	MCAM	1.86567	0.00139634	0.0287429
	BTN2A2	3.02438	0.00147056	0.0298429
	PECAM1	1.53939	0.00149855	0.0302684
	P2RX1	3.90993	0.00153222	0.0307562
	LEPR	2.32162	0.00172297	0.0335868
	PCDH1	3.80673	0.00186339	0.0353717
	JAG1	2.03696	0.00199794	0.0371083
	CNNM4	5.40519	0.0020552	0.0380079
	SLC44A2	1.43175	0.0020695	0.0381632
	F2R	1.92847	0.00225258	0.0404995
	ITGB3	5.57327	0.00248923	0.0436612
	IL18R1	3.33483	0.00278551	0.0471931
	TFPI	1.1227	0.00284191	0.0475873
	SLC46A3	4.12104	0.00292679	0.0485695

## Sheet: Suppl Table 7
Supplementary Table 7: Differential gene expression analysis between DLL4+ and CD32+ in day 8 WNTd hPS-derived endothelial cells
	Upregulated in DLL4+					Upregulated in CD32+
	Gene	Log2 FC	p-val	padj		Gene	Log2 FC	p-val	padj
	HBEGF	2.89365	3.82096e-49	8.7244e-45		DDC	7.85083	1.81755e-46	2.07501e-42
	PLEKHA1	2.70743	4.12166e-33	6.72214e-30		PDGFRA	5.61581	5.61408e-42	4.27288e-38
	PCTP	3.91258	1.05067e-31	1.41117e-28		VTN	5.69953	2.73368e-41	1.56045e-37
	UXS1	2.85604	1.4535e-28	1.10626e-25		GAD1	4.4516	1.04635e-38	3.98189e-35
	SLC45A4	3.73695	6.46095e-28	4.61009e-25		TF	6.20602	9.0931e-39	3.98189e-35
	LXN	3.24451	3.64805e-27	2.37989e-24		HNF4A	7.8708	7.67262e-38	2.5027e-34
	PRSS23	2.25903	1.84717e-24	8.4353e-22		APOM	5.97186	8.93079e-38	2.54896e-34
	SEC14L1	3.26828	3.6581e-24	1.60626e-21		PLEK	9.58422	7.24725e-37	1.65476e-33
	ADAM19	2.54608	8.72576e-24	3.75916e-21		COL1A1	5.7117	7.0161e-37	1.65476e-33
	PTP4A3	3.15297	1.09365e-23	4.62432e-21		FBN3	4.86741	3.17596e-34	6.59244e-31
	STC1	2.86498	3.3975e-23	1.31483e-20		FGB	6.30142	1.84466e-33	3.50993e-30
	GPRIN3	4.89719	7.82094e-23	2.92747e-20		RAB17	5.65213	2.74552e-33	4.82219e-30
	TRAF3IP2	2.25925	7.82008e-22	2.51487e-19		JAML	8.90369	8.36969e-33	1.27403e-29
	PLVAP	3.07488	1.05936e-21	3.35948e-19		ANGPT1	4.99736	1.0474e-32	1.4947e-29
	PDGFA	3.66643	1.27874e-21	3.893e-19		APOA1	7.04061	6.32249e-31	8.02008e-28
	TSPAN13	2.68071	6.63129e-21	1.82424e-18		SDC2	4.80346	1.74409e-30	2.09594e-27
	LDB2	1.90924	3.79831e-20	8.84968e-18		CSF3R	4.71014	5.21814e-30	5.68462e-27
	AGFG2	2.57718	4.11696e-20	9.49521e-18		APOC1	4.62655	5.22827e-30	5.68462e-27
	JAM2	2.62269	4.81099e-20	1.07695e-17		ATP8B4	7.53685	5.91986e-30	6.14401e-27
	BMP3	10.1963	4.91662e-20	1.08991e-17		CD300A	5.82539	1.20836e-29	1.19959e-26
	CPNE5	2.9716	1.18398e-19	2.48016e-17		RUNX1	4.52727	1.48044e-29	1.40845e-26
	UCHL1	2.05633	1.68384e-19	3.40239e-17		HMGCS2	7.79502	1.65295e-29	1.50967e-26
	AC010737.1	2.2304	4.19146e-19	7.9753e-17		SVEP1	6.63717	5.2273e-29	4.59058e-26
	SH2D3C	2.5107	1.22096e-18	2.19513e-16		MPZL2	6.25194	5.43944e-29	4.59995e-26
	EMP1	2.8814	2.09777e-18	3.65637e-16		BMP5	6.1647	7.60036e-29	6.19782e-26
	NES	2.07552	2.36611e-18	4.09283e-16		BHMT	5.79422	1.25675e-28	9.89498e-26
	SCHIP1	2.71411	2.71161e-18	4.62045e-16		CRISPLD2	5.70531	5.18883e-28	3.82182e-25
	ITPKB	3.18184	4.25834e-18	6.94505e-16		AP1M2	9.28882	7.5299e-28	5.14951e-25
	RAB3D	2.47908	7.07909e-18	1.12248e-15		GPC3	5.07171	7.668e-28	5.14951e-25
	ABCG2	2.98774	7.30105e-18	1.14969e-15		SMIM24	5.18644	4.18587e-27	2.65489e-24
	HLX	2.99997	7.42584e-18	1.15433e-15		EPCAM	4.358	1.67087e-26	1.03111e-23
	TMED9	4.03404	8.1655e-18	1.25129e-15		PRKCD	2.82249	7.30703e-26	4.39057e-23
	CXCR4	4.83277	3.63768e-17	5.1912e-15		LGALS3	4.87794	9.56498e-26	5.59993e-23
	HEY1	2.85204	4.27472e-17	5.98801e-15		SERPINF1	5.56907	3.48321e-25	1.9883e-22
	EMCN	2.85724	4.80399e-17	6.62642e-15		COL6A3	5.63745	4.30889e-25	2.39963e-22
	MANSC1	3.08657	4.81752e-17	6.62642e-15		WFIKKN1	3.25382	5.63071e-25	3.06109e-22
	RGS3	2.20572	7.32918e-17	9.78639e-15		WNT11	4.75401	7.7999e-25	4.14175e-22
	HNRNPK	2.41411	1.04127e-16	1.35087e-14		IGDCC4	4.02857	8.48211e-25	4.40164e-22
	TSPAN2	3.2345	1.19984e-16	1.54779e-14		LOX	4.62726	8.70431e-25	4.41656e-22
	GJA4	3.69775	1.72664e-16	2.14887e-14		COL14A1	5.60663	1.1196e-24	5.55736e-22
	MYOG	8.9926	1.87568e-16	2.30255e-14		DCN	5.11704	1.21275e-24	5.89165e-22
	CAV2	2.85213	5.31396e-16	6.12796e-14		CSF1R	5.49089	1.65699e-24	7.87218e-22
	CD40	2.15363	6.51532e-16	7.43822e-14		KRT19	5.44766	1.68938e-24	7.87218e-22
	INSR	2.48617	8.41123e-16	9.36847e-14		LGALS2	6.74668	1.89733e-24	8.49447e-22
	SH3BP5	2.54537	8.51302e-16	9.43581e-14		PLCH1	8.80811	1.26446e-23	5.24935e-21
	TUBA1A	2.15684	8.65328e-16	9.54494e-14		CPED1	3.96673	1.29696e-23	5.28811e-21
	GPR143	1.8823	8.88095e-16	9.74897e-14		CHPF	5.40102	1.3588e-23	5.44305e-21
	TM4SF18	3.09584	1.31606e-15	1.39765e-13		TTR	6.44791	2.50826e-23	9.87431e-21
	SMS	2.27785	1.5688e-15	1.63564e-13		ADGRD1	9.74636	7.20744e-23	2.74279e-20
	TCF4	2.28819	1.83259e-15	1.88484e-13		APOB	6.22457	8.82156e-23	3.24875e-20
	CHAC1	2.57544	2.04532e-15	2.09421e-13		APOA2	7.16489	9.21588e-23	3.3401e-20
	TUBB2A	2.59653	2.51026e-15	2.52497e-13		SLC22A3	6.94385	1.13065e-22	4.03378e-20
	MAPK11	5.52888	2.66182e-15	2.66567e-13		FAM83F	5.45146	1.29495e-22	4.54887e-20
	NLRP12	5.75311	3.26431e-15	3.19888e-13		GAPT	12.0114	1.96688e-22	6.80453e-20
	ESAM	2.75197	4.63287e-15	4.42604e-13		SPN	7.66957	3.13496e-22	1.06837e-19
	CPT1C	2.03074	5.17026e-15	4.8782e-13		MS4A3	12.5892	3.25593e-22	1.09327e-19
	TUBB2B	2.36887	6.11092e-15	5.67198e-13		LRP2	7.65675	6.19095e-22	2.04867e-19
	RAPGEF1	2.14004	6.37017e-15	5.88867e-13		SASH3	4.41771	6.38263e-22	2.08192e-19
	HOXA9	2.19057	7.33259e-15	6.7239e-13		NKAIN4	4.74494	1.14524e-21	3.58209e-19
	WWTR1	2.55997	7.91962e-15	7.17574e-13		F10	6.26198	1.25465e-21	3.87128e-19
	EFR3B	2.82377	1.03549e-14	9.12871e-13		SOAT2	5.28898	1.33801e-21	4.01983e-19
	SH3TC2	10.4059	1.85524e-14	1.57475e-12		REN	4.66015	1.40027e-21	4.15226e-19
	RARG	2.62652	2.32052e-14	1.93374e-12		DMKN	4.29794	2.11362e-21	6.18721e-19
	TMEM100	4.19572	2.48713e-14	2.05756e-12		TRANK1	3.29831	2.59838e-21	7.50997e-19
	CLDN7	2.72577	2.89384e-14	2.34309e-12		SH3RF2	7.75724	4.13874e-21	1.18125e-18
	TMEM204	1.99975	2.90468e-14	2.34355e-12		S100A14	6.33321	4.33012e-21	1.22061e-18
	PREX1	2.37068	3.56353e-14	2.79608e-12		NKG7	9.45029	5.79743e-21	1.6143e-18
	CLEC14A	3.18411	4.34666e-14	3.38728e-12		PF4	4.40304	6.82777e-21	1.85593e-18
	DPP3	2.06845	4.58483e-14	3.53667e-12		LINC00261	8.51231	7.05702e-21	1.89568e-18
	FAM124B	2.65633	4.70536e-14	3.58917e-12		VIL1	5.53132	7.88438e-21	2.0933e-18
	IQCA1	2.29879	6.2864e-14	4.69077e-12		PRR16	6.44675	1.2902e-20	3.3861e-18
	TMEM233	3.8509	6.50142e-14	4.78861e-12		LIX1	5.18382	1.47366e-20	3.80212e-18
	PIK3C2B	1.8533	6.60716e-14	4.85085e-12		AKR1B10	7.3439	1.48201e-20	3.80212e-18
	HYAL2	2.17864	8.90237e-14	6.4735e-12		TENT5A	3.40385	1.77278e-20	4.49753e-18
	EXOC3L1	1.83158	1.09928e-13	7.91794e-12		AC068587.4	3.76872	1.97285e-20	4.95012e-18
	KCNN3	3.6373	1.1063e-13	7.94341e-12		ADGRG5	8.43683	2.34201e-20	5.81251e-18
	UNC5B	2.52207	1.17572e-13	8.38916e-12		MTTP	7.83443	2.66566e-20	6.53327e-18
	NRP1	1.88246	1.82246e-13	1.26097e-11		RSPO2	7.30803	2.68965e-20	6.53327e-18
	CRACR2B	1.99849	2.14531e-13	1.46658e-11		PDZK1	7.10363	3.0152e-20	7.24696e-18
	TUBB6	1.36076	2.22348e-13	1.51549e-11		CHST9	4.7257	3.23614e-20	7.69696e-18
	APOLD1	4.02329	2.25207e-13	1.53041e-11		RAB27B	6.28112	3.48839e-20	8.21139e-18
	RGS10	1.87228	3.12183e-13	2.08423e-11		FGF7	7.6771	4.25878e-20	9.72408e-18
	PRCP	2.14074	3.28418e-13	2.17988e-11		CDH11	5.03956	4.52876e-20	1.02381e-17
	STX6	1.82113	4.34926e-13	2.77393e-11		SMLR1	10.983	5.54336e-20	1.21703e-17
	DEPP1	3.99623	4.76603e-13	3.02285e-11		PRDM6	5.57123	6.2578e-20	1.3608e-17
	APOD	3.03486	6.74182e-13	4.16043e-11		GPC6	2.34377	7.07282e-20	1.52353e-17
	DLL4	3.28159	7.19372e-13	4.41544e-11		PDPN	5.2292	9.68288e-20	2.06625e-17
	CDC42	1.45811	7.26843e-13	4.44933e-11		SLC39A5	7.69798	1.07692e-19	2.27679e-17
	DEGS1	1.80455	8.24568e-13	5.00727e-11		HCK	11.4451	1.37544e-19	2.85504e-17
	IPO11	2.98065	8.93847e-13	5.39926e-11		KRT8	2.93214	1.42878e-19	2.93904e-17
	PALMD	9.02932	1.30535e-12	7.74158e-11		G0S2	7.97146	1.48806e-19	3.03365e-17
	KL	2.58685	1.33623e-12	7.90416e-11		SFRP1	2.56987	1.87931e-19	3.76407e-17
	CRIP2	2.15165	1.44545e-12	8.48433e-11		NFE2	7.06342	2.21274e-19	4.39335e-17
	CREG2	4.26077	1.48125e-12	8.67215e-11		PID1	5.09174	3.12831e-19	6.15766e-17
	ST3GAL4	2.10996	1.8252e-12	1.04974e-10		FGFR2	3.8318	3.33379e-19	6.50602e-17
	RALB	2.15793	2.06545e-12	1.18196e-10		FYB1	4.64527	3.40534e-19	6.58934e-17
	ATG9B	1.84972	2.27709e-12	1.29982e-10		POSTN	5.4494	3.46642e-19	6.65116e-17
	PLEKHG1	2.60458	2.38806e-12	1.35302e-10		TARID	5.99696	4.39724e-19	8.2977e-17
	IL4R	2.43118	2.42917e-12	1.3729e-10		AFP	6.67217	6.06745e-19	1.13556e-16
	TCEAL7	2.19812	2.58015e-12	1.44748e-10		IKZF1	9.71174	6.23119e-19	1.15672e-16
	CHST1	5.04918	2.75783e-12	1.5396e-10		EGFL6	6.34964	6.6286e-19	1.22057e-16
	RAMP2	2.05665	2.79425e-12	1.55612e-10		ENTPD3	5.7372	1.02195e-18	1.86673e-16
	CPT1A	3.25122	2.86086e-12	1.58934e-10		AC018647.1	7.01914	1.15065e-18	2.08515e-16
	HOPX	2.1416	3.93985e-12	2.12668e-10		EPHA7	3.53348	1.43949e-18	2.5678e-16
	MGST3	1.62559	4.03599e-12	2.17344e-10		HGF	7.07397	1.71942e-18	3.04337e-16
	ABI3	1.53633	4.36432e-12	2.33921e-10		VCAN	4.35043	1.77439e-18	3.11651e-16
	NOTCH4	3.14379	4.39096e-12	2.34798e-10		SERPINA1	6.14533	2.52129e-18	4.32847e-16
	GPR4	3.73328	4.48447e-12	2.38681e-10		LRRN4	4.6329	2.8902e-18	4.88829e-16
	CAV1	3.02915	5.47363e-12	2.85341e-10		GLP1R	11.7647	2.92707e-18	4.91424e-16
	AL391261.2	5.27385	6.44866e-12	3.33883e-10		SULT1E1	10.9798	2.99494e-18	4.99149e-16
	OAZ2	2.16369	6.81639e-12	3.52123e-10		ST6GALNAC5	6.72945	3.01777e-18	4.9931e-16
	FUT9	9.50095	7.17273e-12	3.68862e-10		GSTA2	6.48776	3.35314e-18	5.50807e-16
	IGFBP5	2.14782	9.04403e-12	4.57877e-10		KCNQ1OT1	2.15673	5.21952e-18	8.45229e-16
	S1PR1	1.80255	9.10671e-12	4.6003e-10		ALCAM	4.88735	6.36965e-18	1.02421e-15
	ENG	2.33537	1.0076e-11	5.0564e-10		CORO2A	5.22031	6.59598e-18	1.05319e-15
	NPR3	2.64878	1.12542e-11	5.62289e-10		SLC5A9	3.71188	7.43164e-18	1.15433e-15
	ANGPT2	2.557	1.15829e-11	5.7689e-10		AGT	6.58999	7.90827e-18	1.22006e-15
	FKBP1A	1.7442	1.3073e-11	6.46097e-10		F5	5.42513	8.61696e-18	1.31167e-15
	CLDN5	3.80434	1.43983e-11	7.00974e-10		APELA	11.0292	9.8343e-18	1.48706e-15
	RAB5C	3.63794	1.47009e-11	7.14182e-10		PITX1	4.23788	1.0089e-17	1.51554e-15
	SEL1L3	3.03119	1.84997e-11	8.88653e-10		GATA5	4.67136	1.17982e-17	1.76071e-15
	MAST4	1.53876	2.18594e-11	1.03766e-09		SPINT2	3.67244	2.00303e-17	2.96981e-15
	CD93	2.64307	2.48207e-11	1.17093e-09		PCOLCE	4.28986	2.20181e-17	3.24348e-15
	NUDT4	2.27243	2.68432e-11	1.26113e-09		CTSV	4.59434	2.27617e-17	3.33152e-15
	TRIM16	1.60273	2.72806e-11	1.27732e-09		PDZRN3	4.44268	2.29722e-17	3.34091e-15
	ACTR3	1.38965	2.97505e-11	1.38631e-09		TENM4	5.05735	2.82057e-17	4.07607e-15
	CALM1	1.82549	3.33331e-11	1.53756e-09		LINC02413	5.88112	3.00746e-17	4.31882e-15
	TTL	2.14641	3.43164e-11	1.57973e-09		TRAF3IP3	7.74068	3.8679e-17	5.45159e-15
	LRRC4	3.71763	3.56835e-11	1.63279e-09		ADAMTS2	5.29091	3.84696e-17	5.45159e-15
	TSPAN18	2.05332	3.56481e-11	1.63279e-09		PDGFRB	4.8133	4.57275e-17	6.36644e-15
	LBH	2.52218	3.62615e-11	1.65592e-09		TRIM14	4.70881	5.15765e-17	7.0098e-15
	RHOC	1.40612	3.66874e-11	1.67202e-09		BTK	5.74104	5.13094e-17	7.0098e-15
	TMEM255B	2.67851	3.9625e-11	1.79515e-09		NTRK3	5.02084	5.35967e-17	7.24127e-15
	FCN3	2.96603	4.88484e-11	2.16995e-09		IL1B	4.19411	5.52124e-17	7.41567e-15
	TMEM109	1.68853	4.87947e-11	2.16995e-09		DLK2	3.52065	7.82742e-17	1.03909e-14
	KLHDC8A	9.77487	4.98687e-11	2.20765e-09		PAMR1	5.82597	8.02714e-17	1.05944e-14
	ARHGAP29	1.79952	5.00814e-11	2.21182e-09		MFAP4	5.49766	8.26821e-17	1.08499e-14
	NOVA2	3.02841	5.17945e-11	2.27428e-09		FABP1	5.93122	9.10037e-17	1.18736e-14
	DOCK9	3.11072	5.24133e-11	2.29703e-09		RAB25	5.27423	1.31344e-16	1.68482e-14
	OACYLP	8.62047	5.32217e-11	2.32799e-09		RELN	9.20872	1.33543e-16	1.70346e-14
	EFNB2	2.39864	5.93614e-11	2.57774e-09		IGSF10	7.06748	1.41702e-16	1.79749e-14
	FGF12	3.22078	6.49444e-11	2.79788e-09		METTL7A	3.1964	1.49216e-16	1.88234e-14
	TCIM	2.43108	6.62362e-11	2.8428e-09		CCKBR	6.94403	1.55433e-16	1.95e-14
	TRIM47	2.77021	6.72446e-11	2.88067e-09		GFPT2	4.44083	1.73167e-16	2.14887e-14
	DPYSL2	1.8815	6.77828e-11	2.89828e-09		LGALS3BP	4.01529	1.83155e-16	2.26052e-14
	MTMR9LP	2.3384	7.17594e-11	3.05687e-09		RBP4	6.32694	2.11359e-16	2.58073e-14
	USHBP1	1.38144	7.68412e-11	3.26118e-09		GPR183	4.50203	2.57287e-16	3.1248e-14
	SAMD12	3.27976	7.72294e-11	3.27157e-09		TREML2	10.8835	2.77689e-16	3.35475e-14
	DIPK2B	2.64672	7.92292e-11	3.34388e-09		MYL3	3.07527	2.813e-16	3.38049e-14
	AC006517.2	3.60121	8.89722e-11	3.73438e-09		PLPP4	10.7827	3.13679e-16	3.74986e-14
	ARHGEF15	3.7514	1.02071e-10	4.26849e-09		CXCL14	5.58231	3.66162e-16	4.35446e-14
	MIR1915HG	2.65831	1.04192e-10	4.34919e-09		NTM	4.46015	3.85625e-16	4.56216e-14
	SCN3B	2.72927	1.14866e-10	4.786e-09		FGFR4	3.77747	4.19876e-16	4.94177e-14
	VEGFC	2.70991	1.25651e-10	5.21912e-09		TUBB4A	4.90553	4.51478e-16	5.28646e-14
	SMAD1	1.72919	1.36098e-10	5.6194e-09		SPTLC3	7.38374	4.8182e-16	5.61296e-14
	N4BP3	2.50829	1.36498e-10	5.62573e-09		LINC01697	4.15091	4.88961e-16	5.66723e-14
	KANK3	1.75459	1.36819e-10	5.62879e-09		SPON2	4.52399	5.51214e-16	6.32456e-14
	ETS1	1.50026	2.08768e-10	8.33356e-09		GRIA3	5.37233	6.57416e-16	7.46805e-14
	MECOM	2.50814	2.19663e-10	8.75319e-09		TMEM119	4.77979	6.67907e-16	7.54966e-14
	SDCBP2	2.06899	2.30712e-10	9.16147e-09		LINC00479	11.5195	7.29494e-16	8.20519e-14
	ACVRL1	1.84023	2.51468e-10	9.96834e-09		PIM1	3.18439	7.51408e-16	8.41025e-14
	LINC01235	9.2849	2.55213e-10	1.00993e-08		SERPINC1	6.19758	8.93254e-16	9.75869e-14
	CYSTM1	1.99715	3.13327e-10	1.22714e-08		OCLN	3.57944	9.56168e-16	1.03963e-13
	GFOD1	1.71053	3.49362e-10	1.35203e-08		LINC01356	4.61334	9.64019e-16	1.0432e-13
	ENTPD1	1.53561	3.55032e-10	1.37165e-08		ERVH48-1	2.82786	1.13488e-15	1.2223e-13
	C12orf49	1.55963	3.58121e-10	1.38124e-08		NFKBID	3.26159	1.18717e-15	1.27262e-13
	SCAMP5	1.89296	4.56444e-10	1.737e-08		SEMA5A	3.61355	1.20123e-15	1.28167e-13
	FAM241A	2.26097	4.65375e-10	1.76443e-08		GLI2	8.61968	1.3823e-15	1.46121e-13
	CSTB	1.45004	5.11641e-10	1.93415e-08		COL27A1	2.73689	1.52528e-15	1.59755e-13
	CD34	1.9781	5.20584e-10	1.95824e-08		ZG16	10.6821	1.51955e-15	1.59755e-13
	GIMAP4	3.82057	5.38337e-10	2.01498e-08		ARHGAP22	3.42529	1.69731e-15	1.76158e-13
	SEMA4C	2.23357	5.62251e-10	2.09427e-08		SOWAHB	22.027	1.7318e-15	1.78924e-13
	LINC02521	7.56975	5.73263e-10	2.13181e-08		CDH6	6.75212	2.22651e-15	2.26955e-13
	RNF144A	2.1973	5.75333e-10	2.13603e-08		FAH	2.23264	2.34434e-15	2.37904e-13
	PRXL2A	1.61826	6.4066e-10	2.35939e-08		APOE	4.06887	2.47699e-15	2.50253e-13
	LGALS8	1.57526	6.60162e-10	2.4195e-08		FYB2	5.53683	2.71893e-15	2.71098e-13
	CYB5D2	1.71923	6.69471e-10	2.44968e-08		MT2A	3.46197	2.77346e-15	2.75332e-13
	PGAP4	1.87739	7.25198e-10	2.6367e-08		CLMP	8.25159	3.06128e-15	3.0259e-13
	PREX2	2.12449	7.73528e-10	2.80349e-08		SPEG	6.99522	3.13719e-15	3.08757e-13
	MSL3	1.61133	8.12251e-10	2.93916e-08		CTD-2297D10.2	10.1209	3.32071e-15	3.24024e-13
	SLC16A3	4.12126	8.27924e-10	2.99114e-08		TNNT1	5.79915	3.83216e-15	3.72339e-13
	IL12RB2	4.24544	8.95218e-10	3.22406e-08		ANXA9	4.38803	4.18144e-15	4.04554e-13
	DOCK4	2.58389	9.09207e-10	3.26242e-08		SEMA3B	3.74301	4.43609e-15	4.27381e-13
	CTTN	1.85307	9.96856e-10	3.55089e-08		UNC93A	11.1525	4.48811e-15	4.30576e-13
	AC022075.1	1.97266	1.11998e-09	3.96472e-08		ASS1	4.61568	4.76605e-15	4.5343e-13
	CARTPT	4.67282	1.15657e-09	4.07532e-08		GPBAR1	4.28776	5.0425e-15	4.7774e-13
	THY1	1.77892	1.28303e-09	4.47258e-08		EPHX2	2.31182	5.6744e-15	5.33183e-13
	MAMLD1	2.93483	1.30347e-09	4.52999e-08		PPFIBP2	6.02891	5.75584e-15	5.38619e-13
	NPDC1	2.1787	1.30921e-09	4.53614e-08		CLDN4	4.77965	6.10268e-15	5.67198e-13
	CLSTN3	3.11731	1.32585e-09	4.58384e-08		KCNE4	5.11404	6.47593e-15	5.9623e-13
	SAT1	2.1523	1.32699e-09	4.58384e-08		HABP2	6.31327	7.41476e-15	6.77205e-13
	ACOT9	1.72585	1.63086e-09	5.5413e-08		PRODH2	7.90012	7.56443e-15	6.88122e-13
	ROBO4	4.14274	1.63336e-09	5.54153e-08		HAS2	3.9166	8.13975e-15	7.34604e-13
	SLC39A7	2.6925	1.77336e-09	5.98981e-08		NTRK2	3.58937	8.34828e-15	7.50458e-13
	SLC1A4	2.96862	1.96494e-09	6.59787e-08		TRDN	10.5349	9.16553e-15	8.20692e-13
	GALNT18	2.12811	1.97574e-09	6.62439e-08		NCF4	10.6967	9.35521e-15	8.34404e-13
	FAM219A	2.59543	2.04998e-09	6.86324e-08		COL5A1	2.8548	9.62941e-15	8.55519e-13
	BACE2	2.62164	2.06681e-09	6.90944e-08		TNNC1	4.01404	1.00144e-14	8.86271e-13
	MANCR	8.0423	2.29653e-09	7.62162e-08		BMPR1B	4.09892	1.06331e-14	9.33786e-13
	LMO2	2.03534	2.31653e-09	7.67682e-08		OLFML3	2.87298	1.14683e-14	1.00328e-12
	TGFB1I1	1.89665	2.67912e-09	8.80178e-08		SYNGR1	2.54636	1.21718e-14	1.06076e-12
	TBXA2R	2.09534	2.72367e-09	8.93527e-08		IGKC	10.6111	1.43047e-14	1.23253e-12
	STEAP2	2.50366	2.75589e-09	9.01508e-08		LRRC1	2.49312	1.4299e-14	1.23253e-12
	SLFN5	2.80636	2.80121e-09	9.12413e-08		ACY3	10.2229	1.43043e-14	1.23253e-12
	MICA	1.59415	2.93295e-09	9.49902e-08		CLEC10A	10.695	1.56017e-14	1.33923e-12
	C16orf89	2.77546	2.99984e-09	9.68817e-08		CLU	3.69768	1.74671e-14	1.49373e-12
	REEP3	1.70457	3.0906e-09	9.95804e-08		FMO1	5.99191	1.79816e-14	1.53199e-12
	RRAGA	1.39826	3.41056e-09	1.09219e-07		SLC2A5	10.533	1.87096e-14	1.58221e-12
	CYRIA	1.78264	3.58086e-09	1.14192e-07		IFITM1	3.01802	2.00201e-14	1.68678e-12
	HSPG2	2.48054	3.59745e-09	1.14561e-07		FLRT2	2.48212	2.10114e-14	1.7638e-12
	RAPGEF5	1.37925	3.64815e-09	1.15853e-07		CCDC141	6.92788	2.23253e-14	1.86723e-12
	COL15A1	3.61713	4.0353e-09	1.2731e-07		CCN4	8.09545	2.4102e-14	2.00116e-12
	LINC01537	4.85417	4.29744e-09	1.34785e-07		DMD	4.91248	2.51109e-14	2.06988e-12
	TNFAIP8L1	1.67573	4.39568e-09	1.37489e-07		PTGFR	4.80319	2.68177e-14	2.20262e-12
	RDX	1.38058	4.51255e-09	1.40951e-07		RSPO3	3.30327	2.73764e-14	2.24045e-12
	SPRY1	1.38069	4.53697e-09	1.4152e-07		LAMA1	3.83785	2.76189e-14	2.25222e-12
	MYLK	1.71289	4.935e-09	1.53307e-07		ESRP1	7.83706	2.85022e-14	2.31598e-12
	SEMA7A	5.4522	5.05757e-09	1.56689e-07		TYROBP	5.05684	2.99655e-14	2.40916e-12
	PKD1L1	2.96775	5.09329e-09	1.57582e-07		PROM1	4.90868	3.10869e-14	2.485e-12
	STRN4	1.52434	5.59201e-09	1.72311e-07		FAM110B	3.34729	3.12194e-14	2.485e-12
	CPNE2	1.98644	6.0658e-09	1.85907e-07		AC025040.1	10.4741	3.12353e-14	2.485e-12
	MAP1LC3B	1.35469	6.10429e-09	1.86585e-07		NFKBIZ	3.28813	3.19762e-14	2.53511e-12
	RAB1B	1.50903	6.15564e-09	1.87903e-07		FGFR3	7.25553	3.52003e-14	2.78106e-12
	CLCN4	2.02404	6.49103e-09	1.97164e-07		SNHG18	3.18057	3.55379e-14	2.79608e-12
	KIF19	6.66281	6.99343e-09	2.10939e-07		DES	5.76792	4.12666e-14	3.22685e-12
	MMRN2	2.46128	7.05907e-09	2.12638e-07		ADAMTS18	4.2323	4.43283e-14	3.44268e-12
	FAM107B	2.43255	7.84592e-09	2.34791e-07		OBSCN	2.41456	4.45004e-14	3.44433e-12
	ATP13A2	2.64625	8.02076e-09	2.39396e-07		ERBB4	10.6033	4.6932e-14	3.58917e-12
	CAVIN1	2.80368	8.94377e-09	2.65903e-07		RHAG	5.54887	4.68464e-14	3.58917e-12
	H1-0	2.09266	9.09808e-09	2.70138e-07		FLRT3	4.14439	4.71577e-14	3.58917e-12
	FLT4	2.81325	9.56586e-09	2.82193e-07		GJB1	6.42995	5.16226e-14	3.91594e-12
	CD9	2.40917	9.96076e-09	2.93085e-07		CCL3L3	4.93658	5.25686e-14	3.9745e-12
	PRDM1	2.08649	1.0066e-08	2.958e-07		SLC19A3	3.05999	5.32989e-14	4.01641e-12
	CASP12	5.09146	1.06357e-08	3.10544e-07		NXPH2	5.788	6.11321e-14	4.59154e-12
	MTRF1L	1.42465	1.07713e-08	3.14102e-07		HAND2-AS1	3.73481	6.28606e-14	4.69077e-12
	PRXL2C	2.06783	1.11218e-08	3.23084e-07		MITF	3.47745	6.34515e-14	4.70386e-12
	MCAM	3.00485	1.25529e-08	3.61894e-07		ARSL	2.31758	6.32793e-14	4.70386e-12
	NPAS2	2.93385	1.26322e-08	3.63263e-07		ADAM33	10.13	6.39477e-14	4.7253e-12
	NIPSNAP3B	1.7723	1.30181e-08	3.7342e-07		CRYAB	3.77371	6.98915e-14	5.11485e-12
	WSCD1	2.04561	1.30753e-08	3.74591e-07		GPD1	4.83539	7.9886e-14	5.82759e-12
	LRRC70	3.01604	1.35805e-08	3.8809e-07		C1orf210	10.605	9.36544e-14	6.78861e-12
	DYSF	2.06552	1.35984e-08	3.88115e-07		COL6A1	3.26252	1.0114e-13	7.308e-12
	ITM2B	1.73395	1.39315e-08	3.97125e-07		CRB3	6.55739	1.11477e-13	7.97916e-12
	SLFN12	1.75264	1.45819e-08	4.12577e-07		FKBP11	2.5158	1.21285e-13	8.62708e-12
	RIT1	1.651	1.5177e-08	4.28352e-07		SLCO2A1	3.73813	1.21999e-13	8.65096e-12
	GLTP	1.2846	1.59626e-08	4.48858e-07		SPTSSB	9.98126	1.30166e-13	9.20148e-12
	CCDC74A	2.18233	1.74648e-08	4.88692e-07		PARM1	5.37884	1.33416e-13	9.40212e-12
	BAALC	1.70742	1.74564e-08	4.88692e-07		CREB3L3	7.21419	1.34186e-13	9.42727e-12
	ADAM15	2.17246	1.86406e-08	5.18418e-07		COL4A6	3.16487	1.43996e-13	1.00855e-11
	DAPK3	2.81165	1.97923e-08	5.4778e-07		TMEM132C	10.1588	1.46194e-13	1.02081e-11
	BCL6B	2.81097	2.05751e-08	5.66696e-07		S1PR3	4.11218	1.63222e-13	1.13624e-11
	PEA15	2.22986	2.07683e-08	5.70024e-07		PTGIS	4.34774	1.65875e-13	1.15119e-11
	PTPRB	1.71277	2.15778e-08	5.88633e-07		HUNK	3.98044	2.04386e-13	1.4099e-11
	EFNA1	2.6331	2.2672e-08	6.17008e-07		CST1	7.49152	2.05521e-13	1.41345e-11
	SHE	2.02922	2.35565e-08	6.39553e-07		CKB	2.66996	2.12305e-13	1.45572e-11
	TSPAN7	2.77903	2.39063e-08	6.46745e-07		TNFSF15	7.29721	2.30738e-13	1.56333e-11
	IFNGR1	1.5997	2.39685e-08	6.47659e-07		SLN	4.03128	2.75583e-13	1.86165e-11
	CHST7	3.00295	2.53908e-08	6.82055e-07		NCR1	4.9907	2.86491e-13	1.92963e-11
	SDHC	3.22973	2.59799e-08	6.96244e-07		LUM	4.78123	2.90327e-13	1.94972e-11
	GJA1	1.56916	2.63267e-08	7.03885e-07		LAD1	9.62435	3.00878e-13	2.01465e-11
	GNAI2	1.72025	2.85211e-08	7.57234e-07		FBXO2	7.23546	3.2625e-13	2.1718e-11
	ARF5	1.25074	2.97148e-08	7.86186e-07		HPX	5.28184	3.38833e-13	2.24249e-11
	STAP2	1.49645	3.0039e-08	7.92925e-07		LINC00458	9.9265	3.44172e-13	2.27123e-11
	PDGFB	2.52687	3.16579e-08	8.30855e-07		UGT2B11	5.58732	3.56234e-13	2.34406e-11
	QPCT	2.2371	3.33115e-08	8.68267e-07		ITGA2B	3.49808	3.6875e-13	2.41944e-11
	ATG4A	1.59407	3.38964e-08	8.81498e-07		SST	4.82164	3.75149e-13	2.45438e-11
	RHOJ	1.5819	3.4301e-08	8.89994e-07		KCNJ8	9.72978	3.87942e-13	2.53082e-11
	DISC1	2.35588	3.62783e-08	9.39165e-07		ZFP42	4.21147	3.91569e-13	2.5472e-11
	SLC35G2	2.22741	3.85694e-08	9.97344e-07		PTPRN	4.305	3.97055e-13	2.56826e-11
	RBP1	1.32373	4.22584e-08	1.08292e-06		GFRA1	2.81798	3.96561e-13	2.56826e-11
	LINC02669	6.80561	5.0541e-08	1.28222e-06		PRKCB	4.30304	4.12414e-13	2.66007e-11
	LRRFIP1	1.14985	5.10137e-08	1.29278e-06		GPX2	4.68615	4.15029e-13	2.6694e-11
	NCKAP5	4.08246	5.15132e-08	1.30399e-06		TNFAIP8	2.03848	4.2237e-13	2.70681e-11
	SEMA3G	3.25694	5.18347e-08	1.31068e-06		FTCD	5.2646	4.23217e-13	2.70681e-11
	ARHGEF26	2.83474	5.21174e-08	1.31637e-06		SPINT1	4.96635	4.75061e-13	3.02147e-11
	FCGRT	1.36052	5.25908e-08	1.32686e-06		GUCY1A1	3.60532	5.1485e-13	3.25639e-11
	GRK5	2.01545	5.43139e-08	1.36882e-06		HHIP	4.85878	5.20715e-13	3.28439e-11
	UBE2J1	1.8966	6.09587e-08	1.52617e-06		PARD6B	2.37201	5.30347e-13	3.33592e-11
	SASH1	1.50411	6.22877e-08	1.55774e-06		PLEKHA6	2.61935	5.39183e-13	3.38219e-11
	MDFI	2.90678	6.24899e-08	1.56108e-06		A1CF	5.19522	5.8832e-13	3.67192e-11
	MGAT1	1.21826	6.32105e-08	1.57736e-06		CPN1	6.6145	5.88587e-13	3.67192e-11
	REG4	3.02573	7.35971e-08	1.82261e-06		BHMT2	3.45976	6.05337e-13	3.76612e-11
	SYT11	2.48831	7.79347e-08	1.92376e-06		RASL11A	2.64734	6.17679e-13	3.83246e-11
	MYL12B	1.30756	7.80539e-08	1.92463e-06		TSPAN32	6.03276	6.71749e-13	4.15665e-11
	SOX18	3.06312	7.88139e-08	1.93709e-06		ADAMTS20	9.72804	6.76367e-13	4.16267e-11
	STEAP1	2.21503	8.01141e-08	1.96693e-06		SYT4	5.85031	7.59162e-13	4.63475e-11
	RNASE1	1.99298	8.09379e-08	1.98502e-06		CNTFR	4.87058	7.98288e-13	4.86061e-11
	UBE2D2	1.3291	8.61296e-08	2.09882e-06		APOBR	9.83471	8.85304e-13	5.36184e-11
	TEX264	1.27643	8.66257e-08	2.10866e-06		DNM1	3.52294	1.05155e-12	6.33511e-11
	SHISA5	1.34881	8.90301e-08	2.16488e-06		LRP1	3.15395	1.10343e-12	6.63018e-11
	SLC18A1	2.11416	9.12296e-08	2.20896e-06		INMT	2.74588	1.12825e-12	6.75155e-11
	AC011978.2	3.47757	9.11665e-08	2.20896e-06		RPS6KA6	3.3358	1.12955e-12	6.75155e-11
	LEMD2	1.64464	9.44124e-08	2.2836e-06		HDAC1P1	22.0681	1.2254e-12	7.30536e-11
	TMOD2	3.35773	9.95445e-08	2.39253e-06		CCR3	10.0404	1.29698e-12	7.71195e-11
	GSN	2.04227	1.00343e-07	2.40919e-06		GSTA3	22.0642	1.35366e-12	7.9866e-11
	BTBD10	1.25644	1.00584e-07	2.41243e-06		MEST	3.42662	1.39996e-12	8.23846e-11
	KIF5B	1.30844	1.02322e-07	2.45154e-06		NR1I3	7.88728	1.55679e-12	9.09109e-11
	PNMA8C	8.19455	1.04179e-07	2.48819e-06		SYK	4.75076	1.64648e-12	9.59033e-11
	EXOC3L2	2.14718	1.07087e-07	2.55499e-06		SLC13A5	8.00226	1.65122e-12	9.59347e-11
	LINC01132	8.713	1.08282e-07	2.57812e-06		AL080248.1	10.3345	1.71581e-12	9.94342e-11
	TTC9	4.07612	1.08193e-07	2.57812e-06		PLCE1	2.88329	1.74724e-12	1.00999e-10
	DHRS3	1.32473	1.1264e-07	2.67908e-06		HAAO	3.44571	1.77119e-12	1.02125e-10
	ID1	1.15041	1.1343e-07	2.69507e-06		HDHD3	1.70816	2.01312e-12	1.15491e-10
	ARRDC3	2.32097	1.17631e-07	2.78907e-06		F2	5.42719	2.29342e-12	1.30588e-10
	IGFBP4	2.56776	1.19557e-07	2.82886e-06		CNTNAP2	4.02392	2.33394e-12	1.32564e-10
	HAGLROS	8.00171	1.19702e-07	2.82935e-06		PLAAT4	5.82403	2.50935e-12	1.41472e-10
	CCL8	7.22174	1.20798e-07	2.85231e-06		HNF1A-AS1	10.0568	2.56943e-12	1.44502e-10
	PLP2	2.12318	1.21356e-07	2.86252e-06		FREM1	3.70577	2.74431e-12	1.5358e-10
	ABL2	1.60793	1.23373e-07	2.90411e-06		PLA2G2A	5.46707	2.93885e-12	1.62871e-10
	MOB3C	1.81518	1.30152e-07	3.05108e-06		BCO2	3.57024	2.95489e-12	1.63363e-10
	RND1	2.54882	1.30753e-07	3.06205e-06		NPY	4.86834	3.02472e-12	1.6682e-10
	RP1	4.74701	1.33011e-07	3.10537e-06		LCP1	5.07201	3.07976e-12	1.69446e-10
	TOX2	2.31998	1.35641e-07	3.15708e-06		LZTS1	3.58591	3.24442e-12	1.78077e-10
	A2M	3.71932	1.37544e-07	3.19811e-06		GEM	4.83343	3.32546e-12	1.82087e-10
	WSB2	1.17115	1.39916e-07	3.24995e-06		COL3A1	3.22088	3.60947e-12	1.97165e-10
	ADGRF5	3.14963	1.4125e-07	3.27095e-06		ECHDC2	3.75057	3.65186e-12	1.99005e-10
	THSD1	1.72224	1.42009e-07	3.2852e-06		PLA2G4F	21.9307	3.7555e-12	2.04165e-10
	HLA-DMB	3.5632	1.43322e-07	3.30937e-06		ACTC1	3.77322	3.84267e-12	2.08408e-10
	NOTCH1	1.52014	1.43849e-07	3.31767e-06		PDZRN4	6.53771	3.89165e-12	2.10564e-10
	BCL10	1.37488	1.45153e-07	3.33764e-06		TUB	2.70642	4.33185e-12	2.32727e-10
	ATP6AP1	1.47587	1.45029e-07	3.33764e-06		CGN	4.52749	4.45424e-12	2.37625e-10
	SOX17	2.88286	1.45857e-07	3.35045e-06		ADRB3	3.58893	4.53135e-12	2.40615e-10
	PPM1L	1.66626	1.47258e-07	3.37924e-06		PTPRJ	9.51892	4.5543e-12	2.41272e-10
	APP	2.44932	1.49421e-07	3.41857e-06		CD3D	9.82506	4.5797e-12	2.42056e-10
	MLF1	1.66745	1.50989e-07	3.45098e-06		GNRH2	4.90946	4.66666e-12	2.46083e-10
	LINC02668	8.33623	1.5386e-07	3.51166e-06		SLC39A4	2.19386	4.76683e-12	2.50786e-10
	APLN	6.01584	1.58766e-07	3.61685e-06		EDNRA	5.19062	4.82208e-12	2.53107e-10
	IFIT3	1.67994	1.62362e-07	3.6851e-06		PRSS35	3.54517	4.83312e-12	2.53107e-10
	LIMCH1	1.55545	1.67022e-07	3.78334e-06		HECW2-AS1	5.84386	4.97447e-12	2.59913e-10
	TACC1	1.4553	1.71729e-07	3.88226e-06		PRCD	3.44038	5.60545e-12	2.91547e-10
	AP1S2	1.6077	1.79096e-07	4.03681e-06		ZNF385A	3.07614	5.85044e-12	3.03598e-10
	SFXN3	1.56431	1.81247e-07	4.08127e-06		PAH	6.36549	7.01804e-12	3.61722e-10
	PHGDH	1.30872	1.86584e-07	4.1973e-06		TRPC3	6.41231	7.37576e-12	3.78451e-10
	NTAN1	1.19302	1.87529e-07	4.21442e-06		FBLN5	6.40945	7.42907e-12	3.80332e-10
	TMSB10	1.2193	2.08811e-07	4.66058e-06		PPP1R14A	3.10046	8.62891e-12	4.40769e-10
	TCP11L2	3.09999	2.0862e-07	4.66058e-06		CD33	9.9847	8.66407e-12	4.41577e-10
	SLC22A4	2.46255	2.15389e-07	4.80272e-06		GDPD2	6.51949	8.71607e-12	4.43238e-10
	FUT11	1.85258	2.16885e-07	4.83135e-06		AGPAT2	2.78062	8.7374e-12	4.43336e-10
	PHLDA2	1.74148	2.18835e-07	4.86529e-06		HP	7.47042	9.23437e-12	4.65449e-10
	HPGD	3.97746	2.22872e-07	4.93582e-06		MAOB	8.20208	9.34063e-12	4.69768e-10
	CALCRL	1.47046	2.23946e-07	4.95481e-06		SLC30A10	5.13966	1.02616e-11	5.13821e-10
	TBC1D9	2.35055	2.37536e-07	5.23519e-06		BAIAP2L1	3.10581	1.15969e-11	5.7689e-10
	GNG11	1.79021	2.39295e-07	5.26886e-06		ELF3	6.27312	1.26753e-11	6.29162e-10
	TNFRSF25	2.59326	2.41531e-07	5.31298e-06		MT1L	9.07354	1.28965e-11	6.38755e-10
	CTNNBIP1	1.65396	2.45701e-07	5.39432e-06		CAPN13	9.24286	1.35655e-11	6.68989e-10
	DNAAF6	3.86493	2.48595e-07	5.45261e-06		CDK6	2.0727	1.37444e-11	6.76347e-10
	KIF26A	2.80954	2.49231e-07	5.46131e-06		EPS8L2	3.98093	1.39488e-11	6.84931e-10
	PCDH12	3.24985	2.55652e-07	5.59128e-06		ARHGAP15	7.4632	1.40752e-11	6.87909e-10
	TMEM178A	2.748	2.68644e-07	5.853e-06		DEPDC1B	1.76386	1.40571e-11	6.87909e-10
	AKT3	1.61149	2.78408e-07	6.04841e-06		MICAL2	2.53573	1.40998e-11	6.87909e-10
	VASH1	1.89137	2.80525e-07	6.08779e-06		EGR2	3.55242	1.48972e-11	7.22184e-10
	ARHGEF7	2.46088	2.8318e-07	6.13458e-06		AC073862.4	21.8474	1.56506e-11	7.57099e-10
	GARRE1	1.68168	2.84515e-07	6.15765e-06		RGS4	2.95805	1.63018e-11	7.85724e-10
	GAP43	2.60077	2.90044e-07	6.26551e-06		TJP3	5.17485	1.63112e-11	7.85724e-10
	CDC42EP3	2.20431	3.2475e-07	6.969e-06		NNMT	2.92957	1.85258e-11	8.88653e-10
	C1orf54	2.27387	3.54307e-07	7.57797e-06		ADAMTS15	4.76644	1.95446e-11	9.35559e-10
	GIMAP8	2.58364	3.729e-07	7.94257e-06		UNC5C	3.0118	1.97441e-11	9.43133e-10
	CYYR1	1.75235	3.79351e-07	8.07244e-06		SLC7A8	2.30994	2.02654e-11	9.6601e-10
	RPS6KA2	2.70617	3.81596e-07	8.11265e-06		CCDC80	3.28401	2.05164e-11	9.75938e-10
	ACOT7	1.21097	3.90619e-07	8.28135e-06		WWC1	9.38645	2.20624e-11	1.04513e-09
	PHF5A	2.33335	3.98477e-07	8.42446e-06		TBX20	4.12578	2.38639e-11	1.12813e-09
	SNHG20	1.57045	4.04175e-07	8.52915e-06		IGSF1	4.66506	2.48939e-11	1.17196e-09
	ZSWIM6	1.57457	4.09825e-07	8.64037e-06		GSTA1	4.47367	2.72996e-11	1.27732e-09
	RNF146	2.26109	4.19931e-07	8.82899e-06		PKP2	3.2568	2.85974e-11	1.3353e-09
	GDPD5	1.88133	4.21789e-07	8.858e-06		PACSIN3	2.71559	2.99318e-11	1.38909e-09
	GJB5	7.62857	4.31923e-07	9.0478e-06		PMEL	2.24494	2.99078e-11	1.38909e-09
	MAP4K2	1.6606	4.46551e-07	9.3371e-06		TENM3	4.17986	3.11642e-11	1.44335e-09
	HOXA11	2.1772	4.47455e-07	9.34742e-06		SLC45A2	6.1089	3.13404e-11	1.44857e-09
	UBE2I	2.38636	4.61096e-07	9.60603e-06		EPO	9.13874	3.51668e-11	1.61562e-09
	RETSAT	2.38705	4.64667e-07	9.66278e-06		EGR1	1.71145	3.88576e-11	1.7674e-09
	SV2B	8.13999	4.77044e-07	9.91114e-06		RAB11FIP4	6.00273	3.92908e-11	1.78355e-09
	FJX1	2.27298	5.02734e-07	1.04164e-05		RPL29P19	4.94131	3.9985e-11	1.80788e-09
	FBXL7	2.53311	5.09669e-07	1.05506e-05		FBLN2	4.24029	4.02674e-11	1.81705e-09
	TECPR1	1.77305	5.27694e-07	1.08646e-05		PKP3	3.86158	4.05884e-11	1.82792e-09
	NOX4	3.35772	5.28458e-07	1.08705e-05		CEBPD	3.46727	4.19018e-11	1.88335e-09
	ANXA6	2.45349	5.34986e-07	1.0985e-05		DACT2	9.41752	4.42702e-11	1.9859e-09
	APH1A	2.01185	5.40064e-07	1.10793e-05		DPP4	4.42448	4.49791e-11	2.01354e-09
	MYH9	1.07604	5.70898e-07	1.16699e-05		USP2-AS1	3.61842	4.50627e-11	2.01354e-09
	AC011676.5	2.35655	5.80534e-07	1.18351e-05		KIF21A	2.61552	4.59197e-11	2.04782e-09
	MAP2K1	2.27929	6.05591e-07	1.23017e-05		LGR5	4.73184	4.98904e-11	2.20765e-09
	ASAP2	2.76745	6.09251e-07	1.23465e-05		SLC22A8	22.3559	5.02129e-11	2.21334e-09
	OCIAD2	1.50015	6.11247e-07	1.23729e-05		PSKH2	22.3986	5.15953e-11	2.2699e-09
	KIAA1217	1.58596	6.40623e-07	1.29446e-05		TCF21	7.60354	5.69985e-11	2.48626e-09
	CDS2	1.07649	6.62999e-07	1.3373e-05		CCL3	6.03401	5.70579e-11	2.48626e-09
	GJB3	3.41955	6.80479e-07	1.36652e-05		DDR2	2.90625	5.93829e-11	2.57774e-09
	PDE6G	2.04678	6.80004e-07	1.36652e-05		PDXDC2P-NPIPB14P	2.49549	6.27124e-11	2.7171e-09
	FLT1	1.49056	6.91007e-07	1.38523e-05		C3orf52	3.57488	6.44038e-11	2.7851e-09
	SLC9A3R2	3.68054	7.11106e-07	1.42302e-05		TYRP1	4.53025	6.47496e-11	2.79476e-09
	LINC00964	5.17539	7.27649e-07	1.45358e-05		FN1	2.11512	6.53906e-11	2.81179e-09
	GPX1	1.14076	7.40232e-07	1.47484e-05		SLC12A8	5.04113	7.0789e-11	3.02117e-09
	PCDH1	3.68589	7.45927e-07	1.4849e-05		LOXL4	3.71139	7.32229e-11	3.1134e-09
	AC110611.2	3.51274	7.49692e-07	1.49109e-05		REEP6	3.60736	7.86116e-11	3.32396e-09
	NLK	1.61216	7.51389e-07	1.49316e-05		THPO	8.8693	8.14189e-11	3.42996e-09
	OTUD1	2.08721	7.707e-07	1.52888e-05		ACOX2	4.12274	8.24151e-11	3.46553e-09
	SPRYD3	1.48903	7.81362e-07	1.546e-05		PPP1R3C	5.05663	1.00484e-10	4.20983e-09
	CCL23	8.1564	7.83364e-07	1.54862e-05		PIF1	1.68099	1.25718e-10	5.21912e-09
	LIMD2	1.49943	8.11182e-07	1.60084e-05		EFHD1	3.20239	1.2736e-10	5.27769e-09
	CAVIN3	1.94969	8.43481e-07	1.66028e-05		AIF1	3.28131	1.28393e-10	5.31085e-09
	TSPAN9	1.34388	8.54509e-07	1.6762e-05		SMTNL2	2.87364	1.44743e-10	5.94408e-09
	SKIDA1	2.03934	8.60087e-07	1.68281e-05		CCDC183-AS1	4.23078	1.45305e-10	5.95646e-09
	CRIM1	2.05308	8.6736e-07	1.69558e-05		IRAG2	6.53238	1.45923e-10	5.97109e-09
	HECW2	2.07163	8.83689e-07	1.72308e-05		GATA4	4.45825	1.51423e-10	6.18504e-09
	GRAMD1A	1.34741	8.91479e-07	1.73679e-05		VEGFA	3.56656	1.52101e-10	6.20165e-09
	SH3KBP1	1.32788	9.05189e-07	1.76199e-05		UGT3A1	2.80621	1.57306e-10	6.40245e-09
	IFFO1	1.28383	9.23761e-07	1.79508e-05		TREM2	8.26957	1.57869e-10	6.41391e-09
	LINC01480	4.83856	9.25298e-07	1.79654e-05		PXYLP1	2.65952	1.59048e-10	6.45033e-09
	TIRAP	2.3603	9.48224e-07	1.83481e-05		HPN	6.09417	1.5982e-10	6.47016e-09
	ERG	1.65209	9.79098e-07	1.89295e-05		GAMT	2.50901	1.80917e-10	7.31128e-09
	EPAS1	1.34387	9.88245e-07	1.90902e-05		PHF24	5.31596	1.8375e-10	7.41267e-09
	DMTN	2.18413	9.9704e-07	1.92438e-05		NEK2	1.54469	1.86566e-10	7.513e-09
	MYCT1	1.81262	1.01221e-06	1.94749e-05		MAF	2.12451	1.91594e-10	7.70186e-09
	ANXA2	1.81656	1.01243e-06	1.94749e-05		SDC1	4.04605	1.95474e-10	7.84402e-09
	TMSB4X	1.27948	1.03146e-06	1.98078e-05		S1PR5	5.35467	1.96368e-10	7.8661e-09
	HID1	2.32486	1.04107e-06	1.99755e-05		CRB2	4.73821	2.08679e-10	8.33356e-09
	TGFBR2	2.43289	1.07338e-06	2.05608e-05		KEL	4.23281	2.28665e-10	9.096e-09
	PPP1R18	1.67907	1.10491e-06	2.11116e-05		UGT8	9.95654	2.57399e-10	1.01681e-08
	UBLCP1	1.34596	1.11723e-06	2.13114e-05		GALNT6	3.36954	2.7343e-10	1.07828e-08
	LYSMD2	1.86957	1.13141e-06	2.15638e-05		HOXB-AS3	2.37295	2.77251e-10	1.09146e-08
	FBLIM1	1.19227	1.14685e-06	2.18217e-05		TNFRSF12A	2.56679	3.02668e-10	1.18947e-08
	DENND11	1.96114	1.22042e-06	2.30868e-05		FGL1	9.22725	3.07743e-10	1.20734e-08
	AC093801.1	7.76861	1.26015e-06	2.37991e-05		C3	5.71359	3.14645e-10	1.23019e-08
	AP001596.1	7.39319	1.26887e-06	2.39439e-05		OSR1	3.79367	3.18791e-10	1.24427e-08
	FLOT2	1.30774	1.31553e-06	2.47835e-05		JAKMIP2	4.12873	3.25405e-10	1.26791e-08
	AL158206.1	2.53665	1.3459e-06	2.5293e-05		LINC02064	21.9088	3.32944e-10	1.29508e-08
	RHOB	1.79207	1.36838e-06	2.56522e-05		GFI1B	5.50002	3.38993e-10	1.31636e-08
	B3GALT4	2.94188	1.39308e-06	2.60295e-05		TGFBI	3.08033	3.47834e-10	1.3484e-08
	INPP5A	1.66893	1.40328e-06	2.61987e-05		CFH	5.22879	3.68341e-10	1.41827e-08
	BRINP1	2.45655	1.40789e-06	2.62633e-05		F3	3.03122	3.71932e-10	1.42968e-08
	ST6GALNAC4	1.35015	1.43421e-06	2.6689e-05		FAM163B	8.6606	3.7667e-10	1.44546e-08
	PLXND1	2.06383	1.44293e-06	2.68075e-05		UNC13C	6.3668	4.09262e-10	1.56662e-08
	FBXO25	1.23645	1.4693e-06	2.7253e-05		NCCRP1	9.16057	4.09614e-10	1.56662e-08
	TMEM121B	2.06819	1.48882e-06	2.75766e-05		KARS1P2	21.886	4.41889e-10	1.68723e-08
	FBXO10	2.2757	1.5234e-06	2.81877e-05		SERPINE1	2.94418	4.50222e-10	1.71618e-08
	SNCG	1.45309	1.54449e-06	2.85088e-05		SCARA5	8.81626	4.6597e-10	1.76443e-08
	GABRR2	3.80312	1.55607e-06	2.86993e-05		PLEKHA4	3.9361	4.65952e-10	1.76443e-08
	SMTN	1.96381	1.5626e-06	2.87732e-05		IL6	5.87615	5.14797e-10	1.94287e-08
	CCNYL1	1.61789	1.62888e-06	2.98972e-05		TMEM200B	4.91117	5.20261e-10	1.95824e-08
	SZRD1	1.24734	1.86415e-06	3.39181e-05		AP002813.1	9.07576	5.2298e-10	1.96401e-08
	ABHD11-AS1	7.27411	1.86428e-06	3.39181e-05		AC084819.1	21.8568	5.28116e-10	1.98004e-08
	IL32	1.60756	1.8667e-06	3.3935e-05		AC024451.2	5.90047	5.392e-10	2.01498e-08
	CORO1B	1.47428	1.8705e-06	3.3977e-05		VSNL1	2.23422	5.56399e-10	2.07586e-08
	COMT	1.72031	1.89836e-06	3.44282e-05		AL355987.4	4.48998	5.9097e-10	2.19052e-08
	TMC6	1.53091	1.96104e-06	3.54806e-05		FLNC	4.06541	5.9288e-10	2.19404e-08
	SCG3	2.03113	1.97665e-06	3.57063e-05		LINC01970	21.8538	6.0276e-10	2.22699e-08
	EML2	1.85396	1.99452e-06	3.60006e-05		AEN	1.50128	6.13387e-10	2.26259e-08
	DUSP18	1.46144	2.04469e-06	3.68479e-05		AC015522.1	3.12917	6.42502e-10	2.36236e-08
	CAP1	1.54847	2.06454e-06	3.71471e-05		MTARC1	2.63952	6.50997e-10	2.38974e-08
	ITGA2	3.47991	2.08448e-06	3.74468e-05		SFTA1P	21.8298	7.15655e-10	2.61031e-08
	LINC01116	3.78187	2.09802e-06	3.76605e-05		TCL1B	21.8298	7.15655e-10	2.61031e-08
	NOS3	2.97955	2.10979e-06	3.78419e-05		ZNF703	4.95156	7.20966e-10	2.62549e-08
	TMEM50A	1.18197	2.11673e-06	3.79367e-05		SLC7A2	2.04243	7.49712e-10	2.72149e-08
	AL451069.1	7.6855	2.14862e-06	3.8478e-05		UCP2	2.24203	8.55659e-10	3.08646e-08
	IGFBP1	3.9687	2.17492e-06	3.89184e-05		GPR84	7.58517	9.0957e-10	3.26242e-08
	ARGLU1	1.39501	2.44813e-06	4.36364e-05		AGTR2	21.4217	9.10157e-10	3.26242e-08
	VSIG10	1.45212	2.45655e-06	4.37181e-05		ALPL	3.06476	9.26468e-10	3.31568e-08
	RBM24	2.44877	2.46133e-06	4.37351e-05		NCOA7	1.83153	9.63509e-10	3.44285e-08
	HMOX2	1.51267	2.46073e-06	4.37351e-05		CFAP47	8.89222	9.68867e-10	3.45658e-08
	OSTF1	1.68443	2.47711e-06	4.39813e-05		PLAT	2.50044	1.03439e-09	3.67885e-08
	RFX8	3.92834	2.48981e-06	4.41606e-05		FAM151A	3.65429	1.04742e-09	3.7194e-08
	HMGA2	1.41081	2.58116e-06	4.56864e-05		PRELP	9.21053	1.0995e-09	3.89827e-08
	EPHX4	2.85847	2.58438e-06	4.57045e-05		AC020656.2	6.61043	1.12173e-09	3.96478e-08
	MFSD4A	6.51595	2.58618e-06	4.57045e-05		SOCS1	3.25343	1.14799e-09	4.05131e-08
	ABCA4	2.01842	2.65213e-06	4.67615e-05		ARSI	5.26958	1.18808e-09	4.17598e-08
	GRB10	1.45617	2.77817e-06	4.87204e-05		MYRF	2.26695	1.1888e-09	4.17598e-08
	POMP	1.50073	2.80093e-06	4.90818e-05		DGAT2	4.71239	1.19564e-09	4.19355e-08
	BMERB1	1.08552	2.81518e-06	4.92936e-05		NELL2	5.1132	1.20729e-09	4.22791e-08
	PPARGC1B	1.71012	2.87052e-06	5.01474e-05		SNAI2	3.17984	1.23232e-09	4.30896e-08
	CYB5R3	1.00525	2.87304e-06	5.0153e-05		ANK2	2.02225	1.27875e-09	4.46448e-08
	PITPNC1	1.75529	2.89954e-06	5.0577e-05		FMOD	3.57672	1.30342e-09	4.52999e-08
	CA2	2.16335	2.94886e-06	5.13979e-05		TRABD2B	9.23339	1.30764e-09	4.53614e-08
	SELENOW	1.24786	3.18091e-06	5.51898e-05		PYCR1	1.85934	1.38088e-09	4.76278e-08
	MVD	0.971564	3.23381e-06	5.6065e-05		C16orf54	9.24309	1.38568e-09	4.77214e-08
	CD200	1.67734	3.45842e-06	5.97324e-05		SLC6A19	9.46894	1.40145e-09	4.81916e-08
	PCAT19	2.11573	3.51393e-06	6.06452e-05		GRB7	6.40215	1.43023e-09	4.91075e-08
	HEY2	1.58409	3.52328e-06	6.07148e-05		CHDH	6.25401	1.44725e-09	4.96174e-08
	TSPAN11	1.98315	3.55516e-06	6.11257e-05		LINC01503	4.1018	1.46911e-09	5.02912e-08
	CRMP1	1.96139	3.60756e-06	6.19333e-05		IFIT1P1	21.5626	1.48585e-09	5.06366e-08
	DUSP4	3.96036	3.69667e-06	6.33203e-05		APOH	21.5626	1.48585e-09	5.06366e-08
	AL583785.1	7.97974	3.70401e-06	6.33681e-05		MUC16	21.5626	1.48585e-09	5.06366e-08
	TCN2	1.59932	3.75425e-06	6.41144e-05		CENPA	2.39802	1.53159e-09	5.21173e-08
	FES	1.03841	3.76045e-06	6.41649e-05		SERPINF2	6.35727	1.71152e-09	5.79809e-08
	C1orf216	1.4053	3.82885e-06	6.49994e-05		LRFN5	3.25746	1.77162e-09	5.98981e-08
	CPM	3.29657	3.8479e-06	6.52257e-05		TOX3	6.99718	1.83381e-09	6.18484e-08
	MYADM	2.35068	4.08806e-06	6.90915e-05		BAMBI	2.44451	1.87537e-09	6.31567e-08
	PLA2G15	1.38733	4.10877e-06	6.93389e-05		MYO1F	2.97146	1.90287e-09	6.39886e-08
	C1orf61	3.14603	4.13092e-06	6.96613e-05		MYOF	2.11129	2.14865e-09	7.17253e-08
	ANP32A	1.49517	4.13878e-06	6.96908e-05		GOLT1A	6.38457	2.17205e-09	7.24005e-08
	ST8SIA4	1.93955	4.25625e-06	7.1616e-05		ALOX15B	8.97672	2.20386e-09	7.33539e-08
	DIPK1B	1.19466	4.3562e-06	7.31361e-05		ALPK2	9.08663	2.24725e-09	7.46892e-08
	ARHGDIA	2.05731	4.38392e-06	7.34934e-05		ANKRD33B	2.34756	2.35811e-09	7.8033e-08
	AC027601.2	4.27369	4.40833e-06	7.38484e-05		COL7A1	2.92345	2.39599e-09	7.91717e-08
	NECAP2	1.1721	4.46849e-06	7.48013e-05		GPRC5A	5.73921	2.40115e-09	7.92276e-08
	RXRA	1.72071	4.47905e-06	7.49232e-05		PLA2G5	3.69548	2.60607e-09	8.58449e-08
	IDO1	7.10833	4.63536e-06	7.73113e-05		KLHL13	6.05489	2.60922e-09	8.58449e-08
	RFTN2	1.92113	4.88817e-06	8.12311e-05		GALNT13	2.83181	2.73968e-09	8.97491e-08
	LMBR1L	1.28624	4.99164e-06	8.28903e-05		DPYS	5.13549	2.76911e-09	9.04535e-08
	BCHE	2.26869	4.99743e-06	8.2926e-05		FENDRR	5.10741	2.78454e-09	9.08278e-08
	SMIM12	1.05817	5.10404e-06	8.4511e-05		CDKN1C	2.43927	2.84905e-09	9.26672e-08
	SHISA6	6.78232	5.1288e-06	8.48594e-05		CYP4X1	3.40333	2.90951e-09	9.44961e-08
	TSPAN4	1.89424	5.16761e-06	8.52258e-05		NCAM1	2.67776	2.91356e-09	9.44961e-08
	ETV4	2.0339	5.16961e-06	8.52258e-05		LTBP3	3.20865	2.95138e-09	9.54516e-08
	SHANK3	1.66804	5.30384e-06	8.73126e-05		EPHA4	2.60102	3.09213e-09	9.95804e-08
	NAGK	0.990427	5.34292e-06	8.78925e-05		AL157895.1	8.47025	3.13796e-09	1.00914e-07
	PIEZO2	2.93692	5.39082e-06	8.85133e-05		ATP1A4	9.06614	3.24423e-09	1.04185e-07
	FAM167B	5.44391	5.47848e-06	8.96704e-05		RGN	2.50146	3.36754e-09	1.07993e-07
	GFOD2	1.43065	5.79866e-06	9.45719e-05		KIF12	7.18802	3.42141e-09	1.09413e-07
	HPCAL1	1.07399	5.80771e-06	9.46521e-05		CCDC173	2.88245	3.45163e-09	1.10225e-07
	RASGRP3	2.1443	5.82571e-06	9.48776e-05		CYTL1	2.15385	3.62702e-09	1.15342e-07
	ERH	2.0315	5.8363e-06	9.49823e-05		NUPR1	9.41088	3.71216e-09	1.17722e-07
	TMEM189	1.3635	5.86459e-06	9.53748e-05		DPP10	5.01626	3.95451e-09	1.25234e-07
	MTMR12	2.03848	5.87863e-06	9.5467e-05		KDF1	4.54249	3.97263e-09	1.25633e-07
	F2RL3	1.42068	5.90953e-06	9.59008e-05		SULT1B1	9.32637	4.03682e-09	1.2731e-07
	ACTG1	0.914268	5.92161e-06	9.60284e-05		CRYBG2	5.60708	4.18393e-09	1.31768e-07
	HIP1R	2.37284	6.02839e-06	9.76215e-05		FNDC5	3.70873	4.20461e-09	1.32237e-07
	YWHAE	1.02851	6.20323e-06	0.000100239		AK4	2.13684	4.24611e-09	1.33358e-07
	ADCY4	1.26804	6.2538e-06	0.000100935		AC127526.4	8.2937	4.38982e-09	1.37489e-07
	CD300LG	2.23021	6.25857e-06	0.000100935		COL26A1	5.07989	4.61397e-09	1.43726e-07
	SLC26A6	1.05691	6.46596e-06	0.000103897		PLAAT5	4.55825	4.72038e-09	1.4684e-07
	RGS12	1.46777	6.56019e-06	0.000105149		ALOX5	5.13839	5.01732e-09	1.55653e-07
	EOGT	2.38321	6.6563e-06	0.000106512		NHLH2	2.32335	5.32815e-09	1.64625e-07
	AL355835.1	7.08984	6.7298e-06	0.000107606		MIS18BP1	2.04411	5.34521e-09	1.64929e-07
	MOGS	2.82835	6.81157e-06	0.000108761		NLRP7	6.40389	5.6045e-09	1.72463e-07
	KDR	1.56421	7.02053e-06	0.000111941		WT1	6.10678	5.68819e-09	1.74803e-07
	CFL1	1.06997	7.26343e-06	0.000115411		COL16A1	3.95755	5.75437e-09	1.76599e-07
	SLC2A6	1.50495	7.53093e-06	0.000119247		APOC1P1	4.62038	6.08078e-09	1.86116e-07
	CORO7	1.61957	7.74386e-06	0.000122364		LINC02754	9.23854	6.21567e-09	1.89483e-07
	KCNJ2	5.13943	7.77386e-06	0.000122753		SELPLG	2.24181	6.42717e-09	1.95669e-07
	AC005264.1	3.27685	7.88271e-06	0.0001243		CD52	5.0949	6.49356e-09	1.97164e-07
	SNRK	1.54272	8.85595e-06	0.000138215		PKDCC	2.79985	6.54502e-09	1.98463e-07
	HECA	1.12474	9.13488e-06	0.000142276		SLC51B	8.75383	6.58354e-09	1.99366e-07
	AKTIP	2.02452	9.27335e-06	0.000144236		MME	3.60263	6.67937e-09	2.02e-07
	TSPAN14	1.34923	9.48414e-06	0.000147314		MLC1	3.4058	6.75978e-09	2.04161e-07
	CSF2RB	2.27703	9.49733e-06	0.000147418		LAMC3	2.55173	7.2877e-09	2.19236e-07
	ZNF483	1.4245	9.58393e-06	0.00014846		CCNE1	1.91161	7.35969e-09	2.2111e-07
	SNX7	1.67221	9.79538e-06	0.00015153		DUSP2	2.9336	7.54175e-09	2.26282e-07
	PRXL2B	1.50179	9.82282e-06	0.000151851		SEPTIN7-DT	3.01838	7.65135e-09	2.29269e-07
	ACP2	2.02607	1.0046e-05	0.000154882		BMPR1A	2.53316	7.87914e-09	2.35477e-07
	KITLG	2.72212	1.00923e-05	0.000155491		PNMA3	4.17507	8.05844e-09	2.40207e-07
	ZSCAN10	6.99858	1.01809e-05	0.000156539		LRRN1	4.76788	8.81119e-09	2.62302e-07
	HDAC1	1.56549	1.02904e-05	0.00015801		MLXIPL	8.20702	9.25123e-09	2.74329e-07
	MYO10	1.66618	1.04092e-05	0.000159727		HPDL	1.84903	9.28489e-09	2.7497e-07
	MRC1	1.82864	1.04431e-05	0.000160139		SMOC2	9.16873	9.33496e-09	2.76095e-07
	IL17RA	1.73202	1.06262e-05	0.00016251		SPOCK1	3.79494	9.37965e-09	2.77058e-07
	GPR85	2.96646	1.08135e-05	0.000165043		DPP4-DT	6.50514	9.80702e-09	2.88934e-07
	Z97633.1	7.00976	1.09013e-05	0.00016594		KCNK1	3.49629	1.05704e-08	3.09885e-07
	WBP2	1.18549	1.09896e-05	0.00016706		LNCAROD	7.27225	1.05724e-08	3.09885e-07
	WASF1	1.40311	1.11319e-05	0.000168887		SLCO2B1	4.16145	1.0589e-08	3.09973e-07
	TSPAN15	1.31925	1.13232e-05	0.000171561		PDZD3	9.22638	1.06296e-08	3.10544e-07
	AC084876.2	6.78522	1.14256e-05	0.000172655		LGI4	8.32837	1.07916e-08	3.14292e-07
	RSU1	1.4159	1.16508e-05	0.000175708		FRK	5.93789	1.09575e-08	3.18716e-07
	AL162574.2	7.66306	1.17368e-05	0.000176772		PLEKHA5	1.72249	1.21057e-08	3.51024e-07
	GAB1	1.95725	1.19963e-05	0.000180205		SUSD2	5.66592	1.21144e-08	3.51024e-07
	SEMA5B	2.69887	1.23415e-05	0.000184782		NR6A1	2.08882	1.21338e-08	3.51143e-07
	PPM1F	1.50785	1.24494e-05	0.000186276		HNF4A-AS1	8.61581	1.24604e-08	3.60137e-07
	CSRP1	1.59778	1.25472e-05	0.000187534		PDE4A	3.68424	1.25401e-08	3.61894e-07
	DENND2B	1.67849	1.27297e-05	0.000189848		PRR15	7.50267	1.26111e-08	3.63114e-07
	ADM	1.76212	1.27703e-05	0.000190206		PAK1	1.56223	1.28448e-08	3.68912e-07
	NUDT14	0.99922	1.29344e-05	0.000192147		C10orf82	3.53727	1.31434e-08	3.76069e-07
	NHSL1	1.69795	1.36735e-05	0.000202468		DOT1L	1.70318	1.40346e-08	3.99567e-07
	LINC00707	7.95239	1.38076e-05	0.000204322		ETV2	3.567	1.41232e-08	4.01588e-07
	LYPLA2	1.10436	1.39827e-05	0.000206778		STRA6	2.56652	1.41521e-08	4.0191e-07
	SLC48A1	1.38888	1.41383e-05	0.000208945		HAND2	3.63332	1.43544e-08	4.06643e-07
	SH3PXD2A	1.35014	1.42024e-05	0.000209756		AKR1B15	3.33682	1.43501e-08	4.06643e-07
	DGKH	0.955043	1.42167e-05	0.000209832		ANKMY2	1.67356	1.47673e-08	4.17304e-07
	CD36	3.2581	1.43672e-05	0.000211779		AL133230.1	3.20853	1.56318e-08	4.40642e-07
	ABTB2	3.00818	1.43666e-05	0.000211779		ADAMTS14	6.815	1.58283e-08	4.45633e-07
	NMRK1	1.17725	1.45501e-05	0.000214337		LHFPL3-AS2	5.21744	1.61149e-08	4.52585e-07
	LAPTM4B	1.15043	1.47206e-05	0.000216417		LINC01914	5.90254	1.64932e-08	4.62641e-07
	ZDHHC2	2.55666	1.48762e-05	0.000218296		LOXL3	2.08797	1.79022e-08	5.00215e-07
	ATP5F1E	1.02157	1.50749e-05	0.000220645		TM4SF5	10.269	1.79204e-08	5.00215e-07
	PDAP1	1.75585	1.51664e-05	0.000221842		COL2A1	5.7873	1.79925e-08	5.01615e-07
	PODXL	2.00516	1.52217e-05	0.000222507		GOLGA2P5	9.64602	1.83675e-08	5.11445e-07
	ABCA10	6.90456	1.53792e-05	0.000224379		MATN2	3.09938	1.87509e-08	5.20851e-07
	UNC45B	8.3119	1.56947e-05	0.000228835		DOCK7	2.23592	1.92877e-08	5.3511e-07
	SGCB	1.05109	1.60882e-05	0.000234125		TCEA3	3.04529	1.93581e-08	5.36413e-07
	KIF17	1.93637	1.67054e-05	0.000242797		FOXA2	7.94701	2.00294e-08	5.53669e-07
	AL354714.2	2.35477	1.67485e-05	0.000243115		CBFA2T3	4.00543	2.01313e-08	5.55814e-07
	RABGAP1	1.18974	1.69078e-05	0.000245115		TENT5C	3.81405	2.02937e-08	5.59622e-07
	RAB35	2.65524	1.69883e-05	0.000246126		C2orf88	2.07798	2.07337e-08	5.70024e-07
	PIK3CA	1.51778	1.70067e-05	0.000246236		ROR2	2.91077	2.07708e-08	5.70024e-07
	CYP1A1	2.03063	1.73947e-05	0.000251304		RIPOR3	2.52833	2.08782e-08	5.72282e-07
	ARF3	1.07129	1.7482e-05	0.000252158		AVPI1	2.55356	2.10851e-08	5.77261e-07
	TNFRSF10A	2.37006	1.77379e-05	0.000255433		ABAT	3.31125	2.13974e-08	5.84411e-07
	RIN2	1.72119	1.77538e-05	0.000255433		GPRC5C	1.5232	2.1388e-08	5.84411e-07
	BLCAP	1.07734	1.81916e-05	0.000261074		ART4	3.17907	2.16646e-08	5.90295e-07
	AC018978.1	7.49053	1.82049e-05	0.0002611		NPNT	7.11071	2.32424e-08	6.31778e-07
	SERINC2	2.38742	1.87089e-05	0.000267489		MYL7	5.49793	2.37098e-08	6.42276e-07
	AP000695.2	2.9145	1.91448e-05	0.000273208		DBH	5.31606	2.3713e-08	6.42276e-07
	COMMD2	1.16329	1.91884e-05	0.000273659		CADM1	1.64364	2.42955e-08	6.5572e-07
	ATP6V0E2	1.23838	1.92419e-05	0.000274216		LINGO2	3.32627	2.43531e-08	6.56498e-07
	CD6	2.1538	1.92515e-05	0.000274216		CYSLTR2	3.71324	2.448e-08	6.59141e-07
	SERPINB8	1.73144	1.94592e-05	0.000276799		TNNT3	3.69653	2.53405e-08	6.81506e-07
	RASIP1	1.16298	2.01483e-05	0.000286099		GLP2R	6.17156	2.5622e-08	6.87459e-07
	AL161640.3	5.49359	2.05128e-05	0.000290732		SCML4	8.44383	2.61745e-08	7.00635e-07
	GNG7	2.40482	2.06619e-05	0.000292663		ITGA7	3.16952	2.6467e-08	7.06807e-07
	FKBP1C	1.7419	2.08779e-05	0.000295539		ITGAL	7.39448	2.68968e-08	7.17447e-07
	NRAS	1.49451	2.11976e-05	0.000299443		ATP2B1-AS1	1.52721	2.79371e-08	7.44327e-07
	MACORIS	6.17017	2.12618e-05	0.000300044		AMDHD1	4.90934	2.79998e-08	7.45127e-07
	YWHAB	0.875228	2.14181e-05	0.000302063		LGI1	4.59522	2.81035e-08	7.47016e-07
	KIF1B	1.13683	2.20726e-05	0.000310559		APOC3	6.17938	2.85648e-08	7.57515e-07
	ZNF71	1.28761	2.20749e-05	0.000310559		MXRA8	2.82562	2.91856e-08	7.73081e-07
	Z83745.1	4.74141	2.20951e-05	0.000310651		CDH3	4.31791	3.00228e-08	7.92925e-07
	TIE1	1.89638	2.21094e-05	0.000310661		PITX2	2.25587	3.01952e-08	7.95763e-07
	SRGAP1	1.0067	2.27181e-05	0.000318821		TAGLN	1.59059	3.02162e-08	7.95763e-07
	ADGRL4	3.24475	2.28852e-05	0.000320969		CYGB	3.67583	3.02943e-08	7.96902e-07
	GASK1B	2.71853	2.29377e-05	0.000321416		CPN2	9.59302	3.06434e-08	8.05156e-07
	AL078602.1	5.46571	2.29452e-05	0.000321416		GCGR	6.01803	3.20787e-08	8.40933e-07
	ASTN1	7.90019	2.32829e-05	0.000324951		COL1A2	3.14422	3.22603e-08	8.44725e-07
	TOR1B	1.26313	2.34791e-05	0.000327488		NRXN3	4.75771	3.27066e-08	8.5543e-07
	RAB2B	1.46508	2.36863e-05	0.000329774		SLC22A18	2.41478	3.28807e-08	8.58999e-07
	HSD11B2	2.39323	2.36796e-05	0.000329774		SLC5A3	1.5464	3.32541e-08	8.67762e-07
	UTP3	1.85132	2.38834e-05	0.000332113		P2RX5	4.3502	3.36231e-08	8.7539e-07
	MYL12A	1.31269	2.40669e-05	0.000334072		AC011751.1	6.90538	3.42023e-08	8.88444e-07
	KIAA0895	4.06965	2.41297e-05	0.000334723		RERG	3.32051	3.54175e-08	9.17921e-07
	SH3TC1	1.97229	2.49353e-05	0.000343889		TNFAIP3	2.42076	3.94345e-08	1.01856e-06
	LINC00305	2.97986	2.49562e-05	0.000343889		AC087257.1	3.93732	4.00656e-08	1.03369e-06
	GAPLINC	3.57139	2.55058e-05	0.000350405		SOSTDC1	8.82253	4.09069e-08	1.05421e-06
	MADCAM1	1.94204	2.55257e-05	0.000350409		CAMK2A	7.3913	4.16463e-08	1.07205e-06
	ID3	1.20955	2.60798e-05	0.000357003		GLB1L2	4.41412	4.17063e-08	1.07227e-06
	SERPINB3	7.6802	2.61599e-05	0.000357885		GRK3	2.08694	4.17485e-08	1.07227e-06
	AL390728.6	1.65748	2.72726e-05	0.000372661		NTF3	8.30012	4.19546e-08	1.07635e-06
	ZEB1	1.67554	2.76727e-05	0.00037745		DQX1	7.55916	4.26613e-08	1.09202e-06
	LINC01234	5.58018	2.77027e-05	0.000377633		CCDC68	2.98904	4.42095e-08	1.13039e-06
	TMOD3	1.12993	2.78509e-05	0.000379427		CSMD3	3.55769	4.52004e-08	1.15443e-06
	MAP4K4	1.06397	2.7966e-05	0.000380383		RHBG	9.83843	4.61556e-08	1.17751e-06
	DEPTOR	2.75367	2.81708e-05	0.000382644		SIDT2	2.02303	4.63609e-08	1.18143e-06
	ECSCR	1.54189	2.83416e-05	0.000384278		PIM2	2.06169	4.78259e-08	1.2174e-06
	AFAP1L1	1.94318	2.83399e-05	0.000384278		HDDC2	1.54998	4.81696e-08	1.22342e-06
	AC105114.1	5.10419	2.8386e-05	0.000384326		SCN4B	9.79469	4.81669e-08	1.22342e-06
	ANXA2R	1.44981	2.89783e-05	0.000391747		COL21A1	3.00558	5.48645e-08	1.38117e-06
	AC097639.1	5.95125	2.92747e-05	0.000395287		SLIT3	3.31966	5.74828e-08	1.44549e-06
	TMEM37	1.20099	2.98995e-05	0.000403009		AC105233.4	3.59313	5.78398e-08	1.45287e-06
	PHOSPHO2	1.60005	3.02007e-05	0.000406349		ZPLD2P	8.27898	5.92443e-08	1.48651e-06
	HS6ST1	1.22897	3.0261e-05	0.000406919		RAB7B	5.6975	5.99401e-08	1.50232e-06
	KRT80	5.81405	3.07718e-05	0.000413059		STAR	3.19159	6.54202e-08	1.63072e-06
	HDGFL3	1.02476	3.09887e-05	0.000415482		DLG3	2.89189	6.7725e-08	1.68633e-06
	MKNK1	1.09297	3.10264e-05	0.000415743		HOXB2	2.57179	7.14072e-08	1.77608e-06
	RNF149	1.06193	3.11137e-05	0.000416668		AC027698.1	6.86149	7.1914e-08	1.78674e-06
	CCDC107	1.45254	3.14651e-05	0.00042088		PROZ	5.94293	7.25935e-08	1.80048e-06
	GABARAPL2	1.15928	3.40037e-05	0.000451399		GGT5	2.39382	7.26248e-08	1.80048e-06
	LINC02693	7.05133	3.51907e-05	0.000466886		MT1E	5.17846	7.44994e-08	1.84295e-06
	ATOX1	0.932995	3.60968e-05	0.000478074		RAMP1	2.63959	7.68445e-08	1.89891e-06
	CYP20A1	0.976191	3.62454e-05	0.000479763		C1S	1.99803	7.85346e-08	1.93439e-06
	NKIRAS2	0.968801	3.68092e-05	0.000485818		SPSB1	3.14526	7.86487e-08	1.93511e-06
	HLA-E	1.32784	3.6918e-05	0.000486869		POMC	2.65291	8.15888e-08	1.99884e-06
	PRDM16-DT	7.51496	3.71e-05	0.000488808		CDH10	2.39298	8.16933e-08	1.99925e-06
	CLEC2B	4.00357	3.7315e-05	0.000491357		ALDH6A1	1.26594	8.37989e-08	2.04859e-06
	NEIL1	1.63271	3.7668e-05	0.000495148		GCHFR	3.18192	8.40042e-08	2.05141e-06
	FAM111A-DT	5.8692	3.84553e-05	0.000504627		TLCD4	6.12679	8.53e-08	2.08083e-06
	APOA1-AS	6.71966	3.86666e-05	0.000506724		TEX15	6.25934	9.04471e-08	2.197e-06
	PPP1R13B	1.35239	3.86818e-05	0.000506724		GJB2	9.26437	9.05921e-08	2.19818e-06
	AC078845.1	7.06532	3.87163e-05	0.000506886		ARHGEF10L	2.12918	9.46887e-08	2.28786e-06
	MYOZ2	5.01846	3.92626e-05	0.000512862		SPI1	6.46278	9.50371e-08	2.29385e-06
	PLPP2	1.80149	4.00541e-05	0.000522007		SLC22A7	4.77774	9.57379e-08	2.30833e-06
	PAFAH2	1.02952	4.04901e-05	0.000527087		CFAP161	2.44631	9.60785e-08	2.31409e-06
	CD109	0.982324	4.11453e-05	0.000533791		AL024508.1	4.44846	9.6842e-08	2.33003e-06
	ITFG1	1.14831	4.22168e-05	0.000547069		GBP7	3.33717	1.02542e-07	2.45424e-06
	RAC3	4.4438	4.2385e-05	0.000548937		TRPC2	6.21406	1.04172e-07	2.48819e-06
	UBTD1	2.52996	4.2895e-05	0.000554912		GDF3	2.03605	1.13953e-07	2.70466e-06
	ADAM32	6.01149	4.30725e-05	0.000556894		GATM	3.98006	1.18044e-07	2.79595e-06
	AC023790.2	4.07823	4.31076e-05	0.000557032		TAC3	3.10639	1.22239e-07	2.88037e-06
	LINC00323	2.09401	4.3845e-05	0.000564962		ZNF296	4.23058	1.23709e-07	2.90901e-06
	TRIM35	1.37593	4.43147e-05	0.000570371		KCNH2	2.12483	1.24923e-07	2.93453e-06
	AC098798.1	1.70856	4.43967e-05	0.000571104		QPRT	1.83935	1.26984e-07	2.97988e-06
	NRARP	2.09938	4.44994e-05	0.000571781		HTR7	2.9948	1.31576e-07	3.07815e-06
	NDFIP2	1.07454	4.5601e-05	0.000584292		AC025839.1	9.25592	1.32286e-07	3.09159e-06
	COL13A1	2.18408	4.571e-05	0.00058536		ABCC6P2	3.28738	1.334e-07	3.11126e-06
	PSEN2	1.53404	4.72801e-05	0.000603773		GFI1	5.0901	1.34888e-07	3.14276e-06
	RAP1GDS1	1.02521	4.7518e-05	0.000606473		TTLL6	8.56466	1.40391e-07	3.25767e-06
	GRPEL2-AS1	7.38175	4.77545e-05	0.00060881		TNNI1	5.66945	1.41143e-07	3.27095e-06
	CRTAM	6.83499	4.86972e-05	0.000619445		SLC47A1	4.03305	1.43344e-07	3.30937e-06
	APLNR	1.14027	4.87593e-05	0.000619889		OVOL1	5.84208	1.44799e-07	3.33622e-06
	BVES	3.59865	4.98623e-05	0.000632499		MTHFD2	1.1134	1.47847e-07	3.38855e-06
	ARVCF	2.43098	5.04841e-05	0.00063968		ANKS4B	6.7804	1.4796e-07	3.38855e-06
	RAPGEF2	1.30388	5.09777e-05	0.000645218		ANKLE1	2.40554	1.53951e-07	3.51166e-06
	LMNB1	1.76211	5.20256e-05	0.000657024		MOGAT3	6.87102	1.59016e-07	3.61685e-06
	AC104211.1	2.00965	5.21657e-05	0.00065843		ANKRD18B	7.88053	1.59038e-07	3.61685e-06
	TRAPPC3	1.12833	5.25042e-05	0.000661425		AL121933.2	7.2103	1.59838e-07	3.63142e-06
	RTCA	1.04391	5.2896e-05	0.000664708		HAND1	4.22834	1.65076e-07	3.74298e-06
	FKBP9	1.08028	5.29812e-05	0.000665412		ALDH1L1	8.50526	1.67835e-07	3.79799e-06
	SORT1	2.03861	5.30811e-05	0.000666301		NTS	2.74215	1.72082e-07	3.88641e-06
	TNFSF10	1.77175	5.35077e-05	0.000670549		PAPPA	4.39785	1.78624e-07	4.03017e-06
	FMNL3	1.15298	5.48902e-05	0.000687497		PTPN6	1.60736	1.87857e-07	4.21763e-06
	RAB7A	0.85066	5.59523e-05	0.000700032		LINC00910	3.20023	1.91031e-07	4.28469e-06
	DDRGK1	0.91685	5.62103e-05	0.000702875		USH1C	8.08274	2.01395e-07	4.5127e-06
	B4GALT5	1.75156	5.66147e-05	0.000707544		CCND3	1.37069	2.06435e-07	4.62111e-06
	NT5E	2.37564	5.71913e-05	0.00071436		ERBB3	3.33999	2.08134e-07	4.65458e-06
	NETO2	1.65271	5.7738e-05	0.0007204		CRYBB1	3.38013	2.17862e-07	4.84838e-06
	ABLIM2	7.2806	5.82558e-05	0.00072636		LEF1	1.39622	2.20755e-07	4.90321e-06
	ACYP2	1.18828	5.83131e-05	0.000726385		CYP2T1P	2.78866	2.21108e-07	4.90627e-06
	TMEM19	0.992381	5.85409e-05	0.000728427		HNF1B	3.34491	2.21734e-07	4.91538e-06
	CDC37	0.910975	5.85226e-05	0.000728427		TINAG	7.72281	2.27144e-07	5.02071e-06
	CCDC83	2.34521	5.90283e-05	0.000732895		TFEC	8.83746	2.31671e-07	5.1158e-06
	MAP1S	2.26733	5.93057e-05	0.000735939		SCGN	5.57057	2.36773e-07	5.22343e-06
	PCDHB2	1.46579	5.9579e-05	0.000737727		PLA2G12B	4.69649	2.43677e-07	5.35502e-06
	NIPAL2	1.07997	5.95479e-05	0.000737727		TDO2	4.08922	2.51554e-07	5.50692e-06
	KRT17P4	7.42712	5.98556e-05	0.00074075		ZNF165	1.94286	2.57366e-07	5.62338e-06
	CACHD1	1.32488	6.0033e-05	0.000742542		INHBA	4.78576	2.62952e-07	5.73995e-06
	MOAP1	1.20826	6.08847e-05	0.00075267		KANK4	3.51683	2.67818e-07	5.84058e-06
	SLC18B1	1.58134	6.3291e-05	0.000780304		DKK1	3.33439	2.72513e-07	5.93165e-06
	DENND6B	2.15506	6.33621e-05	0.000780759		LINC00379	4.30721	2.73632e-07	5.95033e-06
	PLCG1	1.65521	6.34729e-05	0.000781703		AXL	2.92573	2.80753e-07	6.08779e-06
	ATP2B4	1.66151	6.45609e-05	0.000793817		PTPN7	2.07414	2.90047e-07	6.26551e-06
	RPL21P54	7.27925	6.51157e-05	0.000799736		KRT8P3	2.52787	2.97577e-07	6.42209e-06
	EHD4	1.89424	6.55468e-05	0.000803344		TAFA4	3.43773	3.03708e-07	6.54821e-06
	TATDN2P2	6.04632	6.60447e-05	0.000809012		PCBP3	3.34975	3.07133e-07	6.61582e-06
	CEP131	1.80387	6.72992e-05	0.000823496		LRRC2	2.57911	3.13092e-07	6.73783e-06
	GIPC3	4.0964	6.78757e-05	0.000829217		AC022816.1	4.64349	3.17267e-07	6.82123e-06
	SH3GLB1	0.992144	6.8745e-05	0.000838043		SLC1A2	8.54457	3.23466e-07	6.94797e-06
	FDX1	1.35353	6.93735e-05	0.000845253		OTX2	5.0189	3.38804e-07	7.26377e-06
	ORAI3	1.16865	6.98658e-05	0.000849892		DAAM2	3.44834	3.43027e-07	7.34741e-06
	TAX1BP3	1.45021	7.42303e-05	0.000898675		ASPG	4.67396	3.54455e-07	7.57797e-06
	TRIQK	0.905691	7.43186e-05	0.000899267		PTK2B	3.00306	3.58437e-07	7.65593e-06
	TWF2	0.808735	7.44003e-05	0.000899778		MT1F	3.86845	3.61176e-07	7.70722e-06
	HOXA11-AS	1.74799	7.5419e-05	0.000909209		USP2	2.25481	3.62026e-07	7.71815e-06
	AC007611.1	2.30981	7.54094e-05	0.000909209		CD53	2.90434	3.83093e-07	8.13689e-06
	SNX3	0.984681	7.60169e-05	0.000914967		AC138393.1	3.13451	3.86233e-07	8.19596e-06
	AC073257.1	7.56543	7.65639e-05	0.000920096		SLC38A5	2.11779	3.95797e-07	8.38333e-06
	C5AR2	7.60079	7.71013e-05	0.000925448		MEIS3	3.81754	3.96799e-07	8.39677e-06
	PEX5	2.34779	7.73508e-05	0.00092719		COL4A5	1.84614	4.03085e-07	8.514e-06
	KLK6	1.93935	7.77647e-05	0.000930609		RHCG	5.7336	4.11694e-07	8.67179e-06
	FAM234B	1.17716	7.85332e-05	0.00093833		SERPINA6	5.87991	4.12785e-07	8.68675e-06
	MVB12A	1.2071	7.89312e-05	0.000941661		CDH1	5.84442	4.22087e-07	8.858e-06
	NBAT1	6.70961	7.91449e-05	0.000943663		WDR72	2.9292	4.27539e-07	8.96419e-06
	AC136475.5	3.3336	7.99709e-05	0.000950533		CXCL8	2.99898	4.38538e-07	9.17794e-06
	PGAP6	1.47561	7.99688e-05	0.000950533		RANBP3L	8.5602	4.49663e-07	9.38496e-06
	MAPRE2	1.03783	7.99229e-05	0.000950533		CAMK2N1	4.37832	4.5475e-07	9.48248e-06
	LINC02224	2.91551	8.0453e-05	0.000954773		PLSCR5	4.44711	4.63344e-07	9.64405e-06
	OPTN	1.34331	8.0833e-05	0.000958785		GCSAML	8.13327	4.77993e-07	9.92182e-06
	S100A11	0.834252	8.11826e-05	0.00096184		CDCA7L	2.03192	4.94512e-07	1.02554e-05
	SLC66A1	1.11374	8.18498e-05	0.00096833		LINC01993	2.06803	5.17576e-07	1.07045e-05
	TCEA2	1.13567	8.19424e-05	0.000968923		BX571818.1	8.7012	5.19079e-07	1.07259e-05
	NOD1	2.30617	8.22174e-05	0.000971671		MYO3A	4.71068	5.21041e-07	1.07567e-05
	DAB2IP	1.13232	8.25169e-05	0.000974707		RND3	2.42121	5.22464e-07	1.07764e-05
	GNA14	2.853	8.29318e-05	0.000979102		FZD5	3.57727	5.23363e-07	1.07851e-05
	AC011487.1	1.52521	8.43323e-05	0.000991024		IL1R1	2.43251	5.30984e-07	1.09127e-05
	CMTM8	2.53082	8.51969e-05	0.00100015		ZFP36L1	1.1377	5.41804e-07	1.1105e-05
	SH3TC2-DT	7.60361	8.5269e-05	0.00100049		FAM118A	1.49226	5.43353e-07	1.11268e-05
	ATP6V0D1	0.871645	8.58657e-05	0.00100594		RGS18	5.93407	5.62823e-07	1.15152e-05
	WASF2	1.16221	8.64006e-05	0.00101168		AC007325.2	5.28934	5.72331e-07	1.16888e-05
	FILIP1	2.98728	8.70314e-05	0.00101803		LINC02614	3.34325	5.78803e-07	1.18104e-05
	PRR5L	1.4034	8.90777e-05	0.00103771		BCR	1.28906	5.83852e-07	1.18921e-05
	LINC02188	5.86585	8.90603e-05	0.00103771		B4GALT4	2.12422	5.94331e-07	1.20948e-05
	AP000695.1	2.80738	8.90661e-05	0.00103771		FGF23	3.71123	6.01498e-07	1.22297e-05
	AL138689.2	2.00105	8.95951e-05	0.00104267		ABCC4	2.53332	6.06114e-07	1.23017e-05
	MANF	1.24315	8.99878e-05	0.00104644		IGFBP7	3.16136	6.09405e-07	1.23465e-05
	RMND5B	1.01472	9.0139e-05	0.0010474		MAP1A	2.18065	6.31249e-07	1.27664e-05
	MLKL	1.31809	9.07251e-05	0.00105314		GIPR	3.61384	6.46162e-07	1.30449e-05
	AC106827.1	1.90021	9.13804e-05	0.00106021		SHD	6.09552	6.6446e-07	1.33907e-05
	CEP68	1.08701	9.26192e-05	0.00107295		RABL6	1.54244	6.67954e-07	1.34492e-05
	ARL2BP	1.17806	9.29115e-05	0.00107579		SESN3	1.68433	6.78481e-07	1.36491e-05
	GET1	1.17716	9.34723e-05	0.00108118		SMPDL3B	5.64406	6.84209e-07	1.37281e-05
	TPTE2P5	6.70131	9.52244e-05	0.00109978		BX546450.1	6.44285	7.07352e-07	1.41675e-05
	STOML1	1.57063	9.51322e-05	0.00109978		AC013489.1	7.62822	7.24951e-07	1.44946e-05
	ACP5	2.00141	9.66539e-05	0.0011146		CRABP2	2.4125	7.29445e-07	1.45589e-05
	LDLRAP1	1.27351	9.84196e-05	0.00113274		COBL	3.26717	7.34527e-07	1.46476e-05
	TPM3	1.13128	9.84259e-05	0.00113274		MAPK10	2.57989	7.63963e-07	1.51683e-05
	IL13RA2	7.84129	9.99744e-05	0.00114767		SMO	1.86486	7.72277e-07	1.53068e-05
	GALNTL6	6.43579	0.000101562	0.00116356		NBPF7	5.20537	7.77377e-07	1.53945e-05
	CPXM2	3.6023	0.000101654	0.00116402		ADSS1	1.90933	7.92996e-07	1.5663e-05
	PGM2L1	1.6465	0.000102562	0.00117266		KLB	4.28236	8.3161e-07	1.63974e-05
	LINC02036	6.74552	0.000103319	0.00118014		VASN	3.70684	8.433e-07	1.66028e-05
	ZDHHC13	0.982401	0.000103383	0.00118027		CNTN4	3.34761	8.44803e-07	1.66145e-05
	ELK3	1.56656	0.000103671	0.00118297		MELTF	3.60863	8.45622e-07	1.66163e-05
	HDAC7	1.06867	0.000104024	0.0011864		ID4	1.91245	8.51621e-07	1.67197e-05
	GABRD	6.71823	0.000105287	0.00119782		DSG2	2.02944	8.57257e-07	1.68015e-05
	TIAF1	2.19592	0.000107112	0.00121616		CREB3L1	2.87186	8.59024e-07	1.68217e-05
	SKAP1	1.7582	0.000108199	0.00122667		MS4A10	9.40987	8.76722e-07	1.71242e-05
	AC084116.1	6.73086	0.000108702	0.00123115		RYR2	7.34597	8.78563e-07	1.71455e-05
	PLEKHG5	2.42361	0.000108888	0.00123264		XRCC2	1.63361	9.19929e-07	1.78916e-05
	RB1	1.42562	0.000109075	0.00123415		MAMDC4	2.46325	9.35992e-07	1.81576e-05
	ADAMTS4	2.15498	0.000109158	0.00123448		KCNIP4	4.5364	9.46628e-07	1.83328e-05
	AC021148.3	5.5101	0.000111862	0.00126318		HS3ST3B1	3.19813	9.46342e-07	1.83328e-05
	KIAA0513	1.42501	0.000112346	0.00126801		MIR3142HG	2.62009	9.99939e-07	1.92834e-05
	OIT3	2.20504	0.000112632	0.00127061		ABCC6P1	4.32658	1.00176e-06	1.93022e-05
	CARD10	1.22568	0.000113783	0.00128296		APOA4	7.21386	1.01744e-06	1.95549e-05
	MFSD8	0.924442	0.000114074	0.00128561		HEYL	3.78301	1.067e-06	2.04557e-05
	DENND3	1.65465	0.00011533	0.0012972		FAM13A	2.05355	1.0888e-06	2.08388e-05
	G6PD	3.28392	0.000115744	0.00130122		GDF10	4.25077	1.09821e-06	2.10012e-05
	SOS1	1.23975	0.000115837	0.00130162		CCL21	2.93615	1.10677e-06	2.11295e-05
	MRI1	1.19462	0.000116919	0.00131314		HSPA12A	2.49919	1.1428e-06	2.17628e-05
	FAM155A	2.60214	0.000117839	0.00132088		METTL7B	2.32775	1.16688e-06	2.21844e-05
	PTHLH	6.77101	0.000121616	0.00136054		RHOU	2.11741	1.17554e-06	2.23304e-05
	SLC27A1	1.66731	0.000121998	0.00136394		EMSLR	6.0483	1.17719e-06	2.23431e-05
	GRPEL2	1.72371	0.000123973	0.00138291		CTSH	1.51032	1.18278e-06	2.24306e-05
	AC025569.1	3.73143	0.000123979	0.00138291		DUSP9	8.14911	1.19633e-06	2.26686e-05
	RENBP	1.30797	0.000124585	0.00138899		DOK6	3.68946	1.20483e-06	2.28109e-05
	RFK	1.18749	0.000125127	0.00139367		URAD	6.83483	1.23263e-06	2.32985e-05
	RAB29	1.38923	0.000127018	0.00141336		PTPN13	2.85723	1.3079e-06	2.466e-05
	SWAP70	1.11193	0.000128571	0.00142855		UAP1	1.94975	1.3297e-06	2.50298e-05
	ADGRG1	2.71143	0.000129289	0.00143583		P2RX1	2.29646	1.33555e-06	2.51191e-05
	ARHGAP23	1.5079	0.000130126	0.00144442		SAMD4A	1.52983	1.35299e-06	2.54054e-05
	SSH1	1.12057	0.000130541	0.00144833		AC092745.2	5.96391	1.36329e-06	2.55776e-05
	FGD5	1.31798	0.000131931	0.00146161		PENK	7.58004	1.37063e-06	2.5664e-05
	DGKD	1.3913	0.000132967	0.00147094		TFF1	6.56082	1.37126e-06	2.5664e-05
	AC025031.5	6.20183	0.000133552	0.0014767		AUXG01000058.1	2.58864	1.37269e-06	2.56696e-05
	DISC1FP1	7.17809	0.000134287	0.00148395		MIR122HG	5.55349	1.40905e-06	2.62636e-05
	TLE5	1.98316	0.000135079	0.00148998		PVT1	2.0691	1.41335e-06	2.63222e-05
	GJA5	2.40128	0.000135246	0.0014911		PTGER2	4.48325	1.4421e-06	2.68075e-05
	ORAI2	0.910453	0.000135616	0.00149446		LINC01170	4.26288	1.46826e-06	2.7253e-05
	CLPTM1	1.57207	0.000137746	0.00151646		IGFBP6	1.55571	1.48916e-06	2.75766e-05
	SLC35F6	1.49053	0.000139392	0.00153251		EFEMP1	2.37422	1.5268e-06	2.82278e-05
	TPPP3	1.91055	0.000139559	0.00153347		GOLGA8VP	6.2679	1.54437e-06	2.85088e-05
	PCDHGA10	1.35935	0.000144017	0.00157899		FAIM2	7.60401	1.55836e-06	2.87183e-05
	ISOC2	1.90674	0.000144047	0.00157899		IGF1	2.46657	1.56723e-06	2.88352e-05
	KCNMB4	1.74006	0.000144696	0.00158534		CLDN3	3.91558	1.59736e-06	2.93424e-05
	FEZ1	1.10257	0.000145003	0.00158718		TSHZ2	2.22476	1.59679e-06	2.93424e-05
	LAMP2	0.880694	0.000147039	0.00160332		CD44	1.58534	1.63331e-06	2.99544e-05
	TAPBPL	1.53972	0.000148398	0.00161582		TSPOAP1	2.76217	1.70647e-06	3.12711e-05
	COL11A1	1.25069	0.000148892	0.00162043		AMBP	4.12893	1.7257e-06	3.15981e-05
	CD276	2.00964	0.000149247	0.00162274		SERPINE2	1.60505	1.73051e-06	3.16608e-05
	PRR29	2.5777	0.000149435	0.00162401		TEAD3	1.9776	1.74924e-06	3.19778e-05
	TMEM45B	3.13139	0.000152899	0.00165929		GPHA2	7.8906	1.75887e-06	3.21282e-05
	LINC02857	6.2853	0.000153262	0.00166165		MARVELD2	3.58804	1.76866e-06	3.22813e-05
	D21S2088E	1.15947	0.000154011	0.00166898		GRB14	3.67943	1.79217e-06	3.26842e-05
	AC127459.2	6.96324	0.000154468	0.00167166		FAAH	2.6629	1.83541e-06	3.34461e-05
	MAP1LC3A	1.71658	0.00015633	0.00169009		PTPRZ1	8.2243	1.89177e-06	3.43361e-05
	CHSY3	2.28669	0.000158052	0.0017079		RASSF7	1.8398	1.92704e-06	3.49207e-05
	FAM174A	1.18709	0.000159593	0.00172212		IMPA2	1.87167	1.9491e-06	3.52925e-05
	AF064858.1	3.74018	0.00016034	0.00172854		SMOC1	5.57589	1.97588e-06	3.57063e-05
	PDZD2	1.44583	0.000160595	0.00173047		MPP6	2.13075	2.03181e-06	3.66447e-05
	TP53I3	0.928731	0.00016185	0.00174317		MYO5B	3.74348	2.05794e-06	3.70575e-05
	AP001442.1	1.25347	0.000162806	0.00175228		RUNX1T1	1.59656	2.07967e-06	3.73899e-05
	LRP10	1.76388	0.000163307	0.00175638		AL355916.1	3.72271	2.18922e-06	3.91436e-05
	PBXIP1	1.28527	0.000164225	0.00176292		CCL26	7.55503	2.21129e-06	3.95073e-05
	AC006518.1	6.63474	0.000164186	0.00176292		SHISA9	7.45079	2.3825e-06	4.25329e-05
	ALYREF	1.59275	0.000164112	0.00176292		SULT1C2	3.03155	2.39514e-06	4.27253e-05
	S100A3	1.75248	0.000165973	0.00177918		TEC	2.67392	2.45475e-06	4.37181e-05
	SLC4A11	1.71164	0.000166271	0.00178154		COLEC11	5.61023	2.49108e-06	4.41606e-05
	AP003068.2	3.95352	0.000167405	0.00179285		RPS3AP34	3.06913	2.55044e-06	4.51778e-05
	PSAT1	1.10182	0.000168156	0.00180005		LINC02024	6.84716	2.61512e-06	4.61803e-05
	ACTR1A	0.898008	0.000170381	0.00182045		CENPM	1.53132	2.62939e-06	4.63963e-05
	CEMIP2	1.17264	0.000171029	0.00182567		AMN	4.13905	2.65696e-06	4.68104e-05
	CA8	1.65673	0.000172912	0.00184232		PODN	8.33483	2.66663e-06	4.69446e-05
	PRKAA1	0.914674	0.000175083	0.00186112		SORL1	2.13119	2.66963e-06	4.69612e-05
	AC141557.1	1.58102	0.000178241	0.00189204		NMT2	1.14497	2.68144e-06	4.71326e-05
	SOX11	1.49822	0.000179145	0.00189904		RGL3	4.6742	2.73611e-06	4.80566e-05
	SLC17A5	1.25588	0.000180266	0.00190998		GLYATL2	7.43184	2.76072e-06	4.84516e-05
	ITM2C	1.09305	0.000180352	0.00191001		PTH1R	4.79192	2.84121e-06	4.97114e-05
	LINC02704	1.94081	0.000180986	0.00191584		LINC00632	2.14666	2.86373e-06	5.0067e-05
	SPRY4	1.70718	0.000181991	0.00192416		SLC2A2	8.51683	3.10506e-06	5.40382e-05
	ITPR3	1.14616	0.000187716	0.00197881		KLF5	2.58656	3.10507e-06	5.40382e-05
	LRRC8C	1.85777	0.000188561	0.00198681		ZNF600	3.04095	3.13541e-06	5.45246e-05
	VAT1	1.64319	0.000189151	0.00199119		PER1	1.20656	3.14159e-06	5.45905e-05
	LY6G5C	1.31213	0.000192081	0.00201831		PLPPR1	7.89031	3.16684e-06	5.49875e-05
	THEM6	1.31872	0.00019512	0.00204726		FZD7	2.17328	3.25971e-06	5.64712e-05
	BCL2	2.22159	0.000197088	0.00206522		STK26	2.51011	3.26547e-06	5.65281e-05
	CDC27	0.705648	0.000198568	0.00207882		LINC00923	2.26952	3.31434e-06	5.73305e-05
	HEXB	1.20654	0.000205895	0.00214961		FSTL3	1.71327	3.4199e-06	5.91118e-05
	UBASH3B	1.56755	0.000208437	0.00217119		GYPE	3.84609	3.5218e-06	6.07148e-05
	MRO	6.74624	0.00021176	0.00220182		NEAT1	1.40708	3.54858e-06	6.11046e-05
	KIAA1671	1.82663	0.000211763	0.00220182		LSAMP	2.20814	3.55456e-06	6.11257e-05
	ABHD17A	2.03567	0.000213179	0.00221452		PAG1	2.18458	3.57853e-06	6.14813e-05
	CHRM3	2.33607	0.000214374	0.00222491		PRKCQ-AS1	2.6851	3.64895e-06	6.25969e-05
	STK10	1.53004	0.000214525	0.00222547		AC114930.1	4.11707	3.69629e-06	6.33203e-05
	IL12A-AS1	4.81123	0.000215973	0.00223643		CFTR	3.21449	3.70501e-06	6.33681e-05
	DESI1	0.817504	0.000217731	0.00225258		PEG10	2.64644	3.72816e-06	6.37163e-05
	PTTG1IP	0.882787	0.000219181	0.00226656		ANO4	3.14701	3.76284e-06	6.41649e-05
	PCDHGB1	6.42239	0.000219403	0.00226782		SP110	1.9048	3.78122e-06	6.43343e-05
	CCDC50	0.772752	0.000220101	0.00227402		CHRD	4.34587	3.78038e-06	6.43343e-05
	ABLIM3	2.33167	0.000220431	0.00227639		CENPV	1.50197	3.77775e-06	6.43343e-05
	TP53I11	1.79603	0.000221405	0.00228542		SMARCD3	2.30457	3.78812e-06	6.44036e-05
	AC080132.1	7.21837	0.000224235	0.0023094		PMM1	1.71859	3.79748e-06	6.45149e-05
	AL022323.3	0.979859	0.000225028	0.00231549		UGT3A2	1.99732	3.83994e-06	6.51393e-05
	ACTB	0.866363	0.000226447	0.00232904		PCDH7	2.95543	3.8638e-06	6.54466e-05
	AC008556.1	2.24832	0.000226764	0.00233124		AC092535.5	7.31111	3.92457e-06	6.64268e-05
	CASC15	2.98841	0.000227996	0.00234181		VCAN-AS1	7.49049	3.93095e-06	6.64854e-05
	DGKZ	1.57859	0.000229775	0.00235689		SMAD3	1.53916	4.10053e-06	6.92511e-05
	DPYSL4	1.90291	0.000232253	0.00237804		CHST13	5.51214	4.13828e-06	6.96908e-05
	PKN1	1.18913	0.000232552	0.00238003		ABCC6	3.47047	4.28935e-06	7.21199e-05
	CASP4LP	4.65544	0.000232999	0.00238354		KIF26B	1.91296	4.31199e-06	7.24471e-05
	KIFC1	1.88927	0.00023394	0.00239031		TM6SF2	2.65593	4.37716e-06	7.3434e-05
	SLC35E4	1.80954	0.000234184	0.00239138		NR2C2AP	1.62029	4.52925e-06	7.57075e-05
	DHRS7	1.18033	0.000235374	0.00240031		NCAPG	1.12877	4.57718e-06	7.64526e-05
	C20orf194	1.01048	0.000236973	0.00241553		UPK3A	7.82777	4.58344e-06	7.65013e-05
	AC073172.1	6.428	0.000239681	0.00244096		TRIM4	3.1521	4.6785e-06	7.79738e-05
	MARCKSL1	1.1308	0.000242478	0.00246549		CTSE	8.64088	4.82531e-06	8.0362e-05
	LIPA	1.49112	0.000242576	0.00246549		ACSF2	1.41938	4.83754e-06	8.0507e-05
	MSRB3	1.3191	0.000245207	0.00248726		S100A9	5.18768	4.85407e-06	8.07231e-05
	C20orf202	6.21296	0.000245111	0.00248726		SGCG	3.96277	5.01164e-06	8.31015e-05
	AC083964.1	3.35331	0.000246817	0.00250136		FLJ42969	8.60843	5.05231e-06	8.37151e-05
	NFIB	1.40286	0.000247282	0.00250496		EFS	2.67922	5.14613e-06	8.50844e-05
	TRIB3	1.42859	0.00024929	0.00252307		AL591069.1	7.88311	5.15444e-06	8.51602e-05
	VGLL4	0.926078	0.000250091	0.00252762		HELB	2.86394	5.15837e-06	8.51635e-05
	ORMDL3	1.81462	0.000250183	0.00252762		XACT	1.71416	5.188e-06	8.54672e-05
	ATAT1	0.845016	0.000251354	0.00253512		RGS13	4.89811	5.35021e-06	8.79491e-05
	LRRC57	1.09151	0.000251369	0.00253512		SYNDIG1	6.70653	5.39228e-06	8.85133e-05
	DNASE1L1	1.47185	0.000252875	0.00254918		PTGS1	2.81625	5.43146e-06	8.90923e-05
	SLC35D3	5.32671	0.000253269	0.00255203		TCL1A	4.70237	5.46953e-06	8.96524e-05
	BX255925.1	6.82257	0.000254893	0.00256276		KLHL10	8.72119	5.47661e-06	8.96704e-05
	CEACAM1	1.06247	0.000255456	0.00256614		HDC	8.74097	5.56528e-06	9.10259e-05
	DYNC1I2	0.835406	0.000258981	0.00259761		ST8SIA6	4.19191	5.61189e-06	9.17225e-05
	BAK1	0.821278	0.000260141	0.00260746		LINC02268	3.32935	5.67217e-06	9.26414e-05
	CHRM3-AS2	2.02345	0.000261152	0.00261644		GFRA3	1.96361	5.78304e-06	9.43846e-05
	TRIM46	2.94827	0.000262114	0.00262379		SHISAL2A	7.71938	5.87311e-06	9.54453e-05
	TOLLIP	0.875239	0.000264204	0.00264238		SNHG26	3.36318	6.02757e-06	9.76215e-05
	CBX2	1.68514	0.000266503	0.00266304		GAS7	3.98956	6.04482e-06	9.78181e-05
	KLHL5	1.68942	0.000267427	0.00266994		EPS8	2.31706	6.0744e-06	9.82272e-05
[truncated: 1,631 more rows]

## Sheet: Suppl Table 8
Supplementary Table 8: Differential markers of each cluster in the WNTd-HE sample scRNAseq analysis as determined by "FindAllMarkers" function from Seurat
[truncated: 4,441 more rows]

[truncated: 11 more sheets: Suppl Table 9, Suppl Table 10, Suppl Table 11, Suppl Table 12, Suppl Table 13, Suppl Table 14, Suppl Table 15, Suppl Table 16, Suppl Table 17, Suppl Table 18, Suppl Table 19]
