# Supplementary material for: CD32 captures committed haemogenic endothelial cells during human embryonic development
Source: Nat Cell Biol. 2024 Apr 9;26(5):719–30. doi: 10.1038/s41556-024-01403-0 (PMC11098737; doi:10.1038/s41556-024-01403-0)
Supplement: Supplementary file 4 — Supplementary Data 1 A spreadsheet containing source data for all figures. Source Data Fig. 2 In tab named Fig. 2, statistical source data can be found. Source Data Fig. 3 In tab named Fig. 3, statistical source data can be found. Source Data Fig. 4 In tab named Fig. 4, statistical source data can be found. Source Data Fig. 5 In tab named Fig. 5, statistical source data can be found. Source Data Fig. 6 In tab named Fig. 6, statistical source data can be found. Source Data Extended Data Fig./Table 3 In tab named Extended Data Fig. 3, statistical source data can be found. Source Data Extended Data Fig./Table 6 In tab named Extended Data Fig. 6, statistical source data can be found. Source Data Extended Data Fig./Table 7 In tab named Extended Data Fig. 7, statistical source data can be found. [file 41556_2024_1403_MOESM4_ESM.xlsx]

## Sheet: Fig. 2
Figure 2f
	AGM			YS
	BFU-E	CFU-GM	CFU-M	BFU-E	CFU-GM	CFU-M
CD32+_E1	14720	1920	1280	21333.3	426.667	533.333
CD32neg_E1	3938.46	393.846	590.769	3626.67	1066.67	1386.67
CD32+_E2	11520	213.333	640	67840	853.333	1920
CD32neg_E2	0	0	0	5973.33	853.333	1493.33

## Sheet: Fig. 3
Figure 3d
CD32+	11.8	2.93	2.59	2.29
RUNX1C-EGFP+	0	0	0	0
Figure 3g
H1	BFU-E				CFU-GM				CFU-M				CFU-GEMM
CD32+	5056	3072	400	448	576	320	892.308	768	320	320	416	256	0	0	7.17241	0
CD32neg	2218.67	0	80	16	661.333	0	276.923	0	0	0	184	16	0	0	0	0
H9	BFU-E			CFU-GM			CFU-M
CD32+	1402.06	1769.04	2437.35	874.227	943.489	746.929	428.866	668.305	628.993
CD32neg	280.412	39.312	511.057	131.959	0	235.872	280.412	78.6241	78.6241
Figure 3i
CD32+	20.448	14.4615	14.9688
CD32neg	0	0.45588	0.0475
Figure 3j
	BFU-E			CFU-GM			CFU-M			CFU-GEMM
CD44+	896	248.062	672	320	0	204.8	640	558.14	265.6	0	0	7.17241
CD44neg	91.954	0	215.054	183.908	0	43.0108	91.954	0	86.0215	0	0	0
Figure 3k
	CD45+				CD45neg
CD32+	80.3571	89.4737	97.1429	81.0345	19.6429	10.5263	2.85714	18.9655
CD44+	42.1	69.2308	37.2	57.14	57.89	30.769	62.79	42.85

## Sheet: Fig. 4
Figure 4d
HOXA9	11.0019	12.181	7.68678
HOXA10	3.74543	9.67678	5.19084

## Sheet: Fig. 5
Extended Data Fig. 5g
	DMSO			GSI
CD32+	20	84.8	65	6.69	21	0
CD32neg	54.7	75.4	84.6	55.1	60.1	80.5

## Sheet: Fig. 6
Figure 6b
Control	1	1	1	1
BMP	2.36	2.38	2.18	1.83
BMPi	0.46	0.07	0.08	0.19
Figure 6c
Control	1	1	1
BMP	1.69	1.36	2.37
BMPi	0.02	0.06	0.15
Figure 6h
Control	1	1	1	1	1
ROCKi	4.2	1.2	2.86	2.1	2.12

## Sheet: Extended Data Fig. 3
Extended Data Fig. 3b
CD32+DLL4neg	6.28	13.7	7.2	10.5	4.31	18.4	21.9
CD32negDLL4neg	68.6	74.9	62.7	61.8	61.2	42.7	68.3
CD32negDLL4+	17	4.99	12.7	23.1	32.3	19.1	9.52
CD32+DLL4+	0.45	0.92	5.08	4.62	2.16	5.85	0.79

## Sheet: Extended Data Fig. 6 
Extended Data Fig. 6f
Wild-type	2.23	4.32	1.1	2.1
CD32 KD	0.2	0.18	0.16	0.48
Extended Data Fig. 6g
Wild-type	56.7	90.3	92.9	64.5	67.4
CD32 KD	2.77	4.52	33.8	6.73	18.6

## Sheet: Extended Data Fig. 7
Extended Data Fig. 7b
CD32+DLL4neg	5.8	10.4	7.02	5.18	12.1	4.86	17.9
CD32negDLL4neg	59.3	59.9	69.7	64.2	75.3	72	53.6
CD32negDLL4+	18.1	18.8	15.1	18.3	7.2	15.9	17.7
CD32+DLL4+	0.18	0.25	0.22	1.29	0.82	0.93	0.66
Extended Data Fig. 7c
	BFU-E						CFU-GM						CFU-M						CFU-GEMM
CD32+	1600	2128	6080	2624	408	3136	640	728	832	384	88	256	64	56	320	448	72	512	0	0	7.16	0	0	0
CD32neg	0	448	384	1024	2.66667	661.3	0	88	38.4	256	85.3333	149.333	64	40	25.6	64	16	64	0	0	0	0	0	0
